# Supplementary material for: Calmodulin fishing with a structurally disordered bait triggers CyaA catalysis
Source: PLoS Biol. 2017 Dec 29;15(12):e2004486. doi: 10.1371/journal.pbio.2004486 (PMC5764468; doi:10.1371/journal.pbio.2004486)
Supplement: S1 Data — (XLSX) [file pbio.2004486.s017.xlsx]

## Sheet: Dynamics Cluster Export
Data for Figures 2 and 6. Exported CLUSTER data from Dynamics HDX-MS Software of isolated AC, and AC in the presence of CAM
Protein	Start	End	Sequence	Modification	Fragment	MaxUptake	MHP	State	Exposure	File	z	RT	Inten	Center
CyaA AC	1	12	MQQSHQAGYANA			11	1305.56	AC	0	20150217_S_DOB_01_AC_CAM_1_2 CTL	2	5.12569	438326	653.683
CyaA AC	1	12	MQQSHQAGYANA			11	1305.56	AC	0	20150220_S_DOB_01_AC_CAM_1_2 CTL	2	4.84219	3749141	653.646
CyaA AC	1	12	MQQSHQAGYANA			11	1305.56	AC	0	20150227_S_DOB_03_AC_CAM_1_2 CTL	2	4.88122	10053359	653.664
CyaA AC	1	12	MQQSHQAGYANA			11	1305.56	AC	0.166	20150217_S_DOB_01_AC 10 SEC	2	5.13996	1535344	656.062
CyaA AC	1	12	MQQSHQAGYANA			11	1305.56	AC	0.166	20150220_S_DOB_01_AC 10 SEC	2	4.85522	1924607	656.058
CyaA AC	1	12	MQQSHQAGYANA			11	1305.56	AC	0.166	20150227_S_DOB_03_AC 10 SEC	2	4.89947	7389412	656.097
CyaA AC	1	12	MQQSHQAGYANA			11	1305.56	AC	0.5	20150217_S_DOB_01_AC 30 SEC	2	5.13536	1286580	655.995
CyaA AC	1	12	MQQSHQAGYANA			11	1305.56	AC	0.5	20150220_S_DOB_01_AC 30 SEC	2	4.84076	1377638	656.02
CyaA AC	1	12	MQQSHQAGYANA			11	1305.56	AC	0.5	20150227_S_DOB_03_AC 30 SEC	2	4.90977	5131278	656.074
CyaA AC	1	12	MQQSHQAGYANA			11	1305.56	AC	1	20150217_S_DOB_01_AC 1 MIN	2	5.10943	1174121	656.029
CyaA AC	1	12	MQQSHQAGYANA			11	1305.56	AC	1	20150220_S_DOB_01_AC 1 MIN	2	4.84256	1242596	656.051
CyaA AC	1	12	MQQSHQAGYANA			11	1305.56	AC	1	20150227_S_DOB_03_AC 1 MIN	2	4.93776	6565638	656.04
CyaA AC	1	12	MQQSHQAGYANA			11	1305.56	AC	5	20150217_S_DOB_01_AC 5 MIN	2	5.09217	1632182	655.977
CyaA AC	1	12	MQQSHQAGYANA			11	1305.56	AC	5	20150220_S_DOB_01_AC 5 MIN	2	4.86093	716979	656.022
CyaA AC	1	12	MQQSHQAGYANA			11	1305.56	AC	5	20150227_S_DOB_03_AC 5 MIN	2	4.91287	6043880	656.075
CyaA AC	1	12	MQQSHQAGYANA			11	1305.56	AC	10	20150217_S_DOB_01_AC 10 MIN	2	5.08256	1426806	655.939
CyaA AC	1	12	MQQSHQAGYANA			11	1305.56	AC	10	20150220_S_DOB_01_AC 10 MIN	2	4.90441	446083	656.032
CyaA AC	1	12	MQQSHQAGYANA			11	1305.56	AC	10	20150227_S_DOB_03_AC 10 MIN	2	4.90479	4329930	656.03
CyaA AC	1	12	MQQSHQAGYANA			11	1305.56	AC	30	20150217_S_DOB_01_AC 30 MIN	2	5.08905	1362435	655.978
CyaA AC	1	12	MQQSHQAGYANA			11	1305.56	AC	30	20150220_S_DOB_01_AC 30 MIN	2	4.85001	1249611	656.037
CyaA AC	1	12	MQQSHQAGYANA			11	1305.56	AC	30	20150227_S_DOB_03_AC 30 MIN	2	4.91666	5002423	656.077
CyaA AC	1	12	MQQSHQAGYANA			11	1305.56	AC	60	20150217_S_DOB_01_AC 60 MIN	2	5.08051	1699757	655.988
CyaA AC	1	12	MQQSHQAGYANA			11	1305.56	AC	60	20150220_S_DOB_01_AC 60 MIN	2	4.84802	1012251	656.016
CyaA AC	1	12	MQQSHQAGYANA			11	1305.56	AC	60	20150227_S_DOB_03_AC 60 MIN	2	4.90665	4141231	656.044
CyaA AC	1	12	MQQSHQAGYANA			11	1305.56	AC + CAM	0	20150217_S_DOB_01_AC_CAM_1_2 CTL	2	5.12569	438326	653.683
CyaA AC	1	12	MQQSHQAGYANA			11	1305.56	AC + CAM	0	20150220_S_DOB_01_AC_CAM_1_2 CTL	2	4.84219	3749141	653.646
CyaA AC	1	12	MQQSHQAGYANA			11	1305.56	AC + CAM	0	20150227_S_DOB_03_AC_CAM_1_2 CTL	2	4.88122	10053359	653.664
CyaA AC	1	12	MQQSHQAGYANA			11	1305.56	AC + CAM	0.166	20150217_S_DOB_01_AC_CAM_1_2 10 SEC	2	5.12619	1578613	656.012
CyaA AC	1	12	MQQSHQAGYANA			11	1305.56	AC + CAM	0.166	20150220_S_DOB_01_AC_CAM_1_2 10 SEC	2	4.85849	932194	655.998
CyaA AC	1	12	MQQSHQAGYANA			11	1305.56	AC + CAM	0.166	20150227_S_DOB_03_AC_CAM_1_2 10 SEC	2	4.89765	7748007	656.031
CyaA AC	1	12	MQQSHQAGYANA			11	1305.56	AC + CAM	0.5	20150217_S_DOB_01_AC_CAM_1_2 30 SEC	2	5.11471	1310028	655.975
CyaA AC	1	12	MQQSHQAGYANA			11	1305.56	AC + CAM	0.5	20150220_S_DOB_01_AC_CAM_1_2 30 SEC	2	4.85778	1093424	655.997
CyaA AC	1	12	MQQSHQAGYANA			11	1305.56	AC + CAM	0.5	20150227_S_DOB_03_AC_CAM_1_2 30 SEC	2	4.90063	6809691	656.035
CyaA AC	1	12	MQQSHQAGYANA			11	1305.56	AC + CAM	1	20150217_S_DOB_01_AC_CAM_1_2 1 MIN	2	5.08389	1221970	656.018
CyaA AC	1	12	MQQSHQAGYANA			11	1305.56	AC + CAM	1	20150220_S_DOB_01_AC_CAM_1_2 1 MIN	2	4.83835	1444496	656
CyaA AC	1	12	MQQSHQAGYANA			11	1305.56	AC + CAM	1	20150227_S_DOB_03_AC_CAM_1_2 1 MIN	2	4.90849	7088968	656.034
CyaA AC	1	12	MQQSHQAGYANA			11	1305.56	AC + CAM	5	20150217_S_DOB_01_AC_CAM_1_2 5 MIN	2	5.08276	980595	655.953
CyaA AC	1	12	MQQSHQAGYANA			11	1305.56	AC + CAM	5	20150220_S_DOB_01_AC_CAM_1_2 5 MIN	2	4.86017	856582	655.975
CyaA AC	1	12	MQQSHQAGYANA			11	1305.56	AC + CAM	5	20150227_S_DOB_03_AC_CAM_1_2 5 MIN	2	4.9001	6765737	656.01
CyaA AC	1	12	MQQSHQAGYANA			11	1305.56	AC + CAM	10	20150217_S_DOB_01_AC_CAM_1_2 10 MIN	2	5.0628	1816914	655.952
CyaA AC	1	12	MQQSHQAGYANA			11	1305.56	AC + CAM	10	20150220_S_DOB_01_AC_CAM_1_2 10 MIN	2	4.85642	1103670	655.965
CyaA AC	1	12	MQQSHQAGYANA			11	1305.56	AC + CAM	10	20150227_S_DOB_03_AC_CAM_1_2 10 MIN	2	4.89936	6126663	656.001
CyaA AC	1	12	MQQSHQAGYANA			11	1305.56	AC + CAM	30	20150217_S_DOB_01_AC_CAM_1_2 30 MIN	2	5.07017	1391147	655.966
CyaA AC	1	12	MQQSHQAGYANA			11	1305.56	AC + CAM	30	20150220_S_DOB_01_AC_CAM_1_2 30 MIN	2	4.85165	1275949	655.99
CyaA AC	1	12	MQQSHQAGYANA			11	1305.56	AC + CAM	30	20150227_S_DOB_03_AC_CAM_1_2 30 MIN	2	4.90542	4243267	656.022
CyaA AC	1	12	MQQSHQAGYANA			11	1305.56	AC + CAM	60	20150217_S_DOB_01_AC_CAM_1_2 60 MIN	2	5.07246	1398147	655.957
CyaA AC	1	12	MQQSHQAGYANA			11	1305.56	AC + CAM	60	20150220_S_DOB_01_AC_CAM_1_2 60 MIN	2	4.84344	1351109	656.001
CyaA AC	1	12	MQQSHQAGYANA			11	1305.56	AC + CAM	60	20150227_S_DOB_03_AC_CAM_1_2 60 MIN	2	4.89872	5145597	656.002
CyaA AC	13	19	ADRESGI			6	747.363	AC	0	20150217_S_DOB_01_AC_CAM_1_2 CTL	1	8.61555	35141	747.827
CyaA AC	13	19	ADRESGI			6	747.363	AC	0	20150220_S_DOB_01_AC_CAM_1_2 CTL	1	8.27942	271666	747.798
CyaA AC	13	19	ADRESGI			6	747.363	AC	0	20150227_S_DOB_03_AC_CAM_1_2 CTL	1	8.31462	1067124	747.827
CyaA AC	13	19	ADRESGI			6	747.363	AC	0.166	20150217_S_DOB_01_AC 10 SEC	1	8.59503	103507	748.222
CyaA AC	13	19	ADRESGI			6	747.363	AC	0.166	20150220_S_DOB_01_AC 10 SEC	1	8.27529	141410	748.151
CyaA AC	13	19	ADRESGI			6	747.363	AC	0.166	20150227_S_DOB_03_AC 10 SEC	1	8.31042	746133	748.275
CyaA AC	13	19	ADRESGI			6	747.363	AC	0.5	20150217_S_DOB_01_AC 30 SEC	1	8.59957	84555	748.251
CyaA AC	13	19	ADRESGI			6	747.363	AC	0.5	20150220_S_DOB_01_AC 30 SEC	1	8.27709	107239	748.27
CyaA AC	13	19	ADRESGI			6	747.363	AC	0.5	20150227_S_DOB_03_AC 30 SEC	1	8.32135	545747	748.427
CyaA AC	13	19	ADRESGI			6	747.363	AC	1	20150217_S_DOB_01_AC 1 MIN	1	8.55407	87638	748.398
CyaA AC	13	19	ADRESGI			6	747.363	AC	1	20150220_S_DOB_01_AC 1 MIN	1	8.27714	108348	748.497
CyaA AC	13	19	ADRESGI			6	747.363	AC	1	20150227_S_DOB_03_AC 1 MIN	1	8.33047	792894	748.545
CyaA AC	13	19	ADRESGI			6	747.363	AC	5	20150217_S_DOB_01_AC 5 MIN	1	8.54337	113450	748.945
CyaA AC	13	19	ADRESGI			6	747.363	AC	5	20150220_S_DOB_01_AC 5 MIN	1	8.27848	61435	748.802
CyaA AC	13	19	ADRESGI			6	747.363	AC	5	20150227_S_DOB_03_AC 5 MIN	1	8.31279	665409	749.074
CyaA AC	13	19	ADRESGI			6	747.363	AC	10	20150217_S_DOB_01_AC 10 MIN	1	8.52135	128164	749.016
CyaA AC	13	19	ADRESGI			6	747.363	AC	10	20150220_S_DOB_01_AC 10 MIN	1	8.30152	50305	749.085
CyaA AC	13	19	ADRESGI			6	747.363	AC	10	20150227_S_DOB_03_AC 10 MIN	1	8.29528	460976	749.18
CyaA AC	13	19	ADRESGI			6	747.363	AC	30	20150217_S_DOB_01_AC 30 MIN	1	8.5226	100916	749.236
CyaA AC	13	19	ADRESGI			6	747.363	AC	30	20150220_S_DOB_01_AC 30 MIN	1	8.26736	91405	749.432
CyaA AC	13	19	ADRESGI			6	747.363	AC	30	20150227_S_DOB_03_AC 30 MIN	1	8.29386	572181	749.366
CyaA AC	13	19	ADRESGI			6	747.363	AC	60	20150217_S_DOB_01_AC 60 MIN	1	8.50401	126799	749.335
CyaA AC	13	19	ADRESGI			6	747.363	AC	60	20150220_S_DOB_01_AC 60 MIN	1	8.26306	71794	749.364
CyaA AC	13	19	ADRESGI			6	747.363	AC	60	20150227_S_DOB_03_AC 60 MIN	1	8.29238	473001	749.472
CyaA AC	13	19	ADRESGI			6	747.363	AC + CAM	0	20150217_S_DOB_01_AC_CAM_1_2 CTL	1	8.61555	35141	747.827
CyaA AC	13	19	ADRESGI			6	747.363	AC + CAM	0	20150220_S_DOB_01_AC_CAM_1_2 CTL	1	8.27942	271666	747.798
CyaA AC	13	19	ADRESGI			6	747.363	AC + CAM	0	20150227_S_DOB_03_AC_CAM_1_2 CTL	1	8.31462	1067124	747.827
CyaA AC	13	19	ADRESGI			6	747.363	AC + CAM	0.166	20150217_S_DOB_01_AC_CAM_1_2 10 SEC	1	8.59812	123107	748.294
CyaA AC	13	19	ADRESGI			6	747.363	AC + CAM	0.166	20150220_S_DOB_01_AC_CAM_1_2 10 SEC	1	8.28754	90541	748.124
CyaA AC	13	19	ADRESGI			6	747.363	AC + CAM	0.166	20150227_S_DOB_03_AC_CAM_1_2 10 SEC	1	8.31417	933575	748.388
CyaA AC	13	19	ADRESGI			6	747.363	AC + CAM	0.5	20150217_S_DOB_01_AC_CAM_1_2 30 SEC	1	8.59209	111891	748.51
CyaA AC	13	19	ADRESGI			6	747.363	AC + CAM	0.5	20150220_S_DOB_01_AC_CAM_1_2 30 SEC	1	8.28707	101715	748.379
CyaA AC	13	19	ADRESGI			6	747.363	AC + CAM	0.5	20150227_S_DOB_03_AC_CAM_1_2 30 SEC	1	8.31221	801211	748.473
CyaA AC	13	19	ADRESGI			6	747.363	AC + CAM	1	20150217_S_DOB_01_AC_CAM_1_2 1 MIN	1	8.55036	84141	748.552
CyaA AC	13	19	ADRESGI			6	747.363	AC + CAM	1	20150220_S_DOB_01_AC_CAM_1_2 1 MIN	1	8.27472	132138	748.615
CyaA AC	13	19	ADRESGI			6	747.363	AC + CAM	1	20150227_S_DOB_03_AC_CAM_1_2 1 MIN	1	8.32416	864132	748.584
CyaA AC	13	19	ADRESGI			6	747.363	AC + CAM	5	20150217_S_DOB_01_AC_CAM_1_2 5 MIN	1	8.5318	87980	749.017
CyaA AC	13	19	ADRESGI			6	747.363	AC + CAM	5	20150220_S_DOB_01_AC_CAM_1_2 5 MIN	1	8.2834	79953	748.907
CyaA AC	13	19	ADRESGI			6	747.363	AC + CAM	5	20150227_S_DOB_03_AC_CAM_1_2 5 MIN	1	8.30924	779941	749.112
CyaA AC	13	19	ADRESGI			6	747.363	AC + CAM	10	20150217_S_DOB_01_AC_CAM_1_2 10 MIN	1	8.51781	138522	749.08
CyaA AC	13	19	ADRESGI			6	747.363	AC + CAM	10	20150220_S_DOB_01_AC_CAM_1_2 10 MIN	1	8.27924	90943	749.168
CyaA AC	13	19	ADRESGI			6	747.363	AC + CAM	10	20150227_S_DOB_03_AC_CAM_1_2 10 MIN	1	8.30644	741457	749.235
CyaA AC	13	19	ADRESGI			6	747.363	AC + CAM	30	20150217_S_DOB_01_AC_CAM_1_2 30 MIN	1	8.51408	104595	749.263
CyaA AC	13	19	ADRESGI			6	747.363	AC + CAM	30	20150220_S_DOB_01_AC_CAM_1_2 30 MIN	1	8.27824	107407	749.332
CyaA AC	13	19	ADRESGI			6	747.363	AC + CAM	30	20150227_S_DOB_03_AC_CAM_1_2 30 MIN	1	8.31289	542234	749.427
CyaA AC	13	19	ADRESGI			6	747.363	AC + CAM	60	20150217_S_DOB_01_AC_CAM_1_2 60 MIN	1	8.50951	128949	749.538
CyaA AC	13	19	ADRESGI			6	747.363	AC + CAM	60	20150220_S_DOB_01_AC_CAM_1_2 60 MIN	1	8.26877	119139	749.483
CyaA AC	13	19	ADRESGI			6	747.363	AC + CAM	60	20150227_S_DOB_03_AC_CAM_1_2 60 MIN	1	8.29973	650611	749.559
CyaA AC	13	24	ADRESGIPAAVL			10	1198.64	AC	0	20150217_S_DOB_01_AC_CAM_1_2 CTL	2	8.3136	1913122	600.145
CyaA AC	13	24	ADRESGIPAAVL			10	1198.64	AC	0	20150220_S_DOB_01_AC_CAM_1_2 CTL	2	8.00987	15328519	600.114
CyaA AC	13	24	ADRESGIPAAVL			10	1198.64	AC	0	20150227_S_DOB_03_AC_CAM_1_2 CTL	2	8.0029	41694272	600.116
CyaA AC	13	24	ADRESGIPAAVL			10	1198.64	AC	0.166	20150217_S_DOB_01_AC 10 SEC	2	8.30639	6122936	601.551
CyaA AC	13	24	ADRESGIPAAVL			10	1198.64	AC	0.166	20150220_S_DOB_01_AC 10 SEC	2	8.00866	7384133	601.496
CyaA AC	13	24	ADRESGIPAAVL			10	1198.64	AC	0.166	20150227_S_DOB_03_AC 10 SEC	2	8.01189	28928832	601.505
CyaA AC	13	24	ADRESGIPAAVL			10	1198.64	AC	0.5	20150217_S_DOB_01_AC 30 SEC	2	8.31379	5228295	601.775
CyaA AC	13	24	ADRESGIPAAVL			10	1198.64	AC	0.5	20150220_S_DOB_01_AC 30 SEC	2	8.01514	5406930	601.763
CyaA AC	13	24	ADRESGIPAAVL			10	1198.64	AC	0.5	20150227_S_DOB_03_AC 30 SEC	2	8.02002	21826851	601.757
CyaA AC	13	24	ADRESGIPAAVL			10	1198.64	AC	1	20150217_S_DOB_01_AC 1 MIN	2	8.26723	5917184	602.004
CyaA AC	13	24	ADRESGIPAAVL			10	1198.64	AC	1	20150220_S_DOB_01_AC 1 MIN	2	8.01731	4918561	601.96
CyaA AC	13	24	ADRESGIPAAVL			10	1198.64	AC	1	20150227_S_DOB_03_AC 1 MIN	2	8.03257	25005114	601.968
CyaA AC	13	24	ADRESGIPAAVL			10	1198.64	AC	5	20150217_S_DOB_01_AC 5 MIN	2	8.26509	7212112	602.291
CyaA AC	13	24	ADRESGIPAAVL			10	1198.64	AC	5	20150220_S_DOB_01_AC 5 MIN	2	8.0218	2924942	602.361
CyaA AC	13	24	ADRESGIPAAVL			10	1198.64	AC	5	20150227_S_DOB_03_AC 5 MIN	2	8.01912	23130480	602.402
CyaA AC	13	24	ADRESGIPAAVL			10	1198.64	AC	10	20150217_S_DOB_01_AC 10 MIN	2	8.24	7274719	602.391
CyaA AC	13	24	ADRESGIPAAVL			10	1198.64	AC	10	20150220_S_DOB_01_AC 10 MIN	2	8.05748	2020822	602.427
CyaA AC	13	24	ADRESGIPAAVL			10	1198.64	AC	10	20150227_S_DOB_03_AC 10 MIN	2	8.00669	17023433	602.514
CyaA AC	13	24	ADRESGIPAAVL			10	1198.64	AC	30	20150217_S_DOB_01_AC 30 MIN	2	8.24285	6658769	602.498
CyaA AC	13	24	ADRESGIPAAVL			10	1198.64	AC	30	20150220_S_DOB_01_AC 30 MIN	2	8.01265	5427419	602.508
CyaA AC	13	24	ADRESGIPAAVL			10	1198.64	AC	30	20150227_S_DOB_03_AC 30 MIN	2	8.01262	19597521	602.581
CyaA AC	13	24	ADRESGIPAAVL			10	1198.64	AC	60	20150217_S_DOB_01_AC 60 MIN	2	8.22261	7763728	602.507
CyaA AC	13	24	ADRESGIPAAVL			10	1198.64	AC	60	20150220_S_DOB_01_AC 60 MIN	2	8.01199	4772977	602.501
CyaA AC	13	24	ADRESGIPAAVL			10	1198.64	AC	60	20150227_S_DOB_03_AC 60 MIN	2	8.0099	17153215	602.592
CyaA AC	13	24	ADRESGIPAAVL			10	1198.64	AC + CAM	0	20150217_S_DOB_01_AC_CAM_1_2 CTL	2	8.3136	1913122	600.145
CyaA AC	13	24	ADRESGIPAAVL			10	1198.64	AC + CAM	0	20150220_S_DOB_01_AC_CAM_1_2 CTL	2	8.00987	15328519	600.114
CyaA AC	13	24	ADRESGIPAAVL			10	1198.64	AC + CAM	0	20150227_S_DOB_03_AC_CAM_1_2 CTL	2	8.0029	41694272	600.116
CyaA AC	13	24	ADRESGIPAAVL			10	1198.64	AC + CAM	0.166	20150217_S_DOB_01_AC_CAM_1_2 10 SEC	2	8.29582	7055636	601.079
CyaA AC	13	24	ADRESGIPAAVL			10	1198.64	AC + CAM	0.166	20150220_S_DOB_01_AC_CAM_1_2 10 SEC	2	8.01989	4203747	601.022
CyaA AC	13	24	ADRESGIPAAVL			10	1198.64	AC + CAM	0.166	20150227_S_DOB_03_AC_CAM_1_2 10 SEC	2	8.01055	30249594	601.053
CyaA AC	13	24	ADRESGIPAAVL			10	1198.64	AC + CAM	0.5	20150217_S_DOB_01_AC_CAM_1_2 30 SEC	2	8.28643	5645866	601.246
CyaA AC	13	24	ADRESGIPAAVL			10	1198.64	AC + CAM	0.5	20150220_S_DOB_01_AC_CAM_1_2 30 SEC	2	8.01786	4786774	601.169
CyaA AC	13	24	ADRESGIPAAVL			10	1198.64	AC + CAM	0.5	20150227_S_DOB_03_AC_CAM_1_2 30 SEC	2	8.00365	26305772	601.21
CyaA AC	13	24	ADRESGIPAAVL			10	1198.64	AC + CAM	1	20150217_S_DOB_01_AC_CAM_1_2 1 MIN	2	8.25246	5628037	601.372
CyaA AC	13	24	ADRESGIPAAVL			10	1198.64	AC + CAM	1	20150220_S_DOB_01_AC_CAM_1_2 1 MIN	2	8.00848	5444615	601.381
CyaA AC	13	24	ADRESGIPAAVL			10	1198.64	AC + CAM	1	20150227_S_DOB_03_AC_CAM_1_2 1 MIN	2	8.01842	26858575	601.365
CyaA AC	13	24	ADRESGIPAAVL			10	1198.64	AC + CAM	5	20150217_S_DOB_01_AC_CAM_1_2 5 MIN	2	8.26066	5493428	601.69
CyaA AC	13	24	ADRESGIPAAVL			10	1198.64	AC + CAM	5	20150220_S_DOB_01_AC_CAM_1_2 5 MIN	2	8.02172	3387190	601.67
CyaA AC	13	24	ADRESGIPAAVL			10	1198.64	AC + CAM	5	20150227_S_DOB_03_AC_CAM_1_2 5 MIN	2	8.00674	26329183	601.716
CyaA AC	13	24	ADRESGIPAAVL			10	1198.64	AC + CAM	10	20150217_S_DOB_01_AC_CAM_1_2 10 MIN	2	8.23647	7448295	601.775
CyaA AC	13	24	ADRESGIPAAVL			10	1198.64	AC + CAM	10	20150220_S_DOB_01_AC_CAM_1_2 10 MIN	2	8.018	4411857	601.74
CyaA AC	13	24	ADRESGIPAAVL			10	1198.64	AC + CAM	10	20150227_S_DOB_03_AC_CAM_1_2 10 MIN	2	8.00641	23023752	601.798
CyaA AC	13	24	ADRESGIPAAVL			10	1198.64	AC + CAM	30	20150217_S_DOB_01_AC_CAM_1_2 30 MIN	2	8.23089	5378842	601.886
CyaA AC	13	24	ADRESGIPAAVL			10	1198.64	AC + CAM	30	20150220_S_DOB_01_AC_CAM_1_2 30 MIN	2	8.01957	5904870	601.903
CyaA AC	13	24	ADRESGIPAAVL			10	1198.64	AC + CAM	30	20150227_S_DOB_03_AC_CAM_1_2 30 MIN	2	8.01844	17608913	601.931
CyaA AC	13	24	ADRESGIPAAVL			10	1198.64	AC + CAM	60	20150217_S_DOB_01_AC_CAM_1_2 60 MIN	2	8.22282	6066192	601.953
CyaA AC	13	24	ADRESGIPAAVL			10	1198.64	AC + CAM	60	20150220_S_DOB_01_AC_CAM_1_2 60 MIN	2	8.01143	6138622	601.938
CyaA AC	13	24	ADRESGIPAAVL			10	1198.64	AC + CAM	60	20150227_S_DOB_03_AC_CAM_1_2 60 MIN	2	8.01094	19847850	601.97
CyaA AC	25	39	DGIKAVAKEKNATLM			14	1588.87	AC	0	20150217_S_DOB_01_AC_CAM_1_2 CTL	3	6.4737	2851995	530.613
CyaA AC	25	39	DGIKAVAKEKNATLM			14	1588.87	AC	0	20150220_S_DOB_01_AC_CAM_1_2 CTL	3	6.17824	22434015	530.592
CyaA AC	25	39	DGIKAVAKEKNATLM			14	1588.87	AC	0	20150227_S_DOB_03_AC_CAM_1_2 CTL	3	6.19403	57961376	530.596
CyaA AC	25	39	DGIKAVAKEKNATLM			14	1588.87	AC	0.166	20150217_S_DOB_01_AC 10 SEC	3	6.47104	6976731	531.038
CyaA AC	25	39	DGIKAVAKEKNATLM			14	1588.87	AC	0.166	20150220_S_DOB_01_AC 10 SEC	3	6.18654	11600864	531.059
CyaA AC	25	39	DGIKAVAKEKNATLM			14	1588.87	AC	0.166	20150227_S_DOB_03_AC 10 SEC	3	6.20425	38082879	530.949
CyaA AC	25	39	DGIKAVAKEKNATLM			14	1588.87	AC	0.5	20150217_S_DOB_01_AC 30 SEC	3	6.48036	5732825	531.139
CyaA AC	25	39	DGIKAVAKEKNATLM			14	1588.87	AC	0.5	20150220_S_DOB_01_AC 30 SEC	3	6.17679	8522764	531.131
CyaA AC	25	39	DGIKAVAKEKNATLM			14	1588.87	AC	0.5	20150227_S_DOB_03_AC 30 SEC	3	6.21554	28479192	531.017
CyaA AC	25	39	DGIKAVAKEKNATLM			14	1588.87	AC	1	20150217_S_DOB_01_AC 1 MIN	3	6.44257	6355688	531.235
CyaA AC	25	39	DGIKAVAKEKNATLM			14	1588.87	AC	1	20150220_S_DOB_01_AC 1 MIN	3	6.18391	6924388	531.227
CyaA AC	25	39	DGIKAVAKEKNATLM			14	1588.87	AC	1	20150227_S_DOB_03_AC 1 MIN	3	6.23497	45558579	531.066
CyaA AC	25	39	DGIKAVAKEKNATLM			14	1588.87	AC	5	20150217_S_DOB_01_AC 5 MIN	3	6.42603	8794887	531.693
CyaA AC	25	39	DGIKAVAKEKNATLM			14	1588.87	AC	5	20150220_S_DOB_01_AC 5 MIN	3	6.19609	3227329	531.792
CyaA AC	25	39	DGIKAVAKEKNATLM			14	1588.87	AC	5	20150227_S_DOB_03_AC 5 MIN	3	6.21269	31376042	531.648
CyaA AC	25	39	DGIKAVAKEKNATLM			14	1588.87	AC	10	20150217_S_DOB_01_AC 10 MIN	3	6.40642	6538679	532.029
CyaA AC	25	39	DGIKAVAKEKNATLM			14	1588.87	AC	10	20150220_S_DOB_01_AC 10 MIN	3	6.24013	2093240	532.084
CyaA AC	25	39	DGIKAVAKEKNATLM			14	1588.87	AC	10	20150227_S_DOB_03_AC 10 MIN	3	6.20338	20527880	532.033
CyaA AC	25	39	DGIKAVAKEKNATLM			14	1588.87	AC	30	20150217_S_DOB_01_AC 30 MIN	3	6.40791	6684286	532.622
CyaA AC	25	39	DGIKAVAKEKNATLM			14	1588.87	AC	30	20150220_S_DOB_01_AC 30 MIN	3	6.17179	7634450	532.655
CyaA AC	25	39	DGIKAVAKEKNATLM			14	1588.87	AC	30	20150227_S_DOB_03_AC 30 MIN	3	6.2042	21797789	532.712
CyaA AC	25	39	DGIKAVAKEKNATLM			14	1588.87	AC	60	20150217_S_DOB_01_AC 60 MIN	3	6.38618	8212854	532.953
CyaA AC	25	39	DGIKAVAKEKNATLM			14	1588.87	AC	60	20150220_S_DOB_01_AC 60 MIN	3	6.1694	6114314	532.948
CyaA AC	25	39	DGIKAVAKEKNATLM			14	1588.87	AC	60	20150227_S_DOB_03_AC 60 MIN	3	6.18587	19225945	533.029
CyaA AC	25	39	DGIKAVAKEKNATLM			14	1588.87	AC + CAM	0	20150217_S_DOB_01_AC_CAM_1_2 CTL	3	6.4737	2851995	530.613
CyaA AC	25	39	DGIKAVAKEKNATLM			14	1588.87	AC + CAM	0	20150220_S_DOB_01_AC_CAM_1_2 CTL	3	6.17824	22434015	530.592
CyaA AC	25	39	DGIKAVAKEKNATLM			14	1588.87	AC + CAM	0	20150227_S_DOB_03_AC_CAM_1_2 CTL	3	6.19403	57961376	530.596
CyaA AC	25	39	DGIKAVAKEKNATLM			14	1588.87	AC + CAM	0.166	20150217_S_DOB_01_AC_CAM_1_2 10 SEC	3	6.46952	6946788	530.669
CyaA AC	25	39	DGIKAVAKEKNATLM			14	1588.87	AC + CAM	0.166	20150220_S_DOB_01_AC_CAM_1_2 10 SEC	3	6.19933	4264336	530.644
CyaA AC	25	39	DGIKAVAKEKNATLM			14	1588.87	AC + CAM	0.166	20150227_S_DOB_03_AC_CAM_1_2 10 SEC	3	6.2135	42649823	530.649
CyaA AC	25	39	DGIKAVAKEKNATLM			14	1588.87	AC + CAM	0.5	20150217_S_DOB_01_AC_CAM_1_2 30 SEC	3	6.45792	7169166	530.67
CyaA AC	25	39	DGIKAVAKEKNATLM			14	1588.87	AC + CAM	0.5	20150220_S_DOB_01_AC_CAM_1_2 30 SEC	3	6.19827	4861644	530.651
CyaA AC	25	39	DGIKAVAKEKNATLM			14	1588.87	AC + CAM	0.5	20150227_S_DOB_03_AC_CAM_1_2 30 SEC	3	6.20755	37636067	530.648
CyaA AC	25	39	DGIKAVAKEKNATLM			14	1588.87	AC + CAM	1	20150217_S_DOB_01_AC_CAM_1_2 1 MIN	3	6.42203	7105046	530.669
CyaA AC	25	39	DGIKAVAKEKNATLM			14	1588.87	AC + CAM	1	20150220_S_DOB_01_AC_CAM_1_2 1 MIN	3	6.18268	7490969	530.651
CyaA AC	25	39	DGIKAVAKEKNATLM			14	1588.87	AC + CAM	1	20150227_S_DOB_03_AC_CAM_1_2 1 MIN	3	6.21746	42707024	530.647
CyaA AC	25	39	DGIKAVAKEKNATLM			14	1588.87	AC + CAM	5	20150217_S_DOB_01_AC_CAM_1_2 5 MIN	3	6.41721	4144276	530.666
CyaA AC	25	39	DGIKAVAKEKNATLM			14	1588.87	AC + CAM	5	20150220_S_DOB_01_AC_CAM_1_2 5 MIN	3	6.19944	3542357	530.666
CyaA AC	25	39	DGIKAVAKEKNATLM			14	1588.87	AC + CAM	5	20150227_S_DOB_03_AC_CAM_1_2 5 MIN	3	6.2112	35882321	530.647
CyaA AC	25	39	DGIKAVAKEKNATLM			14	1588.87	AC + CAM	10	20150217_S_DOB_01_AC_CAM_1_2 10 MIN	3	6.40707	8691535	530.647
CyaA AC	25	39	DGIKAVAKEKNATLM			14	1588.87	AC + CAM	10	20150220_S_DOB_01_AC_CAM_1_2 10 MIN	3	6.19449	4747089	530.666
CyaA AC	25	39	DGIKAVAKEKNATLM			14	1588.87	AC + CAM	10	20150227_S_DOB_03_AC_CAM_1_2 10 MIN	3	6.21414	30469059	530.654
CyaA AC	25	39	DGIKAVAKEKNATLM			14	1588.87	AC + CAM	30	20150217_S_DOB_01_AC_CAM_1_2 30 MIN	3	6.40772	6633639	530.686
CyaA AC	25	39	DGIKAVAKEKNATLM			14	1588.87	AC + CAM	30	20150220_S_DOB_01_AC_CAM_1_2 30 MIN	3	6.1921	6825127	530.665
CyaA AC	25	39	DGIKAVAKEKNATLM			14	1588.87	AC + CAM	30	20150227_S_DOB_03_AC_CAM_1_2 30 MIN	3	6.21716	17707846	530.669
CyaA AC	25	39	DGIKAVAKEKNATLM			14	1588.87	AC + CAM	60	20150217_S_DOB_01_AC_CAM_1_2 60 MIN	3	6.40521	6329365	530.704
CyaA AC	25	39	DGIKAVAKEKNATLM			14	1588.87	AC + CAM	60	20150220_S_DOB_01_AC_CAM_1_2 60 MIN	3	6.18621	7575251	530.68
CyaA AC	25	39	DGIKAVAKEKNATLM			14	1588.87	AC + CAM	60	20150227_S_DOB_03_AC_CAM_1_2 60 MIN	3	6.20743	26929510	530.68
CyaA AC	39	50	MFRLVNPHSTSL			10	1401.73	AC	0	20150217_S_DOB_01_AC_CAM_1_2 CTL	3	8.41656	385594	468.188
CyaA AC	39	50	MFRLVNPHSTSL			10	1401.73	AC	0	20150220_S_DOB_01_AC_CAM_1_2 CTL	3	8.116	2687684	468.191
CyaA AC	39	50	MFRLVNPHSTSL			10	1401.73	AC	0	20150227_S_DOB_03_AC_CAM_1_2 CTL	3	8.12318	7306765	468.188
CyaA AC	39	50	MFRLVNPHSTSL			10	1401.73	AC	0.166	20150220_S_DOB_01_AC 10 SEC	3	8.12004	1601416	469.29
CyaA AC	39	50	MFRLVNPHSTSL			10	1401.73	AC	0.166	20150227_S_DOB_03_AC 10 SEC	3	8.13764	5684865	469.337
CyaA AC	39	50	MFRLVNPHSTSL			10	1401.73	AC	0.5	20150217_S_DOB_01_AC 30 SEC	3	8.43075	925306	469.435
CyaA AC	39	50	MFRLVNPHSTSL			10	1401.73	AC	0.5	20150220_S_DOB_01_AC 30 SEC	3	8.12383	1196687	469.385
CyaA AC	39	50	MFRLVNPHSTSL			10	1401.73	AC	0.5	20150227_S_DOB_03_AC 30 SEC	3	8.14765	4370533	469.4
CyaA AC	39	50	MFRLVNPHSTSL			10	1401.73	AC	1	20150220_S_DOB_01_AC 1 MIN	3	8.12744	1052808	469.458
CyaA AC	39	50	MFRLVNPHSTSL			10	1401.73	AC	1	20150227_S_DOB_03_AC 1 MIN	3	8.16183	5769500	469.436
CyaA AC	39	50	MFRLVNPHSTSL			10	1401.73	AC	5	20150220_S_DOB_01_AC 5 MIN	3	8.13952	540155	469.626
CyaA AC	39	50	MFRLVNPHSTSL			10	1401.73	AC	5	20150227_S_DOB_03_AC 5 MIN	3	8.15055	4262570	469.537
CyaA AC	39	50	MFRLVNPHSTSL			10	1401.73	AC	10	20150220_S_DOB_01_AC 10 MIN	3	8.18361	262142	469.596
CyaA AC	39	50	MFRLVNPHSTSL			10	1401.73	AC	10	20150227_S_DOB_03_AC 10 MIN	3	8.13814	3412855	469.621
CyaA AC	39	50	MFRLVNPHSTSL			10	1401.73	AC	30	20150220_S_DOB_01_AC 30 MIN	3	8.12691	1211552	469.643
CyaA AC	39	50	MFRLVNPHSTSL			10	1401.73	AC	30	20150227_S_DOB_03_AC 30 MIN	3	8.14481	3687361	469.704
CyaA AC	39	50	MFRLVNPHSTSL			10	1401.73	AC	60	20150220_S_DOB_01_AC 60 MIN	3	8.12674	1017938	469.679
CyaA AC	39	50	MFRLVNPHSTSL			10	1401.73	AC	60	20150227_S_DOB_03_AC 60 MIN	3	8.14558	3281508	469.701
CyaA AC	39	50	MFRLVNPHSTSL			10	1401.73	AC + CAM	0	20150217_S_DOB_01_AC_CAM_1_2 CTL	3	8.41656	385594	468.188
CyaA AC	39	50	MFRLVNPHSTSL			10	1401.73	AC + CAM	0	20150220_S_DOB_01_AC_CAM_1_2 CTL	3	8.116	2687684	468.191
CyaA AC	39	50	MFRLVNPHSTSL			10	1401.73	AC + CAM	0	20150227_S_DOB_03_AC_CAM_1_2 CTL	3	8.12318	7306765	468.188
CyaA AC	39	50	MFRLVNPHSTSL			10	1401.73	AC + CAM	0.166	20150217_S_DOB_01_AC_CAM_1_2 10 SEC	3	8.40007	1139222	468.816
CyaA AC	39	50	MFRLVNPHSTSL			10	1401.73	AC + CAM	0.166	20150220_S_DOB_01_AC_CAM_1_2 10 SEC	3	8.1321	763992	468.789
CyaA AC	39	50	MFRLVNPHSTSL			10	1401.73	AC + CAM	0.166	20150227_S_DOB_03_AC_CAM_1_2 10 SEC	3	8.13093	5682499	468.796
CyaA AC	39	50	MFRLVNPHSTSL			10	1401.73	AC + CAM	0.5	20150220_S_DOB_01_AC_CAM_1_2 30 SEC	3	8.13216	929361	468.861
CyaA AC	39	50	MFRLVNPHSTSL			10	1401.73	AC + CAM	0.5	20150227_S_DOB_03_AC_CAM_1_2 30 SEC	3	8.13611	5348737	468.832
CyaA AC	39	50	MFRLVNPHSTSL			10	1401.73	AC + CAM	1	20150217_S_DOB_01_AC_CAM_1_2 1 MIN	3	8.3734	1012426	468.816
CyaA AC	39	50	MFRLVNPHSTSL			10	1401.73	AC + CAM	1	20150220_S_DOB_01_AC_CAM_1_2 1 MIN	3	8.12022	1126209	468.877
CyaA AC	39	50	MFRLVNPHSTSL			10	1401.73	AC + CAM	1	20150227_S_DOB_03_AC_CAM_1_2 1 MIN	3	8.14885	5658898	468.862
CyaA AC	39	50	MFRLVNPHSTSL			10	1401.73	AC + CAM	5	20150217_S_DOB_01_AC_CAM_1_2 5 MIN	3	8.36256	727549	468.983
CyaA AC	39	50	MFRLVNPHSTSL			10	1401.73	AC + CAM	5	20150220_S_DOB_01_AC_CAM_1_2 5 MIN	3	8.13776	684960	469.01
CyaA AC	39	50	MFRLVNPHSTSL			10	1401.73	AC + CAM	5	20150227_S_DOB_03_AC_CAM_1_2 5 MIN	3	8.14198	4895797	468.918
CyaA AC	39	50	MFRLVNPHSTSL			10	1401.73	AC + CAM	10	20150217_S_DOB_01_AC_CAM_1_2 10 MIN	3	8.35493	1295455	468.987
CyaA AC	39	50	MFRLVNPHSTSL			10	1401.73	AC + CAM	10	20150220_S_DOB_01_AC_CAM_1_2 10 MIN	3	8.13376	923990	469.051
CyaA AC	39	50	MFRLVNPHSTSL			10	1401.73	AC + CAM	10	20150227_S_DOB_03_AC_CAM_1_2 10 MIN	3	8.13974	4225683	468.985
CyaA AC	39	50	MFRLVNPHSTSL			10	1401.73	AC + CAM	30	20150217_S_DOB_01_AC_CAM_1_2 30 MIN	3	8.35281	1031166	469.098
CyaA AC	39	50	MFRLVNPHSTSL			10	1401.73	AC + CAM	30	20150220_S_DOB_01_AC_CAM_1_2 30 MIN	3	8.13481	1222366	469.172
CyaA AC	39	50	MFRLVNPHSTSL			10	1401.73	AC + CAM	30	20150227_S_DOB_03_AC_CAM_1_2 30 MIN	3	8.15586	2945859	469.099
CyaA AC	39	50	MFRLVNPHSTSL			10	1401.73	AC + CAM	60	20150220_S_DOB_01_AC_CAM_1_2 60 MIN	3	8.12402	1285548	469.248
CyaA AC	39	50	MFRLVNPHSTSL			10	1401.73	AC + CAM	60	20150227_S_DOB_03_AC_CAM_1_2 60 MIN	3	8.14703	3632842	469.178
CyaA AC	46	61	HSTSLIAEGVATKGLG			15	1540.83	AC	0	20150217_S_DOB_01_AC_CAM_1_2 CTL	4	6.47449	313544	386.185
CyaA AC	46	61	HSTSLIAEGVATKGLG			15	1540.83	AC	0	20150220_S_DOB_01_AC_CAM_1_2 CTL	4	6.17845	1918604	386.195
CyaA AC	46	61	HSTSLIAEGVATKGLG			15	1540.83	AC	0	20150227_S_DOB_03_AC_CAM_1_2 CTL	4	6.1933	5291458	386.196
CyaA AC	46	61	HSTSLIAEGVATKGLG			15	1540.83	AC	0.166	20150217_S_DOB_01_AC 10 SEC	4	6.47532	621107	386.257
CyaA AC	46	61	HSTSLIAEGVATKGLG			15	1540.83	AC	0.166	20150220_S_DOB_01_AC 10 SEC	4	6.18607	1144759	386.568
CyaA AC	46	61	HSTSLIAEGVATKGLG			15	1540.83	AC	0.166	20150227_S_DOB_03_AC 10 SEC	4	6.20591	3849555	386.482
CyaA AC	46	61	HSTSLIAEGVATKGLG			15	1540.83	AC	0.5	20150217_S_DOB_01_AC 30 SEC	4	6.48215	583585	386.53
CyaA AC	46	61	HSTSLIAEGVATKGLG			15	1540.83	AC	0.5	20150220_S_DOB_01_AC 30 SEC	4	6.17666	876300	386.61
CyaA AC	46	61	HSTSLIAEGVATKGLG			15	1540.83	AC	0.5	20150227_S_DOB_03_AC 30 SEC	4	6.21547	2963286	386.491
CyaA AC	46	61	HSTSLIAEGVATKGLG			15	1540.83	AC	1	20150217_S_DOB_01_AC 1 MIN	4	6.44404	690787	386.624
CyaA AC	46	61	HSTSLIAEGVATKGLG			15	1540.83	AC	1	20150220_S_DOB_01_AC 1 MIN	4	6.18413	739327	386.69
CyaA AC	46	61	HSTSLIAEGVATKGLG			15	1540.83	AC	1	20150227_S_DOB_03_AC 1 MIN	4	6.23496	4377116	386.563
CyaA AC	46	61	HSTSLIAEGVATKGLG			15	1540.83	AC	5	20150217_S_DOB_01_AC 5 MIN	4	6.42525	1040826	386.947
CyaA AC	46	61	HSTSLIAEGVATKGLG			15	1540.83	AC	5	20150220_S_DOB_01_AC 5 MIN	4	6.19625	316032	387.023
CyaA AC	46	61	HSTSLIAEGVATKGLG			15	1540.83	AC	5	20150227_S_DOB_03_AC 5 MIN	4	6.21379	3320667	386.953
CyaA AC	46	61	HSTSLIAEGVATKGLG			15	1540.83	AC	10	20150217_S_DOB_01_AC 10 MIN	4	6.40613	723200	387.165
CyaA AC	46	61	HSTSLIAEGVATKGLG			15	1540.83	AC	10	20150220_S_DOB_01_AC 10 MIN	4	6.24092	165718	387.178
CyaA AC	46	61	HSTSLIAEGVATKGLG			15	1540.83	AC	10	20150227_S_DOB_03_AC 10 MIN	4	6.20467	2186564	387.168
CyaA AC	46	61	HSTSLIAEGVATKGLG			15	1540.83	AC	30	20150217_S_DOB_01_AC 30 MIN	4	6.41271	685364	387.552
CyaA AC	46	61	HSTSLIAEGVATKGLG			15	1540.83	AC	30	20150220_S_DOB_01_AC 30 MIN	4	6.17282	818755	387.588
CyaA AC	46	61	HSTSLIAEGVATKGLG			15	1540.83	AC	30	20150227_S_DOB_03_AC 30 MIN	4	6.20687	2291708	387.614
CyaA AC	46	61	HSTSLIAEGVATKGLG			15	1540.83	AC	60	20150217_S_DOB_01_AC 60 MIN	4	6.39086	875508	387.786
CyaA AC	46	61	HSTSLIAEGVATKGLG			15	1540.83	AC	60	20150220_S_DOB_01_AC 60 MIN	4	6.17099	653453	387.816
CyaA AC	46	61	HSTSLIAEGVATKGLG			15	1540.83	AC	60	20150227_S_DOB_03_AC 60 MIN	4	6.18743	2049263	387.816
CyaA AC	46	61	HSTSLIAEGVATKGLG			15	1540.83	AC + CAM	0	20150217_S_DOB_01_AC_CAM_1_2 CTL	4	6.47449	313544	386.185
CyaA AC	46	61	HSTSLIAEGVATKGLG			15	1540.83	AC + CAM	0	20150220_S_DOB_01_AC_CAM_1_2 CTL	4	6.17845	1918604	386.195
CyaA AC	46	61	HSTSLIAEGVATKGLG			15	1540.83	AC + CAM	0	20150227_S_DOB_03_AC_CAM_1_2 CTL	4	6.1933	5291458	386.196
CyaA AC	46	61	HSTSLIAEGVATKGLG			15	1540.83	AC + CAM	0.166	20150217_S_DOB_01_AC_CAM_1_2 10 SEC	4	6.47105	715487	386.233
CyaA AC	46	61	HSTSLIAEGVATKGLG			15	1540.83	AC + CAM	0.166	20150220_S_DOB_01_AC_CAM_1_2 10 SEC	4	6.1997	377343	386.218
CyaA AC	46	61	HSTSLIAEGVATKGLG			15	1540.83	AC + CAM	0.166	20150227_S_DOB_03_AC_CAM_1_2 10 SEC	4	6.2141	4073027	386.236
CyaA AC	46	61	HSTSLIAEGVATKGLG			15	1540.83	AC + CAM	0.5	20150217_S_DOB_01_AC_CAM_1_2 30 SEC	4	6.45984	772473	386.232
CyaA AC	46	61	HSTSLIAEGVATKGLG			15	1540.83	AC + CAM	0.5	20150220_S_DOB_01_AC_CAM_1_2 30 SEC	4	6.19789	424931	386.24
CyaA AC	46	61	HSTSLIAEGVATKGLG			15	1540.83	AC + CAM	0.5	20150227_S_DOB_03_AC_CAM_1_2 30 SEC	4	6.20821	3453099	386.238
CyaA AC	46	61	HSTSLIAEGVATKGLG			15	1540.83	AC + CAM	1	20150217_S_DOB_01_AC_CAM_1_2 1 MIN	4	6.4224	796903	386.241
CyaA AC	46	61	HSTSLIAEGVATKGLG			15	1540.83	AC + CAM	1	20150220_S_DOB_01_AC_CAM_1_2 1 MIN	4	6.18255	760187	386.236
CyaA AC	46	61	HSTSLIAEGVATKGLG			15	1540.83	AC + CAM	1	20150227_S_DOB_03_AC_CAM_1_2 1 MIN	4	6.21873	3870844	386.228
CyaA AC	46	61	HSTSLIAEGVATKGLG			15	1540.83	AC + CAM	5	20150217_S_DOB_01_AC_CAM_1_2 5 MIN	4	6.41689	439000	386.227
CyaA AC	46	61	HSTSLIAEGVATKGLG			15	1540.83	AC + CAM	5	20150220_S_DOB_01_AC_CAM_1_2 5 MIN	4	6.20089	351424	386.242
CyaA AC	46	61	HSTSLIAEGVATKGLG			15	1540.83	AC + CAM	5	20150227_S_DOB_03_AC_CAM_1_2 5 MIN	4	6.21162	3444616	386.245
CyaA AC	46	61	HSTSLIAEGVATKGLG			15	1540.83	AC + CAM	10	20150217_S_DOB_01_AC_CAM_1_2 10 MIN	4	6.4067	928605	386.25
CyaA AC	46	61	HSTSLIAEGVATKGLG			15	1540.83	AC + CAM	10	20150220_S_DOB_01_AC_CAM_1_2 10 MIN	4	6.1943	433973	386.25
CyaA AC	46	61	HSTSLIAEGVATKGLG			15	1540.83	AC + CAM	10	20150227_S_DOB_03_AC_CAM_1_2 10 MIN	4	6.21466	3069682	386.246
CyaA AC	46	61	HSTSLIAEGVATKGLG			15	1540.83	AC + CAM	30	20150217_S_DOB_01_AC_CAM_1_2 30 MIN	4	6.40917	696175	386.247
CyaA AC	46	61	HSTSLIAEGVATKGLG			15	1540.83	AC + CAM	30	20150220_S_DOB_01_AC_CAM_1_2 30 MIN	4	6.19223	665092	386.252
CyaA AC	46	61	HSTSLIAEGVATKGLG			15	1540.83	AC + CAM	30	20150227_S_DOB_03_AC_CAM_1_2 30 MIN	4	6.21748	1670708	386.267
CyaA AC	46	61	HSTSLIAEGVATKGLG			15	1540.83	AC + CAM	60	20150217_S_DOB_01_AC_CAM_1_2 60 MIN	4	6.40738	656192	386.257
CyaA AC	46	61	HSTSLIAEGVATKGLG			15	1540.83	AC + CAM	60	20150220_S_DOB_01_AC_CAM_1_2 60 MIN	4	6.18607	744052	386.265
CyaA AC	46	61	HSTSLIAEGVATKGLG			15	1540.83	AC + CAM	60	20150227_S_DOB_03_AC_CAM_1_2 60 MIN	4	6.20661	2721548	386.273
CyaA AC	51	68	IAEGVATKGLGVHAKSSD			17	1739.93	AC	0	20150217_S_DOB_01_AC_CAM_1_2 CTL	4	5.65589	470789	435.975
CyaA AC	51	68	IAEGVATKGLGVHAKSSD			17	1739.93	AC	0	20150220_S_DOB_01_AC_CAM_1_2 CTL	4	5.39614	3528430	435.985
CyaA AC	51	68	IAEGVATKGLGVHAKSSD			17	1739.93	AC	0	20150227_S_DOB_03_AC_CAM_1_2 CTL	4	5.40326	8850031	435.985
CyaA AC	51	68	IAEGVATKGLGVHAKSSD			17	1739.93	AC	0.166	20150217_S_DOB_01_AC 10 SEC	4	5.64597	1580745	437.932
CyaA AC	51	68	IAEGVATKGLGVHAKSSD			17	1739.93	AC	0.166	20150220_S_DOB_01_AC 10 SEC	4	5.39343	1872423	437.892
CyaA AC	51	68	IAEGVATKGLGVHAKSSD			17	1739.93	AC	0.166	20150227_S_DOB_03_AC 10 SEC	4	5.40856	6572687	437.942
CyaA AC	51	68	IAEGVATKGLGVHAKSSD			17	1739.93	AC	0.5	20150217_S_DOB_01_AC 30 SEC	4	5.6514	1428161	437.958
CyaA AC	51	68	IAEGVATKGLGVHAKSSD			17	1739.93	AC	0.5	20150220_S_DOB_01_AC 30 SEC	4	5.3807	1375251	437.967
CyaA AC	51	68	IAEGVATKGLGVHAKSSD			17	1739.93	AC	0.5	20150227_S_DOB_03_AC 30 SEC	4	5.41829	5037807	437.996
CyaA AC	51	68	IAEGVATKGLGVHAKSSD			17	1739.93	AC	1	20150217_S_DOB_01_AC 1 MIN	4	5.62236	1524032	438.052
CyaA AC	51	68	IAEGVATKGLGVHAKSSD			17	1739.93	AC	1	20150220_S_DOB_01_AC 1 MIN	4	5.3859	1314732	438.02
CyaA AC	51	68	IAEGVATKGLGVHAKSSD			17	1739.93	AC	1	20150227_S_DOB_03_AC 1 MIN	4	5.44407	5971441	438.015
CyaA AC	51	68	IAEGVATKGLGVHAKSSD			17	1739.93	AC	5	20150217_S_DOB_01_AC 5 MIN	4	5.61054	1881724	437.999
CyaA AC	51	68	IAEGVATKGLGVHAKSSD			17	1739.93	AC	5	20150220_S_DOB_01_AC 5 MIN	4	5.40208	745009	438.084
CyaA AC	51	68	IAEGVATKGLGVHAKSSD			17	1739.93	AC	5	20150227_S_DOB_03_AC 5 MIN	4	5.43407	5489522	438.08
CyaA AC	51	68	IAEGVATKGLGVHAKSSD			17	1739.93	AC	10	20150217_S_DOB_01_AC 10 MIN	4	5.59467	1766542	437.996
CyaA AC	51	68	IAEGVATKGLGVHAKSSD			17	1739.93	AC	10	20150220_S_DOB_01_AC 10 MIN	4	5.4406	352924	438.069
CyaA AC	51	68	IAEGVATKGLGVHAKSSD			17	1739.93	AC	10	20150227_S_DOB_03_AC 10 MIN	4	5.41321	3740520	438.082
CyaA AC	51	68	IAEGVATKGLGVHAKSSD			17	1739.93	AC	30	20150217_S_DOB_01_AC 30 MIN	4	5.59928	1589448	438.01
CyaA AC	51	68	IAEGVATKGLGVHAKSSD			17	1739.93	AC	30	20150220_S_DOB_01_AC 30 MIN	4	5.38748	1439025	438.007
CyaA AC	51	68	IAEGVATKGLGVHAKSSD			17	1739.93	AC	30	20150227_S_DOB_03_AC 30 MIN	4	5.42027	4531739	438.087
CyaA AC	51	68	IAEGVATKGLGVHAKSSD			17	1739.93	AC	60	20150217_S_DOB_01_AC 60 MIN	4	5.59265	1875216	437.981
CyaA AC	51	68	IAEGVATKGLGVHAKSSD			17	1739.93	AC	60	20150220_S_DOB_01_AC 60 MIN	4	5.3861	1204441	438.025
CyaA AC	51	68	IAEGVATKGLGVHAKSSD			17	1739.93	AC	60	20150227_S_DOB_03_AC 60 MIN	4	5.4095	3507117	438.081
CyaA AC	51	68	IAEGVATKGLGVHAKSSD			17	1739.93	AC + CAM	0	20150217_S_DOB_01_AC_CAM_1_2 CTL	4	5.65589	470789	435.975
CyaA AC	51	68	IAEGVATKGLGVHAKSSD			17	1739.93	AC + CAM	0	20150220_S_DOB_01_AC_CAM_1_2 CTL	4	5.39614	3528430	435.985
CyaA AC	51	68	IAEGVATKGLGVHAKSSD			17	1739.93	AC + CAM	0	20150227_S_DOB_03_AC_CAM_1_2 CTL	4	5.40326	8850031	435.985
CyaA AC	51	68	IAEGVATKGLGVHAKSSD			17	1739.93	AC + CAM	0.166	20150217_S_DOB_01_AC_CAM_1_2 10 SEC	4	5.65116	1726134	436.96
CyaA AC	51	68	IAEGVATKGLGVHAKSSD			17	1739.93	AC + CAM	0.166	20150220_S_DOB_01_AC_CAM_1_2 10 SEC	4	5.40974	1021599	436.916
CyaA AC	51	68	IAEGVATKGLGVHAKSSD			17	1739.93	AC + CAM	0.166	20150227_S_DOB_03_AC_CAM_1_2 10 SEC	4	5.42384	7257223	436.936
CyaA AC	51	68	IAEGVATKGLGVHAKSSD			17	1739.93	AC + CAM	0.5	20150217_S_DOB_01_AC_CAM_1_2 30 SEC	4	5.64223	1537570	437.096
CyaA AC	51	68	IAEGVATKGLGVHAKSSD			17	1739.93	AC + CAM	0.5	20150220_S_DOB_01_AC_CAM_1_2 30 SEC	4	5.40715	1192051	437.102
CyaA AC	51	68	IAEGVATKGLGVHAKSSD			17	1739.93	AC + CAM	0.5	20150227_S_DOB_03_AC_CAM_1_2 30 SEC	4	5.42207	6099632	437.088
CyaA AC	51	68	IAEGVATKGLGVHAKSSD			17	1739.93	AC + CAM	1	20150217_S_DOB_01_AC_CAM_1_2 1 MIN	4	5.6065	1534025	437.183
CyaA AC	51	68	IAEGVATKGLGVHAKSSD			17	1739.93	AC + CAM	1	20150220_S_DOB_01_AC_CAM_1_2 1 MIN	4	5.39075	1441091	437.189
CyaA AC	51	68	IAEGVATKGLGVHAKSSD			17	1739.93	AC + CAM	1	20150227_S_DOB_03_AC_CAM_1_2 1 MIN	4	5.43248	6415252	437.196
CyaA AC	51	68	IAEGVATKGLGVHAKSSD			17	1739.93	AC + CAM	5	20150217_S_DOB_01_AC_CAM_1_2 5 MIN	4	5.60035	1210740	437.351
CyaA AC	51	68	IAEGVATKGLGVHAKSSD			17	1739.93	AC + CAM	5	20150220_S_DOB_01_AC_CAM_1_2 5 MIN	4	5.40277	921269	437.389
CyaA AC	51	68	IAEGVATKGLGVHAKSSD			17	1739.93	AC + CAM	5	20150227_S_DOB_03_AC_CAM_1_2 5 MIN	4	5.41771	6175047	437.385
CyaA AC	51	68	IAEGVATKGLGVHAKSSD			17	1739.93	AC + CAM	10	20150217_S_DOB_01_AC_CAM_1_2 10 MIN	4	5.58508	1960567	437.419
CyaA AC	51	68	IAEGVATKGLGVHAKSSD			17	1739.93	AC + CAM	10	20150220_S_DOB_01_AC_CAM_1_2 10 MIN	4	5.39912	1170027	437.412
CyaA AC	51	68	IAEGVATKGLGVHAKSSD			17	1739.93	AC + CAM	10	20150227_S_DOB_03_AC_CAM_1_2 10 MIN	4	5.42165	5384423	437.44
CyaA AC	51	68	IAEGVATKGLGVHAKSSD			17	1739.93	AC + CAM	30	20150217_S_DOB_01_AC_CAM_1_2 30 MIN	4	5.58823	1549022	437.535
CyaA AC	51	68	IAEGVATKGLGVHAKSSD			17	1739.93	AC + CAM	30	20150220_S_DOB_01_AC_CAM_1_2 30 MIN	4	5.39589	1574693	437.575
CyaA AC	51	68	IAEGVATKGLGVHAKSSD			17	1739.93	AC + CAM	30	20150227_S_DOB_03_AC_CAM_1_2 30 MIN	4	5.41452	3986737	437.608
CyaA AC	51	68	IAEGVATKGLGVHAKSSD			17	1739.93	AC + CAM	60	20150217_S_DOB_01_AC_CAM_1_2 60 MIN	4	5.59138	1713498	437.68
CyaA AC	51	68	IAEGVATKGLGVHAKSSD			17	1739.93	AC + CAM	60	20150220_S_DOB_01_AC_CAM_1_2 60 MIN	4	5.39025	1628836	437.648
CyaA AC	51	68	IAEGVATKGLGVHAKSSD			17	1739.93	AC + CAM	60	20150227_S_DOB_03_AC_CAM_1_2 60 MIN	4	5.40598	4706021	437.717
CyaA AC	51	85	IAEGVATKGLGVHAKSSDWGLQAGYIPVNPNLSKL			32	3590.93	AC	0	20150217_S_DOB_01_AC_CAM_1_2 CTL	4	9.07151	84803	898.958
CyaA AC	51	85	IAEGVATKGLGVHAKSSDWGLQAGYIPVNPNLSKL			32	3590.93	AC	0	20150220_S_DOB_01_AC_CAM_1_2 CTL	4	8.82379	440478	899.016
CyaA AC	51	85	IAEGVATKGLGVHAKSSDWGLQAGYIPVNPNLSKL			32	3590.93	AC	0	20150227_S_DOB_03_AC_CAM_1_2 CTL	4	8.83633	1401282	899.022
CyaA AC	51	85	IAEGVATKGLGVHAKSSDWGLQAGYIPVNPNLSKL			32	3590.93	AC	0.166	20150217_S_DOB_01_AC 10 SEC	4	9.08307	145248	901.1
CyaA AC	51	85	IAEGVATKGLGVHAKSSDWGLQAGYIPVNPNLSKL			32	3590.93	AC	0.166	20150220_S_DOB_01_AC 10 SEC	4	8.82112	236306	901.059
CyaA AC	51	85	IAEGVATKGLGVHAKSSDWGLQAGYIPVNPNLSKL			32	3590.93	AC	0.166	20150227_S_DOB_03_AC 10 SEC	4	8.84334	896849	901.129
CyaA AC	51	85	IAEGVATKGLGVHAKSSDWGLQAGYIPVNPNLSKL			32	3590.93	AC	0.5	20150217_S_DOB_01_AC 30 SEC	4	9.09506	94234	901.202
CyaA AC	51	85	IAEGVATKGLGVHAKSSDWGLQAGYIPVNPNLSKL			32	3590.93	AC	0.5	20150220_S_DOB_01_AC 30 SEC	4	8.83202	182074	901.176
CyaA AC	51	85	IAEGVATKGLGVHAKSSDWGLQAGYIPVNPNLSKL			32	3590.93	AC	0.5	20150227_S_DOB_03_AC 30 SEC	4	8.84117	594575	901.181
CyaA AC	51	85	IAEGVATKGLGVHAKSSDWGLQAGYIPVNPNLSKL			32	3590.93	AC	1	20150217_S_DOB_01_AC 1 MIN	4	9.05451	104774	901.535
CyaA AC	51	85	IAEGVATKGLGVHAKSSDWGLQAGYIPVNPNLSKL			32	3590.93	AC	1	20150220_S_DOB_01_AC 1 MIN	4	8.8327	166715	901.437
CyaA AC	51	85	IAEGVATKGLGVHAKSSDWGLQAGYIPVNPNLSKL			32	3590.93	AC	1	20150227_S_DOB_03_AC 1 MIN	4	8.85445	1380442	901.538
CyaA AC	51	85	IAEGVATKGLGVHAKSSDWGLQAGYIPVNPNLSKL			32	3590.93	AC	5	20150217_S_DOB_01_AC 5 MIN	4	9.0371	162126	902.005
CyaA AC	51	85	IAEGVATKGLGVHAKSSDWGLQAGYIPVNPNLSKL			32	3590.93	AC	5	20150220_S_DOB_01_AC 5 MIN	4	8.84174	65986	901.914
CyaA AC	51	85	IAEGVATKGLGVHAKSSDWGLQAGYIPVNPNLSKL			32	3590.93	AC	5	20150227_S_DOB_03_AC 5 MIN	4	8.85546	905520	902.132
CyaA AC	51	85	IAEGVATKGLGVHAKSSDWGLQAGYIPVNPNLSKL			32	3590.93	AC	10	20150217_S_DOB_01_AC 10 MIN	4	9.02404	98831	902.362
CyaA AC	51	85	IAEGVATKGLGVHAKSSDWGLQAGYIPVNPNLSKL			32	3590.93	AC	10	20150220_S_DOB_01_AC 10 MIN	4	8.88014	44130	902.42
CyaA AC	51	85	IAEGVATKGLGVHAKSSDWGLQAGYIPVNPNLSKL			32	3590.93	AC	10	20150227_S_DOB_03_AC 10 MIN	4	8.8392	549098	902.484
CyaA AC	51	85	IAEGVATKGLGVHAKSSDWGLQAGYIPVNPNLSKL			32	3590.93	AC	30	20150217_S_DOB_01_AC 30 MIN	4	9.0284	110924	902.7
CyaA AC	51	85	IAEGVATKGLGVHAKSSDWGLQAGYIPVNPNLSKL			32	3590.93	AC	30	20150220_S_DOB_01_AC 30 MIN	4	8.82524	142376	902.732
CyaA AC	51	85	IAEGVATKGLGVHAKSSDWGLQAGYIPVNPNLSKL			32	3590.93	AC	30	20150227_S_DOB_03_AC 30 MIN	4	8.83656	551837	902.814
CyaA AC	51	85	IAEGVATKGLGVHAKSSDWGLQAGYIPVNPNLSKL			32	3590.93	AC	60	20150217_S_DOB_01_AC 60 MIN	4	9.01278	157767	902.815
CyaA AC	51	85	IAEGVATKGLGVHAKSSDWGLQAGYIPVNPNLSKL			32	3590.93	AC	60	20150220_S_DOB_01_AC 60 MIN	4	8.82461	119670	902.813
CyaA AC	51	85	IAEGVATKGLGVHAKSSDWGLQAGYIPVNPNLSKL			32	3590.93	AC	60	20150227_S_DOB_03_AC 60 MIN	4	8.83907	560442	902.905
CyaA AC	51	85	IAEGVATKGLGVHAKSSDWGLQAGYIPVNPNLSKL			32	3590.93	AC + CAM	0	20150217_S_DOB_01_AC_CAM_1_2 CTL	4	9.07151	84803	898.958
CyaA AC	51	85	IAEGVATKGLGVHAKSSDWGLQAGYIPVNPNLSKL			32	3590.93	AC + CAM	0	20150220_S_DOB_01_AC_CAM_1_2 CTL	4	8.82379	440478	899.016
CyaA AC	51	85	IAEGVATKGLGVHAKSSDWGLQAGYIPVNPNLSKL			32	3590.93	AC + CAM	0	20150227_S_DOB_03_AC_CAM_1_2 CTL	4	8.83633	1401282	899.022
CyaA AC	51	85	IAEGVATKGLGVHAKSSDWGLQAGYIPVNPNLSKL			32	3590.93	AC + CAM	0.166	20150217_S_DOB_01_AC_CAM_1_2 10 SEC	4	9.06698	166954	899.969
CyaA AC	51	85	IAEGVATKGLGVHAKSSDWGLQAGYIPVNPNLSKL			32	3590.93	AC + CAM	0.166	20150220_S_DOB_01_AC_CAM_1_2 10 SEC	4	8.83242	105261	899.841
CyaA AC	51	85	IAEGVATKGLGVHAKSSDWGLQAGYIPVNPNLSKL			32	3590.93	AC + CAM	0.166	20150227_S_DOB_03_AC_CAM_1_2 10 SEC	4	8.83707	1066968	899.983
CyaA AC	51	85	IAEGVATKGLGVHAKSSDWGLQAGYIPVNPNLSKL			32	3590.93	AC + CAM	0.5	20150217_S_DOB_01_AC_CAM_1_2 30 SEC	4	9.0704	138049	900.139
CyaA AC	51	85	IAEGVATKGLGVHAKSSDWGLQAGYIPVNPNLSKL			32	3590.93	AC + CAM	0.5	20150220_S_DOB_01_AC_CAM_1_2 30 SEC	4	8.83466	97953	900.085
CyaA AC	51	85	IAEGVATKGLGVHAKSSDWGLQAGYIPVNPNLSKL			32	3590.93	AC + CAM	0.5	20150227_S_DOB_03_AC_CAM_1_2 30 SEC	4	8.84043	724700	900.187
CyaA AC	51	85	IAEGVATKGLGVHAKSSDWGLQAGYIPVNPNLSKL			32	3590.93	AC + CAM	1	20150217_S_DOB_01_AC_CAM_1_2 1 MIN	4	9.04031	124446	900.242
CyaA AC	51	85	IAEGVATKGLGVHAKSSDWGLQAGYIPVNPNLSKL			32	3590.93	AC + CAM	1	20150220_S_DOB_01_AC_CAM_1_2 1 MIN	4	8.8274	177525	900.151
CyaA AC	51	85	IAEGVATKGLGVHAKSSDWGLQAGYIPVNPNLSKL			32	3590.93	AC + CAM	1	20150227_S_DOB_03_AC_CAM_1_2 1 MIN	4	8.84438	1085432	900.34
CyaA AC	51	85	IAEGVATKGLGVHAKSSDWGLQAGYIPVNPNLSKL			32	3590.93	AC + CAM	5	20150217_S_DOB_01_AC_CAM_1_2 5 MIN	4	9.02577	62347	900.59
CyaA AC	51	85	IAEGVATKGLGVHAKSSDWGLQAGYIPVNPNLSKL			32	3590.93	AC + CAM	5	20150220_S_DOB_01_AC_CAM_1_2 5 MIN	4	8.83936	78919	900.454
CyaA AC	51	85	IAEGVATKGLGVHAKSSDWGLQAGYIPVNPNLSKL			32	3590.93	AC + CAM	5	20150227_S_DOB_03_AC_CAM_1_2 5 MIN	4	8.83938	871828	900.695
CyaA AC	51	85	IAEGVATKGLGVHAKSSDWGLQAGYIPVNPNLSKL			32	3590.93	AC + CAM	10	20150217_S_DOB_01_AC_CAM_1_2 10 MIN	4	9.01782	132986	900.742
CyaA AC	51	85	IAEGVATKGLGVHAKSSDWGLQAGYIPVNPNLSKL			32	3590.93	AC + CAM	10	20150220_S_DOB_01_AC_CAM_1_2 10 MIN	4	8.83601	98131	900.64
CyaA AC	51	85	IAEGVATKGLGVHAKSSDWGLQAGYIPVNPNLSKL			32	3590.93	AC + CAM	10	20150227_S_DOB_03_AC_CAM_1_2 10 MIN	4	8.82949	746482	900.817
CyaA AC	51	85	IAEGVATKGLGVHAKSSDWGLQAGYIPVNPNLSKL			32	3590.93	AC + CAM	30	20150217_S_DOB_01_AC_CAM_1_2 30 MIN	4	9.02591	123433	900.888
CyaA AC	51	85	IAEGVATKGLGVHAKSSDWGLQAGYIPVNPNLSKL			32	3590.93	AC + CAM	30	20150220_S_DOB_01_AC_CAM_1_2 30 MIN	4	8.83404	120939	900.979
CyaA AC	51	85	IAEGVATKGLGVHAKSSDWGLQAGYIPVNPNLSKL			32	3590.93	AC + CAM	30	20150227_S_DOB_03_AC_CAM_1_2 30 MIN	4	8.84825	455539	901.15
CyaA AC	51	85	IAEGVATKGLGVHAKSSDWGLQAGYIPVNPNLSKL			32	3590.93	AC + CAM	60	20150217_S_DOB_01_AC_CAM_1_2 60 MIN	4	9.00459	102125	901.245
CyaA AC	51	85	IAEGVATKGLGVHAKSSDWGLQAGYIPVNPNLSKL			32	3590.93	AC + CAM	60	20150220_S_DOB_01_AC_CAM_1_2 60 MIN	4	8.81982	152845	901.13
CyaA AC	51	85	IAEGVATKGLGVHAKSSDWGLQAGYIPVNPNLSKL			32	3590.93	AC + CAM	60	20150227_S_DOB_03_AC_CAM_1_2 60 MIN	4	8.84434	681555	901.355
CyaA AC	69	82	WGLQAGYIPVNPNL			11	1541.81	AC	0	20150217_S_DOB_01_AC_CAM_1_2 CTL	2	10.8832	217151	771.822
CyaA AC	69	82	WGLQAGYIPVNPNL			11	1541.81	AC	0	20150220_S_DOB_01_AC_CAM_1_2 CTL	2	10.613	1859621	771.841
CyaA AC	69	82	WGLQAGYIPVNPNL			11	1541.81	AC	0	20150227_S_DOB_03_AC_CAM_1_2 CTL	2	10.6478	5862054	771.836
CyaA AC	69	82	WGLQAGYIPVNPNL			11	1541.81	AC	0.166	20150217_S_DOB_01_AC 10 SEC	2	10.8888	769509	772.53
CyaA AC	69	82	WGLQAGYIPVNPNL			11	1541.81	AC	0.166	20150220_S_DOB_01_AC 10 SEC	2	10.6108	1008887	772.524
CyaA AC	69	82	WGLQAGYIPVNPNL			11	1541.81	AC	0.166	20150227_S_DOB_03_AC 10 SEC	2	10.6768	4077305	772.48
CyaA AC	69	82	WGLQAGYIPVNPNL			11	1541.81	AC	0.5	20150217_S_DOB_01_AC 30 SEC	2	10.9132	715435	772.716
CyaA AC	69	82	WGLQAGYIPVNPNL			11	1541.81	AC	0.5	20150220_S_DOB_01_AC 30 SEC	2	10.6224	752431	772.743
CyaA AC	69	82	WGLQAGYIPVNPNL			11	1541.81	AC	0.5	20150227_S_DOB_03_AC 30 SEC	2	10.6499	3642147	772.647
CyaA AC	69	82	WGLQAGYIPVNPNL			11	1541.81	AC	1	20150217_S_DOB_01_AC 1 MIN	2	10.8619	780198	772.922
CyaA AC	69	82	WGLQAGYIPVNPNL			11	1541.81	AC	1	20150220_S_DOB_01_AC 1 MIN	2	10.6234	695830	772.891
CyaA AC	69	82	WGLQAGYIPVNPNL			11	1541.81	AC	1	20150227_S_DOB_03_AC 1 MIN	2	10.6741	4127497	772.861
CyaA AC	69	82	WGLQAGYIPVNPNL			11	1541.81	AC	5	20150217_S_DOB_01_AC 5 MIN	2	10.853	792745	773.562
CyaA AC	69	82	WGLQAGYIPVNPNL			11	1541.81	AC	5	20150220_S_DOB_01_AC 5 MIN	2	10.63	396068	773.585
CyaA AC	69	82	WGLQAGYIPVNPNL			11	1541.81	AC	5	20150227_S_DOB_03_AC 5 MIN	2	10.6925	3978952	773.619
CyaA AC	69	82	WGLQAGYIPVNPNL			11	1541.81	AC	10	20150217_S_DOB_01_AC 10 MIN	2	10.846	804130	773.937
CyaA AC	69	82	WGLQAGYIPVNPNL			11	1541.81	AC	10	20150220_S_DOB_01_AC 10 MIN	2	10.6593	300032	773.857
CyaA AC	69	82	WGLQAGYIPVNPNL			11	1541.81	AC	10	20150227_S_DOB_03_AC 10 MIN	2	10.6632	2555911	773.964
CyaA AC	69	82	WGLQAGYIPVNPNL			11	1541.81	AC	30	20150217_S_DOB_01_AC 30 MIN	2	10.8539	865277	774.363
CyaA AC	69	82	WGLQAGYIPVNPNL			11	1541.81	AC	30	20150220_S_DOB_01_AC 30 MIN	2	10.6162	639500	774.359
CyaA AC	69	82	WGLQAGYIPVNPNL			11	1541.81	AC	30	20150227_S_DOB_03_AC 30 MIN	2	10.6637	3385813	774.457
CyaA AC	69	82	WGLQAGYIPVNPNL			11	1541.81	AC	60	20150217_S_DOB_01_AC 60 MIN	2	10.8241	717195	774.531
CyaA AC	69	82	WGLQAGYIPVNPNL			11	1541.81	AC	60	20150220_S_DOB_01_AC 60 MIN	2	10.6123	574047	774.529
CyaA AC	69	82	WGLQAGYIPVNPNL			11	1541.81	AC	60	20150227_S_DOB_03_AC 60 MIN	2	10.6671	2280945	774.599
CyaA AC	69	82	WGLQAGYIPVNPNL			11	1541.81	AC + CAM	0	20150217_S_DOB_01_AC_CAM_1_2 CTL	2	10.8832	217151	771.822
CyaA AC	69	82	WGLQAGYIPVNPNL			11	1541.81	AC + CAM	0	20150220_S_DOB_01_AC_CAM_1_2 CTL	2	10.613	1859621	771.841
CyaA AC	69	82	WGLQAGYIPVNPNL			11	1541.81	AC + CAM	0	20150227_S_DOB_03_AC_CAM_1_2 CTL	2	10.6478	5862054	771.836
CyaA AC	69	82	WGLQAGYIPVNPNL			11	1541.81	AC + CAM	0.166	20150217_S_DOB_01_AC_CAM_1_2 10 SEC	2	10.8698	674063	772.321
CyaA AC	69	82	WGLQAGYIPVNPNL			11	1541.81	AC + CAM	0.166	20150220_S_DOB_01_AC_CAM_1_2 10 SEC	2	10.6208	717465	772.261
CyaA AC	69	82	WGLQAGYIPVNPNL			11	1541.81	AC + CAM	0.166	20150227_S_DOB_03_AC_CAM_1_2 10 SEC	2	10.6509	5257636	772.257
CyaA AC	69	82	WGLQAGYIPVNPNL			11	1541.81	AC + CAM	0.5	20150217_S_DOB_01_AC_CAM_1_2 30 SEC	2	10.8832	698062	772.443
CyaA AC	69	82	WGLQAGYIPVNPNL			11	1541.81	AC + CAM	0.5	20150220_S_DOB_01_AC_CAM_1_2 30 SEC	2	10.6245	761022	772.416
CyaA AC	69	82	WGLQAGYIPVNPNL			11	1541.81	AC + CAM	0.5	20150227_S_DOB_03_AC_CAM_1_2 30 SEC	2	10.6469	4265955	772.357
CyaA AC	69	82	WGLQAGYIPVNPNL			11	1541.81	AC + CAM	1	20150217_S_DOB_01_AC_CAM_1_2 1 MIN	2	10.8568	704250	772.493
CyaA AC	69	82	WGLQAGYIPVNPNL			11	1541.81	AC + CAM	1	20150220_S_DOB_01_AC_CAM_1_2 1 MIN	2	10.6147	767939	772.476
CyaA AC	69	82	WGLQAGYIPVNPNL			11	1541.81	AC + CAM	1	20150227_S_DOB_03_AC_CAM_1_2 1 MIN	2	10.6678	4444443	772.443
CyaA AC	69	82	WGLQAGYIPVNPNL			11	1541.81	AC + CAM	5	20150217_S_DOB_01_AC_CAM_1_2 5 MIN	2	10.85	569187	772.678
CyaA AC	69	82	WGLQAGYIPVNPNL			11	1541.81	AC + CAM	5	20150220_S_DOB_01_AC_CAM_1_2 5 MIN	2	10.6245	515887	772.647
CyaA AC	69	82	WGLQAGYIPVNPNL			11	1541.81	AC + CAM	5	20150227_S_DOB_03_AC_CAM_1_2 5 MIN	2	10.6675	4661048	772.635
CyaA AC	69	82	WGLQAGYIPVNPNL			11	1541.81	AC + CAM	10	20150217_S_DOB_01_AC_CAM_1_2 10 MIN	2	10.841	908297	772.736
CyaA AC	69	82	WGLQAGYIPVNPNL			11	1541.81	AC + CAM	10	20150220_S_DOB_01_AC_CAM_1_2 10 MIN	2	10.6269	602793	772.718
CyaA AC	69	82	WGLQAGYIPVNPNL			11	1541.81	AC + CAM	10	20150227_S_DOB_03_AC_CAM_1_2 10 MIN	2	10.6556	3942164	772.69
CyaA AC	69	82	WGLQAGYIPVNPNL			11	1541.81	AC + CAM	30	20150217_S_DOB_01_AC_CAM_1_2 30 MIN	2	10.8371	618888	772.826
CyaA AC	69	82	WGLQAGYIPVNPNL			11	1541.81	AC + CAM	30	20150220_S_DOB_01_AC_CAM_1_2 30 MIN	2	10.6293	770403	772.849
CyaA AC	69	82	WGLQAGYIPVNPNL			11	1541.81	AC + CAM	30	20150227_S_DOB_03_AC_CAM_1_2 30 MIN	2	10.6759	3109519	772.89
CyaA AC	69	82	WGLQAGYIPVNPNL			11	1541.81	AC + CAM	60	20150217_S_DOB_01_AC_CAM_1_2 60 MIN	2	10.8341	772255	772.996
CyaA AC	69	82	WGLQAGYIPVNPNL			11	1541.81	AC + CAM	60	20150220_S_DOB_01_AC_CAM_1_2 60 MIN	2	10.6144	860215	772.914
CyaA AC	69	82	WGLQAGYIPVNPNL			11	1541.81	AC + CAM	60	20150227_S_DOB_03_AC_CAM_1_2 60 MIN	2	10.6681	3571836	772.905
CyaA AC	86	112	FGRAPEVIARADNDVNSSLAHGHTAVD			25	2819.38	AC	0	20150217_S_DOB_01_AC_CAM_1_2 CTL	4	7.99376	587623	706.003
CyaA AC	86	112	FGRAPEVIARADNDVNSSLAHGHTAVD			25	2819.38	AC	0	20150220_S_DOB_01_AC_CAM_1_2 CTL	4	7.67553	3601111	706
CyaA AC	86	112	FGRAPEVIARADNDVNSSLAHGHTAVD			25	2819.38	AC	0	20150227_S_DOB_03_AC_CAM_1_2 CTL	4	7.70796	11190630	705.997
CyaA AC	86	112	FGRAPEVIARADNDVNSSLAHGHTAVD			25	2819.38	AC	0.166	20150217_S_DOB_01_AC 10 SEC	4	7.96578	1073070	707.828
CyaA AC	86	112	FGRAPEVIARADNDVNSSLAHGHTAVD			25	2819.38	AC	0.166	20150220_S_DOB_01_AC 10 SEC	4	7.64901	2404064	707.821
CyaA AC	86	112	FGRAPEVIARADNDVNSSLAHGHTAVD			25	2819.38	AC	0.166	20150227_S_DOB_03_AC 10 SEC	4	7.69188	7147331	707.795
CyaA AC	86	112	FGRAPEVIARADNDVNSSLAHGHTAVD			25	2819.38	AC	0.5	20150217_S_DOB_01_AC 30 SEC	4	7.94506	738797	708.299
CyaA AC	86	112	FGRAPEVIARADNDVNSSLAHGHTAVD			25	2819.38	AC	0.5	20150220_S_DOB_01_AC 30 SEC	4	7.64709	1854843	708.322
CyaA AC	86	112	FGRAPEVIARADNDVNSSLAHGHTAVD			25	2819.38	AC	0.5	20150227_S_DOB_03_AC 30 SEC	4	7.68392	5632709	708.306
CyaA AC	86	112	FGRAPEVIARADNDVNSSLAHGHTAVD			25	2819.38	AC	1	20150217_S_DOB_01_AC 1 MIN	4	7.90162	832160	708.614
CyaA AC	86	112	FGRAPEVIARADNDVNSSLAHGHTAVD			25	2819.38	AC	1	20150220_S_DOB_01_AC 1 MIN	4	7.64133	1604009	708.631
CyaA AC	86	112	FGRAPEVIARADNDVNSSLAHGHTAVD			25	2819.38	AC	1	20150227_S_DOB_03_AC 1 MIN	4	7.68873	13670559	708.623
CyaA AC	86	112	FGRAPEVIARADNDVNSSLAHGHTAVD			25	2819.38	AC	5	20150217_S_DOB_01_AC 5 MIN	4	7.87987	1524763	708.777
CyaA AC	86	112	FGRAPEVIARADNDVNSSLAHGHTAVD			25	2819.38	AC	5	20150220_S_DOB_01_AC 5 MIN	4	7.6493	549677	708.851
CyaA AC	86	112	FGRAPEVIARADNDVNSSLAHGHTAVD			25	2819.38	AC	5	20150227_S_DOB_03_AC 5 MIN	4	7.67903	7324155	708.879
CyaA AC	86	112	FGRAPEVIARADNDVNSSLAHGHTAVD			25	2819.38	AC	10	20150217_S_DOB_01_AC 10 MIN	4	7.87381	806817	708.711
CyaA AC	86	112	FGRAPEVIARADNDVNSSLAHGHTAVD			25	2819.38	AC	10	20150220_S_DOB_01_AC 10 MIN	4	7.67946	288096	708.997
CyaA AC	86	112	FGRAPEVIARADNDVNSSLAHGHTAVD			25	2819.38	AC	10	20150227_S_DOB_03_AC 10 MIN	4	7.67612	4091059	708.882
CyaA AC	86	112	FGRAPEVIARADNDVNSSLAHGHTAVD			25	2819.38	AC	30	20150217_S_DOB_01_AC 30 MIN	4	7.8771	820500	708.814
CyaA AC	86	112	FGRAPEVIARADNDVNSSLAHGHTAVD			25	2819.38	AC	30	20150220_S_DOB_01_AC 30 MIN	4	7.63343	1570373	708.95
CyaA AC	86	112	FGRAPEVIARADNDVNSSLAHGHTAVD			25	2819.38	AC	30	20150227_S_DOB_03_AC 30 MIN	4	7.68067	4396793	708.958
CyaA AC	86	112	FGRAPEVIARADNDVNSSLAHGHTAVD			25	2819.38	AC	60	20150217_S_DOB_01_AC 60 MIN	4	7.86289	1077314	708.809
CyaA AC	86	112	FGRAPEVIARADNDVNSSLAHGHTAVD			25	2819.38	AC	60	20150220_S_DOB_01_AC 60 MIN	4	7.6333	1107356	708.969
CyaA AC	86	112	FGRAPEVIARADNDVNSSLAHGHTAVD			25	2819.38	AC	60	20150227_S_DOB_03_AC 60 MIN	4	7.6757	3997975	708.932
CyaA AC	86	112	FGRAPEVIARADNDVNSSLAHGHTAVD			25	2819.38	AC + CAM	0	20150217_S_DOB_01_AC_CAM_1_2 CTL	4	7.99376	587623	706.003
CyaA AC	86	112	FGRAPEVIARADNDVNSSLAHGHTAVD			25	2819.38	AC + CAM	0	20150220_S_DOB_01_AC_CAM_1_2 CTL	4	7.67553	3601111	706
CyaA AC	86	112	FGRAPEVIARADNDVNSSLAHGHTAVD			25	2819.38	AC + CAM	0	20150227_S_DOB_03_AC_CAM_1_2 CTL	4	7.70796	11190630	705.997
CyaA AC	86	112	FGRAPEVIARADNDVNSSLAHGHTAVD			25	2819.38	AC + CAM	0.166	20150217_S_DOB_01_AC_CAM_1_2 10 SEC	4	7.9497	1293112	707.484
CyaA AC	86	112	FGRAPEVIARADNDVNSSLAHGHTAVD			25	2819.38	AC + CAM	0.166	20150220_S_DOB_01_AC_CAM_1_2 10 SEC	4	7.6704	682680	707.381
CyaA AC	86	112	FGRAPEVIARADNDVNSSLAHGHTAVD			25	2819.38	AC + CAM	0.166	20150227_S_DOB_03_AC_CAM_1_2 10 SEC	4	7.69674	8364352	707.438
CyaA AC	86	112	FGRAPEVIARADNDVNSSLAHGHTAVD			25	2819.38	AC + CAM	0.5	20150217_S_DOB_01_AC_CAM_1_2 30 SEC	4	7.91884	1294899	708.106
CyaA AC	86	112	FGRAPEVIARADNDVNSSLAHGHTAVD			25	2819.38	AC + CAM	0.5	20150220_S_DOB_01_AC_CAM_1_2 30 SEC	4	7.6558	714627	708.033
CyaA AC	86	112	FGRAPEVIARADNDVNSSLAHGHTAVD			25	2819.38	AC + CAM	0.5	20150227_S_DOB_03_AC_CAM_1_2 30 SEC	4	7.6758	7687289	708.053
CyaA AC	86	112	FGRAPEVIARADNDVNSSLAHGHTAVD			25	2819.38	AC + CAM	1	20150217_S_DOB_01_AC_CAM_1_2 1 MIN	4	7.88271	1159215	708.398
CyaA AC	86	112	FGRAPEVIARADNDVNSSLAHGHTAVD			25	2819.38	AC + CAM	1	20150220_S_DOB_01_AC_CAM_1_2 1 MIN	4	7.63934	1881586	708.41
CyaA AC	86	112	FGRAPEVIARADNDVNSSLAHGHTAVD			25	2819.38	AC + CAM	1	20150227_S_DOB_03_AC_CAM_1_2 1 MIN	4	7.67968	10095363	708.411
CyaA AC	86	112	FGRAPEVIARADNDVNSSLAHGHTAVD			25	2819.38	AC + CAM	5	20150217_S_DOB_01_AC_CAM_1_2 5 MIN	4	7.8706	523218	708.691
CyaA AC	86	112	FGRAPEVIARADNDVNSSLAHGHTAVD			25	2819.38	AC + CAM	5	20150220_S_DOB_01_AC_CAM_1_2 5 MIN	4	7.64434	623371	708.779
CyaA AC	86	112	FGRAPEVIARADNDVNSSLAHGHTAVD			25	2819.38	AC + CAM	5	20150227_S_DOB_03_AC_CAM_1_2 5 MIN	4	7.66533	7597789	708.863
CyaA AC	86	112	FGRAPEVIARADNDVNSSLAHGHTAVD			25	2819.38	AC + CAM	10	20150217_S_DOB_01_AC_CAM_1_2 10 MIN	4	7.86028	1334058	708.782
CyaA AC	86	112	FGRAPEVIARADNDVNSSLAHGHTAVD			25	2819.38	AC + CAM	10	20150220_S_DOB_01_AC_CAM_1_2 10 MIN	4	7.6403	827301	708.819
CyaA AC	86	112	FGRAPEVIARADNDVNSSLAHGHTAVD			25	2819.38	AC + CAM	10	20150227_S_DOB_03_AC_CAM_1_2 10 MIN	4	7.66321	6832967	708.884
CyaA AC	86	112	FGRAPEVIARADNDVNSSLAHGHTAVD			25	2819.38	AC + CAM	30	20150217_S_DOB_01_AC_CAM_1_2 30 MIN	4	7.8646	1006410	708.827
CyaA AC	86	112	FGRAPEVIARADNDVNSSLAHGHTAVD			25	2819.38	AC + CAM	30	20150220_S_DOB_01_AC_CAM_1_2 30 MIN	4	7.63581	1155592	708.912
CyaA AC	86	112	FGRAPEVIARADNDVNSSLAHGHTAVD			25	2819.38	AC + CAM	30	20150227_S_DOB_03_AC_CAM_1_2 30 MIN	4	7.67851	3144631	708.877
CyaA AC	86	112	FGRAPEVIARADNDVNSSLAHGHTAVD			25	2819.38	AC + CAM	60	20150217_S_DOB_01_AC_CAM_1_2 60 MIN	4	7.86138	948755	708.848
CyaA AC	86	112	FGRAPEVIARADNDVNSSLAHGHTAVD			25	2819.38	AC + CAM	60	20150220_S_DOB_01_AC_CAM_1_2 60 MIN	4	7.63325	1604183	708.89
CyaA AC	86	112	FGRAPEVIARADNDVNSSLAHGHTAVD			25	2819.38	AC + CAM	60	20150227_S_DOB_03_AC_CAM_1_2 60 MIN	4	7.66738	5945870	708.904
CyaA AC	113	128	LTLSKERLDYLRQAGL			15	1876.07	AC	0	20150217_S_DOB_01_AC_CAM_1_2 CTL	3	8.57406	257152	626.371
CyaA AC	113	128	LTLSKERLDYLRQAGL			15	1876.07	AC	0	20150220_S_DOB_01_AC_CAM_1_2 CTL	3	8.28171	1563800	626.383
CyaA AC	113	128	LTLSKERLDYLRQAGL			15	1876.07	AC	0	20150227_S_DOB_03_AC_CAM_1_2 CTL	3	8.29992	4954751	626.39
CyaA AC	113	128	LTLSKERLDYLRQAGL			15	1876.07	AC	0.166	20150217_S_DOB_01_AC 10 SEC	3	8.5723	431472	626.932
CyaA AC	113	128	LTLSKERLDYLRQAGL			15	1876.07	AC	0.166	20150220_S_DOB_01_AC 10 SEC	3	8.28424	1048054	626.92
CyaA AC	113	128	LTLSKERLDYLRQAGL			15	1876.07	AC	0.166	20150227_S_DOB_03_AC 10 SEC	3	8.31076	3914571	626.92
CyaA AC	113	128	LTLSKERLDYLRQAGL			15	1876.07	AC	0.5	20150217_S_DOB_01_AC 30 SEC	3	8.5825	346660	627.079
CyaA AC	113	128	LTLSKERLDYLRQAGL			15	1876.07	AC	0.5	20150220_S_DOB_01_AC 30 SEC	3	8.28894	794940	627.085
CyaA AC	113	128	LTLSKERLDYLRQAGL			15	1876.07	AC	0.5	20150227_S_DOB_03_AC 30 SEC	3	8.32165	2615587	627.078
CyaA AC	113	128	LTLSKERLDYLRQAGL			15	1876.07	AC	1	20150217_S_DOB_01_AC 1 MIN	3	8.54229	358046	627.28
CyaA AC	113	128	LTLSKERLDYLRQAGL			15	1876.07	AC	1	20150220_S_DOB_01_AC 1 MIN	3	8.29007	649273	627.24
CyaA AC	113	128	LTLSKERLDYLRQAGL			15	1876.07	AC	1	20150227_S_DOB_03_AC 1 MIN	3	8.33558	5873447	627.245
CyaA AC	113	128	LTLSKERLDYLRQAGL			15	1876.07	AC	5	20150217_S_DOB_01_AC 5 MIN	3	8.53224	638638	627.801
CyaA AC	113	128	LTLSKERLDYLRQAGL			15	1876.07	AC	5	20150220_S_DOB_01_AC 5 MIN	3	8.30235	225447	627.817
CyaA AC	113	128	LTLSKERLDYLRQAGL			15	1876.07	AC	5	20150227_S_DOB_03_AC 5 MIN	3	8.31819	3191512	627.822
CyaA AC	113	128	LTLSKERLDYLRQAGL			15	1876.07	AC	10	20150217_S_DOB_01_AC 10 MIN	3	8.5213	358471	627.995
CyaA AC	113	128	LTLSKERLDYLRQAGL			15	1876.07	AC	10	20150220_S_DOB_01_AC 10 MIN	3	8.34046	174213	628.149
CyaA AC	113	128	LTLSKERLDYLRQAGL			15	1876.07	AC	10	20150227_S_DOB_03_AC 10 MIN	3	8.30559	2060970	628.065
CyaA AC	113	128	LTLSKERLDYLRQAGL			15	1876.07	AC	30	20150217_S_DOB_01_AC 30 MIN	3	8.52426	339588	628.381
CyaA AC	113	128	LTLSKERLDYLRQAGL			15	1876.07	AC	30	20150220_S_DOB_01_AC 30 MIN	3	8.28513	596023	628.386
CyaA AC	113	128	LTLSKERLDYLRQAGL			15	1876.07	AC	30	20150227_S_DOB_03_AC 30 MIN	3	8.30823	1737525	628.431
CyaA AC	113	128	LTLSKERLDYLRQAGL			15	1876.07	AC	60	20150217_S_DOB_01_AC 60 MIN	3	8.51059	529680	628.509
CyaA AC	113	128	LTLSKERLDYLRQAGL			15	1876.07	AC	60	20150220_S_DOB_01_AC 60 MIN	3	8.2873	453751	628.507
CyaA AC	113	128	LTLSKERLDYLRQAGL			15	1876.07	AC	60	20150227_S_DOB_03_AC 60 MIN	3	8.30917	1891240	628.56
CyaA AC	113	128	LTLSKERLDYLRQAGL			15	1876.07	AC + CAM	0	20150217_S_DOB_01_AC_CAM_1_2 CTL	3	8.57406	257152	626.371
CyaA AC	113	128	LTLSKERLDYLRQAGL			15	1876.07	AC + CAM	0	20150220_S_DOB_01_AC_CAM_1_2 CTL	3	8.28171	1563800	626.383
CyaA AC	113	128	LTLSKERLDYLRQAGL			15	1876.07	AC + CAM	0	20150227_S_DOB_03_AC_CAM_1_2 CTL	3	8.29992	4954751	626.39
CyaA AC	113	128	LTLSKERLDYLRQAGL			15	1876.07	AC + CAM	0.166	20150217_S_DOB_01_AC_CAM_1_2 10 SEC	3	8.5626	534334	626.834
CyaA AC	113	128	LTLSKERLDYLRQAGL			15	1876.07	AC + CAM	0.166	20150220_S_DOB_01_AC_CAM_1_2 10 SEC	3	8.29769	297516	626.801
CyaA AC	113	128	LTLSKERLDYLRQAGL			15	1876.07	AC + CAM	0.166	20150227_S_DOB_03_AC_CAM_1_2 10 SEC	3	8.31128	3977136	626.827
CyaA AC	113	128	LTLSKERLDYLRQAGL			15	1876.07	AC + CAM	0.5	20150217_S_DOB_01_AC_CAM_1_2 30 SEC	3	8.56001	552936	627.03
CyaA AC	113	128	LTLSKERLDYLRQAGL			15	1876.07	AC + CAM	0.5	20150220_S_DOB_01_AC_CAM_1_2 30 SEC	3	8.29633	316191	626.977
CyaA AC	113	128	LTLSKERLDYLRQAGL			15	1876.07	AC + CAM	0.5	20150227_S_DOB_03_AC_CAM_1_2 30 SEC	3	8.30869	3487466	627.013
CyaA AC	113	128	LTLSKERLDYLRQAGL			15	1876.07	AC + CAM	1	20150217_S_DOB_01_AC_CAM_1_2 1 MIN	3	8.52576	511883	627.141
CyaA AC	113	128	LTLSKERLDYLRQAGL			15	1876.07	AC + CAM	1	20150220_S_DOB_01_AC_CAM_1_2 1 MIN	3	8.2865	768823	627.108
CyaA AC	113	128	LTLSKERLDYLRQAGL			15	1876.07	AC + CAM	1	20150227_S_DOB_03_AC_CAM_1_2 1 MIN	3	8.32246	4517847	627.125
CyaA AC	113	128	LTLSKERLDYLRQAGL			15	1876.07	AC + CAM	5	20150217_S_DOB_01_AC_CAM_1_2 5 MIN	3	8.51633	236986	627.527
CyaA AC	113	128	LTLSKERLDYLRQAGL			15	1876.07	AC + CAM	5	20150220_S_DOB_01_AC_CAM_1_2 5 MIN	3	8.29962	260243	627.549
CyaA AC	113	128	LTLSKERLDYLRQAGL			15	1876.07	AC + CAM	5	20150227_S_DOB_03_AC_CAM_1_2 5 MIN	3	8.30843	3184856	627.556
CyaA AC	113	128	LTLSKERLDYLRQAGL			15	1876.07	AC + CAM	10	20150217_S_DOB_01_AC_CAM_1_2 10 MIN	3	8.4971	654820	627.848
CyaA AC	113	128	LTLSKERLDYLRQAGL			15	1876.07	AC + CAM	10	20150220_S_DOB_01_AC_CAM_1_2 10 MIN	3	8.29254	313255	627.805
CyaA AC	113	128	LTLSKERLDYLRQAGL			15	1876.07	AC + CAM	10	20150227_S_DOB_03_AC_CAM_1_2 10 MIN	3	8.30917	3060164	627.804
CyaA AC	113	128	LTLSKERLDYLRQAGL			15	1876.07	AC + CAM	30	20150217_S_DOB_01_AC_CAM_1_2 30 MIN	3	8.50867	445473	628.18
CyaA AC	113	128	LTLSKERLDYLRQAGL			15	1876.07	AC + CAM	30	20150220_S_DOB_01_AC_CAM_1_2 30 MIN	3	8.29073	506913	628.134
CyaA AC	113	128	LTLSKERLDYLRQAGL			15	1876.07	AC + CAM	30	20150227_S_DOB_03_AC_CAM_1_2 30 MIN	3	8.31915	1383917	628.13
CyaA AC	113	128	LTLSKERLDYLRQAGL			15	1876.07	AC + CAM	60	20150217_S_DOB_01_AC_CAM_1_2 60 MIN	3	8.50579	384305	628.299
CyaA AC	113	128	LTLSKERLDYLRQAGL			15	1876.07	AC + CAM	60	20150220_S_DOB_01_AC_CAM_1_2 60 MIN	3	8.28106	613074	628.286
CyaA AC	113	128	LTLSKERLDYLRQAGL			15	1876.07	AC + CAM	60	20150227_S_DOB_03_AC_CAM_1_2 60 MIN	3	8.30986	2544751	628.298
CyaA AC	128	148	LVTGMADGVVASNHAGYEQFE			20	2195.01	AC	0	20150217_S_DOB_01_AC_CAM_1_2 CTL	3	8.73163	215038	732.77
CyaA AC	128	148	LVTGMADGVVASNHAGYEQFE			20	2195.01	AC	0	20150220_S_DOB_01_AC_CAM_1_2 CTL	3	8.43207	1537444	732.8
CyaA AC	128	148	LVTGMADGVVASNHAGYEQFE			20	2195.01	AC	0	20150227_S_DOB_03_AC_CAM_1_2 CTL	3	8.4562	3879377	732.796
CyaA AC	128	148	LVTGMADGVVASNHAGYEQFE			20	2195.01	AC	0.166	20150217_S_DOB_01_AC 10 SEC	3	8.7199	632649	735.122
CyaA AC	128	148	LVTGMADGVVASNHAGYEQFE			20	2195.01	AC	0.166	20150220_S_DOB_01_AC 10 SEC	3	8.42234	855306	734.931
CyaA AC	128	148	LVTGMADGVVASNHAGYEQFE			20	2195.01	AC	0.166	20150227_S_DOB_03_AC 10 SEC	3	8.45421	3002587	735.042
CyaA AC	128	148	LVTGMADGVVASNHAGYEQFE			20	2195.01	AC	0.5	20150217_S_DOB_01_AC 30 SEC	3	8.72647	510656	735.365
CyaA AC	128	148	LVTGMADGVVASNHAGYEQFE			20	2195.01	AC	0.5	20150220_S_DOB_01_AC 30 SEC	3	8.42708	634537	735.271
CyaA AC	128	148	LVTGMADGVVASNHAGYEQFE			20	2195.01	AC	0.5	20150227_S_DOB_03_AC 30 SEC	3	8.45734	1965059	735.342
CyaA AC	128	148	LVTGMADGVVASNHAGYEQFE			20	2195.01	AC	1	20150217_S_DOB_01_AC 1 MIN	3	8.68305	572084	735.631
CyaA AC	128	148	LVTGMADGVVASNHAGYEQFE			20	2195.01	AC	1	20150220_S_DOB_01_AC 1 MIN	3	8.42595	534614	735.544
CyaA AC	128	148	LVTGMADGVVASNHAGYEQFE			20	2195.01	AC	1	20150227_S_DOB_03_AC 1 MIN	3	8.47369	2768506	735.538
CyaA AC	128	148	LVTGMADGVVASNHAGYEQFE			20	2195.01	AC	5	20150217_S_DOB_01_AC 5 MIN	3	8.67707	658211	735.844
CyaA AC	128	148	LVTGMADGVVASNHAGYEQFE			20	2195.01	AC	5	20150220_S_DOB_01_AC 5 MIN	3	8.43136	297928	735.905
CyaA AC	128	148	LVTGMADGVVASNHAGYEQFE			20	2195.01	AC	5	20150227_S_DOB_03_AC 5 MIN	3	8.45649	2291652	735.837
CyaA AC	128	148	LVTGMADGVVASNHAGYEQFE			20	2195.01	AC	10	20150217_S_DOB_01_AC 10 MIN	3	8.6626	598859	735.954
CyaA AC	128	148	LVTGMADGVVASNHAGYEQFE			20	2195.01	AC	10	20150220_S_DOB_01_AC 10 MIN	3	8.4598	209516	735.801
CyaA AC	128	148	LVTGMADGVVASNHAGYEQFE			20	2195.01	AC	10	20150227_S_DOB_03_AC 10 MIN	3	8.44275	1627448	735.926
CyaA AC	128	148	LVTGMADGVVASNHAGYEQFE			20	2195.01	AC	30	20150217_S_DOB_01_AC 30 MIN	3	8.66211	634757	735.927
CyaA AC	128	148	LVTGMADGVVASNHAGYEQFE			20	2195.01	AC	30	20150220_S_DOB_01_AC 30 MIN	3	8.41949	593246	735.803
CyaA AC	128	148	LVTGMADGVVASNHAGYEQFE			20	2195.01	AC	30	20150227_S_DOB_03_AC 30 MIN	3	8.44629	1736072	736.04
CyaA AC	128	148	LVTGMADGVVASNHAGYEQFE			20	2195.01	AC	60	20150217_S_DOB_01_AC 60 MIN	3	8.64533	760307	735.865
CyaA AC	128	148	LVTGMADGVVASNHAGYEQFE			20	2195.01	AC	60	20150220_S_DOB_01_AC 60 MIN	3	8.41817	487424	735.893
CyaA AC	128	148	LVTGMADGVVASNHAGYEQFE			20	2195.01	AC	60	20150227_S_DOB_03_AC 60 MIN	3	8.45172	1606843	736.026
CyaA AC	128	148	LVTGMADGVVASNHAGYEQFE			20	2195.01	AC + CAM	0	20150217_S_DOB_01_AC_CAM_1_2 CTL	3	8.73163	215038	732.77
CyaA AC	128	148	LVTGMADGVVASNHAGYEQFE			20	2195.01	AC + CAM	0	20150220_S_DOB_01_AC_CAM_1_2 CTL	3	8.43207	1537444	732.8
CyaA AC	128	148	LVTGMADGVVASNHAGYEQFE			20	2195.01	AC + CAM	0	20150227_S_DOB_03_AC_CAM_1_2 CTL	3	8.4562	3879377	732.796
CyaA AC	128	148	LVTGMADGVVASNHAGYEQFE			20	2195.01	AC + CAM	0.166	20150217_S_DOB_01_AC_CAM_1_2 10 SEC	3	8.71213	751767	734.928
CyaA AC	128	148	LVTGMADGVVASNHAGYEQFE			20	2195.01	AC + CAM	0.166	20150220_S_DOB_01_AC_CAM_1_2 10 SEC	3	8.43176	483212	734.78
CyaA AC	128	148	LVTGMADGVVASNHAGYEQFE			20	2195.01	AC + CAM	0.166	20150227_S_DOB_03_AC_CAM_1_2 10 SEC	3	8.45111	3109157	734.823
CyaA AC	128	148	LVTGMADGVVASNHAGYEQFE			20	2195.01	AC + CAM	0.5	20150217_S_DOB_01_AC_CAM_1_2 30 SEC	3	8.70223	611188	735.272
CyaA AC	128	148	LVTGMADGVVASNHAGYEQFE			20	2195.01	AC + CAM	0.5	20150220_S_DOB_01_AC_CAM_1_2 30 SEC	3	8.42664	565220	735.17
CyaA AC	128	148	LVTGMADGVVASNHAGYEQFE			20	2195.01	AC + CAM	0.5	20150227_S_DOB_03_AC_CAM_1_2 30 SEC	3	8.44407	2702937	735.263
CyaA AC	128	148	LVTGMADGVVASNHAGYEQFE			20	2195.01	AC + CAM	1	20150217_S_DOB_01_AC_CAM_1_2 1 MIN	3	8.66852	570236	735.499
CyaA AC	128	148	LVTGMADGVVASNHAGYEQFE			20	2195.01	AC + CAM	1	20150220_S_DOB_01_AC_CAM_1_2 1 MIN	3	8.42111	645350	735.458
CyaA AC	128	148	LVTGMADGVVASNHAGYEQFE			20	2195.01	AC + CAM	1	20150227_S_DOB_03_AC_CAM_1_2 1 MIN	3	8.45835	2964853	735.467
CyaA AC	128	148	LVTGMADGVVASNHAGYEQFE			20	2195.01	AC + CAM	5	20150217_S_DOB_01_AC_CAM_1_2 5 MIN	3	8.65371	433995	735.804
CyaA AC	128	148	LVTGMADGVVASNHAGYEQFE			20	2195.01	AC + CAM	5	20150220_S_DOB_01_AC_CAM_1_2 5 MIN	3	8.42889	383412	735.782
CyaA AC	128	148	LVTGMADGVVASNHAGYEQFE			20	2195.01	AC + CAM	5	20150227_S_DOB_03_AC_CAM_1_2 5 MIN	3	8.44523	2569116	735.789
CyaA AC	128	148	LVTGMADGVVASNHAGYEQFE			20	2195.01	AC + CAM	10	20150217_S_DOB_01_AC_CAM_1_2 10 MIN	3	8.65048	741987	735.862
CyaA AC	128	148	LVTGMADGVVASNHAGYEQFE			20	2195.01	AC + CAM	10	20150220_S_DOB_01_AC_CAM_1_2 10 MIN	3	8.42388	475648	735.74
CyaA AC	128	148	LVTGMADGVVASNHAGYEQFE			20	2195.01	AC + CAM	10	20150227_S_DOB_03_AC_CAM_1_2 10 MIN	3	8.44832	2355494	735.876
CyaA AC	128	148	LVTGMADGVVASNHAGYEQFE			20	2195.01	AC + CAM	30	20150217_S_DOB_01_AC_CAM_1_2 30 MIN	3	8.64902	620004	735.864
CyaA AC	128	148	LVTGMADGVVASNHAGYEQFE			20	2195.01	AC + CAM	30	20150220_S_DOB_01_AC_CAM_1_2 30 MIN	3	8.42506	646271	735.841
CyaA AC	128	148	LVTGMADGVVASNHAGYEQFE			20	2195.01	AC + CAM	30	20150227_S_DOB_03_AC_CAM_1_2 30 MIN	3	8.46077	1628031	735.975
CyaA AC	128	148	LVTGMADGVVASNHAGYEQFE			20	2195.01	AC + CAM	60	20150217_S_DOB_01_AC_CAM_1_2 60 MIN	3	8.64553	626975	735.897
CyaA AC	128	148	LVTGMADGVVASNHAGYEQFE			20	2195.01	AC + CAM	60	20150220_S_DOB_01_AC_CAM_1_2 60 MIN	3	8.41801	678583	735.869
CyaA AC	128	148	LVTGMADGVVASNHAGYEQFE			20	2195.01	AC + CAM	60	20150227_S_DOB_03_AC_CAM_1_2 60 MIN	3	8.45144	2084867	735.967
CyaA AC	148	162	EFRVKETSDGRYAVQ			14	1784.89	AC	0	20150217_S_DOB_01_AC_CAM_1_2 CTL	4	6.81969	77022	447.215
CyaA AC	148	162	EFRVKETSDGRYAVQ			14	1784.89	AC	0	20150220_S_DOB_01_AC_CAM_1_2 CTL	4	6.49327	446989	447.233
CyaA AC	148	162	EFRVKETSDGRYAVQ			14	1784.89	AC	0	20150227_S_DOB_03_AC_CAM_1_2 CTL	4	6.53619	1403774	447.227
CyaA AC	148	162	EFRVKETSDGRYAVQ			14	1784.89	AC	0.166	20150217_S_DOB_01_AC 10 SEC	4	6.81901	164969	447.686
CyaA AC	148	162	EFRVKETSDGRYAVQ			14	1784.89	AC	0.166	20150220_S_DOB_01_AC 10 SEC	4	6.5024	285782	447.64
CyaA AC	148	162	EFRVKETSDGRYAVQ			14	1784.89	AC	0.166	20150227_S_DOB_03_AC 10 SEC	4	6.55495	1030968	447.673
CyaA AC	148	162	EFRVKETSDGRYAVQ			14	1784.89	AC	0.5	20150217_S_DOB_01_AC 30 SEC	4	6.81865	121180	447.71
CyaA AC	148	162	EFRVKETSDGRYAVQ			14	1784.89	AC	0.5	20150220_S_DOB_01_AC 30 SEC	4	6.49421	202302	447.689
CyaA AC	148	162	EFRVKETSDGRYAVQ			14	1784.89	AC	0.5	20150227_S_DOB_03_AC 30 SEC	4	6.56009	712582	447.716
CyaA AC	148	162	EFRVKETSDGRYAVQ			14	1784.89	AC	1	20150217_S_DOB_01_AC 1 MIN	4	6.78249	157411	447.801
CyaA AC	148	162	EFRVKETSDGRYAVQ			14	1784.89	AC	1	20150220_S_DOB_01_AC 1 MIN	4	6.50512	183789	447.767
CyaA AC	148	162	EFRVKETSDGRYAVQ			14	1784.89	AC	1	20150227_S_DOB_03_AC 1 MIN	4	6.57879	1194468	447.799
CyaA AC	148	162	EFRVKETSDGRYAVQ			14	1784.89	AC	5	20150217_S_DOB_01_AC 5 MIN	4	6.78098	235565	447.98
CyaA AC	148	162	EFRVKETSDGRYAVQ			14	1784.89	AC	5	20150220_S_DOB_01_AC 5 MIN	4	6.51319	68068	447.924
CyaA AC	148	162	EFRVKETSDGRYAVQ			14	1784.89	AC	5	20150227_S_DOB_03_AC 5 MIN	4	6.55446	847442	447.977
CyaA AC	148	162	EFRVKETSDGRYAVQ			14	1784.89	AC	10	20150217_S_DOB_01_AC 10 MIN	4	6.74685	154488	448.034
CyaA AC	148	162	EFRVKETSDGRYAVQ			14	1784.89	AC	10	20150220_S_DOB_01_AC 10 MIN	4	6.54569	37387	448.077
CyaA AC	148	162	EFRVKETSDGRYAVQ			14	1784.89	AC	10	20150227_S_DOB_03_AC 10 MIN	4	6.55741	559840	448.048
CyaA AC	148	162	EFRVKETSDGRYAVQ			14	1784.89	AC	30	20150217_S_DOB_01_AC 30 MIN	4	6.76558	138689	448.138
CyaA AC	148	162	EFRVKETSDGRYAVQ			14	1784.89	AC	30	20150220_S_DOB_01_AC 30 MIN	4	6.50589	198232	448.146
CyaA AC	148	162	EFRVKETSDGRYAVQ			14	1784.89	AC	30	20150227_S_DOB_03_AC 30 MIN	4	6.56532	560449	448.236
CyaA AC	148	162	EFRVKETSDGRYAVQ			14	1784.89	AC	60	20150217_S_DOB_01_AC 60 MIN	4	6.75192	204579	448.165
CyaA AC	148	162	EFRVKETSDGRYAVQ			14	1784.89	AC	60	20150220_S_DOB_01_AC 60 MIN	4	6.50486	175522	448.206
CyaA AC	148	162	EFRVKETSDGRYAVQ			14	1784.89	AC	60	20150227_S_DOB_03_AC 60 MIN	4	6.55381	508336	448.216
CyaA AC	148	162	EFRVKETSDGRYAVQ			14	1784.89	AC + CAM	0	20150217_S_DOB_01_AC_CAM_1_2 CTL	4	6.81969	77022	447.215
CyaA AC	148	162	EFRVKETSDGRYAVQ			14	1784.89	AC + CAM	0	20150220_S_DOB_01_AC_CAM_1_2 CTL	4	6.49327	446989	447.233
CyaA AC	148	162	EFRVKETSDGRYAVQ			14	1784.89	AC + CAM	0	20150227_S_DOB_03_AC_CAM_1_2 CTL	4	6.53619	1403774	447.227
CyaA AC	148	162	EFRVKETSDGRYAVQ			14	1784.89	AC + CAM	0.166	20150217_S_DOB_01_AC_CAM_1_2 10 SEC	4	6.8085	209573	447.652
CyaA AC	148	162	EFRVKETSDGRYAVQ			14	1784.89	AC + CAM	0.166	20150220_S_DOB_01_AC_CAM_1_2 10 SEC	4	6.50791	103152	447.621
CyaA AC	148	162	EFRVKETSDGRYAVQ			14	1784.89	AC + CAM	0.166	20150227_S_DOB_03_AC_CAM_1_2 10 SEC	4	6.55709	1093424	447.675
CyaA AC	148	162	EFRVKETSDGRYAVQ			14	1784.89	AC + CAM	0.5	20150217_S_DOB_01_AC_CAM_1_2 30 SEC	4	6.79927	203731	447.683
CyaA AC	148	162	EFRVKETSDGRYAVQ			14	1784.89	AC + CAM	0.5	20150220_S_DOB_01_AC_CAM_1_2 30 SEC	4	6.50664	112656	447.642
CyaA AC	148	162	EFRVKETSDGRYAVQ			14	1784.89	AC + CAM	0.5	20150227_S_DOB_03_AC_CAM_1_2 30 SEC	4	6.55169	943995	447.729
CyaA AC	148	162	EFRVKETSDGRYAVQ			14	1784.89	AC + CAM	1	20150217_S_DOB_01_AC_CAM_1_2 1 MIN	4	6.76793	197259	447.782
CyaA AC	148	162	EFRVKETSDGRYAVQ			14	1784.89	AC + CAM	1	20150220_S_DOB_01_AC_CAM_1_2 1 MIN	4	6.4957	217919	447.762
CyaA AC	148	162	EFRVKETSDGRYAVQ			14	1784.89	AC + CAM	1	20150227_S_DOB_03_AC_CAM_1_2 1 MIN	4	6.55805	1065483	447.78
CyaA AC	148	162	EFRVKETSDGRYAVQ			14	1784.89	AC + CAM	5	20150217_S_DOB_01_AC_CAM_1_2 5 MIN	4	6.7587	101960	447.906
CyaA AC	148	162	EFRVKETSDGRYAVQ			14	1784.89	AC + CAM	5	20150220_S_DOB_01_AC_CAM_1_2 5 MIN	4	6.51583	84337	447.924
CyaA AC	148	162	EFRVKETSDGRYAVQ			14	1784.89	AC + CAM	5	20150227_S_DOB_03_AC_CAM_1_2 5 MIN	4	6.55661	897465	447.958
CyaA AC	148	162	EFRVKETSDGRYAVQ			14	1784.89	AC + CAM	10	20150217_S_DOB_01_AC_CAM_1_2 10 MIN	4	6.74942	224603	448.017
CyaA AC	148	162	EFRVKETSDGRYAVQ			14	1784.89	AC + CAM	10	20150220_S_DOB_01_AC_CAM_1_2 10 MIN	4	6.50752	116105	448
CyaA AC	148	162	EFRVKETSDGRYAVQ			14	1784.89	AC + CAM	10	20150227_S_DOB_03_AC_CAM_1_2 10 MIN	4	6.55762	818551	448.026
CyaA AC	148	162	EFRVKETSDGRYAVQ			14	1784.89	AC + CAM	30	20150217_S_DOB_01_AC_CAM_1_2 30 MIN	4	6.75486	193957	448.065
CyaA AC	148	162	EFRVKETSDGRYAVQ			14	1784.89	AC + CAM	30	20150220_S_DOB_01_AC_CAM_1_2 30 MIN	4	6.51052	196105	448.12
CyaA AC	148	162	EFRVKETSDGRYAVQ			14	1784.89	AC + CAM	30	20150227_S_DOB_03_AC_CAM_1_2 30 MIN	4	6.56129	442898	448.131
CyaA AC	148	162	EFRVKETSDGRYAVQ			14	1784.89	AC + CAM	60	20150217_S_DOB_01_AC_CAM_1_2 60 MIN	4	6.75216	162381	448.092
CyaA AC	148	162	EFRVKETSDGRYAVQ			14	1784.89	AC + CAM	60	20150220_S_DOB_01_AC_CAM_1_2 60 MIN	4	6.50108	216139	448.133
CyaA AC	148	162	EFRVKETSDGRYAVQ			14	1784.89	AC + CAM	60	20150227_S_DOB_03_AC_CAM_1_2 60 MIN	4	6.54701	713875	448.114
CyaA AC	163	172	YRRKGGDDFE			9	1242.59	AC	0	20150217_S_DOB_01_AC_CAM_1_2 CTL	2	4.97582	55436	622.076
CyaA AC	163	172	YRRKGGDDFE			9	1242.59	AC	0	20150220_S_DOB_01_AC_CAM_1_2 CTL	2	4.67626	410628	622.143
CyaA AC	163	172	YRRKGGDDFE			9	1242.59	AC	0	20150227_S_DOB_03_AC_CAM_1_2 CTL	2	4.728	1639914	622.169
CyaA AC	163	172	YRRKGGDDFE			9	1242.59	AC	0.166	20150217_S_DOB_01_AC 10 SEC	2	5.01136	338622	623.143
CyaA AC	163	172	YRRKGGDDFE			9	1242.59	AC	0.166	20150220_S_DOB_01_AC 10 SEC	2	4.69437	227167	623.093
CyaA AC	163	172	YRRKGGDDFE			9	1242.59	AC	0.166	20150227_S_DOB_03_AC 10 SEC	2	4.74771	1253773	623.194
CyaA AC	163	172	YRRKGGDDFE			9	1242.59	AC	0.5	20150217_S_DOB_01_AC 30 SEC	2	5.01055	273519	623.09
CyaA AC	163	172	YRRKGGDDFE			9	1242.59	AC	0.5	20150220_S_DOB_01_AC 30 SEC	2	4.68139	184423	623.142
CyaA AC	163	172	YRRKGGDDFE			9	1242.59	AC	0.5	20150227_S_DOB_03_AC 30 SEC	2	4.75904	930124	623.285
CyaA AC	163	172	YRRKGGDDFE			9	1242.59	AC	1	20150217_S_DOB_01_AC 1 MIN	2	4.98607	267316	623.193
CyaA AC	163	172	YRRKGGDDFE			9	1242.59	AC	1	20150220_S_DOB_01_AC 1 MIN	2	4.68162	170561	623.185
CyaA AC	163	172	YRRKGGDDFE			9	1242.59	AC	1	20150227_S_DOB_03_AC 1 MIN	2	4.78235	937943	623.266
CyaA AC	163	172	YRRKGGDDFE			9	1242.59	AC	5	20150217_S_DOB_01_AC 5 MIN	2	4.93362	231154	623.104
CyaA AC	163	172	YRRKGGDDFE			9	1242.59	AC	5	20150220_S_DOB_01_AC 5 MIN	2	4.72237	145220	623.203
CyaA AC	163	172	YRRKGGDDFE			9	1242.59	AC	5	20150227_S_DOB_03_AC 5 MIN	2	4.76292	917974	623.297
CyaA AC	163	172	YRRKGGDDFE			9	1242.59	AC	10	20150217_S_DOB_01_AC 10 MIN	2	4.95917	309468	623.167
CyaA AC	163	172	YRRKGGDDFE			9	1242.59	AC	10	20150220_S_DOB_01_AC 10 MIN	2	4.79602	134805	623.189
CyaA AC	163	172	YRRKGGDDFE			9	1242.59	AC	10	20150227_S_DOB_03_AC 10 MIN	2	4.75641	698083	623.315
CyaA AC	163	172	YRRKGGDDFE			9	1242.59	AC	30	20150217_S_DOB_01_AC 30 MIN	2	4.96802	284013	623.278
CyaA AC	163	172	YRRKGGDDFE			9	1242.59	AC	30	20150220_S_DOB_01_AC 30 MIN	2	4.68991	148120	623.216
CyaA AC	163	172	YRRKGGDDFE			9	1242.59	AC	30	20150227_S_DOB_03_AC 30 MIN	2	4.77579	950533	623.311
CyaA AC	163	172	YRRKGGDDFE			9	1242.59	AC	60	20150217_S_DOB_01_AC 60 MIN	2	4.94374	273539	623.264
CyaA AC	163	172	YRRKGGDDFE			9	1242.59	AC	60	20150220_S_DOB_01_AC 60 MIN	2	4.68843	123248	623.261
CyaA AC	163	172	YRRKGGDDFE			9	1242.59	AC	60	20150227_S_DOB_03_AC 60 MIN	2	4.76075	703389	623.358
CyaA AC	163	172	YRRKGGDDFE			9	1242.59	AC + CAM	0	20150217_S_DOB_01_AC_CAM_1_2 CTL	2	4.97582	55436	622.076
CyaA AC	163	172	YRRKGGDDFE			9	1242.59	AC + CAM	0	20150220_S_DOB_01_AC_CAM_1_2 CTL	2	4.67626	410628	622.143
CyaA AC	163	172	YRRKGGDDFE			9	1242.59	AC + CAM	0	20150227_S_DOB_03_AC_CAM_1_2 CTL	2	4.728	1639914	622.169
CyaA AC	163	172	YRRKGGDDFE			9	1242.59	AC + CAM	0.166	20150217_S_DOB_01_AC_CAM_1_2 10 SEC	2	4.99301	337232	623.089
CyaA AC	163	172	YRRKGGDDFE			9	1242.59	AC + CAM	0.166	20150220_S_DOB_01_AC_CAM_1_2 10 SEC	2	4.72014	187286	623.075
CyaA AC	163	172	YRRKGGDDFE			9	1242.59	AC + CAM	0.166	20150227_S_DOB_03_AC_CAM_1_2 10 SEC	2	4.74636	1456095	623.196
CyaA AC	163	172	YRRKGGDDFE			9	1242.59	AC + CAM	0.5	20150217_S_DOB_01_AC_CAM_1_2 30 SEC	2	4.97321	216437	623.157
CyaA AC	163	172	YRRKGGDDFE			9	1242.59	AC + CAM	0.5	20150220_S_DOB_01_AC_CAM_1_2 30 SEC	2	4.71765	225446	623.169
CyaA AC	163	172	YRRKGGDDFE			9	1242.59	AC + CAM	0.5	20150227_S_DOB_03_AC_CAM_1_2 30 SEC	2	4.75114	1234666	623.207
CyaA AC	163	172	YRRKGGDDFE			9	1242.59	AC + CAM	1	20150217_S_DOB_01_AC_CAM_1_2 1 MIN	2	4.94469	207443	623.156
CyaA AC	163	172	YRRKGGDDFE			9	1242.59	AC + CAM	1	20150220_S_DOB_01_AC_CAM_1_2 1 MIN	2	4.68047	203198	623.172
CyaA AC	163	172	YRRKGGDDFE			9	1242.59	AC + CAM	1	20150227_S_DOB_03_AC_CAM_1_2 1 MIN	2	4.75727	1164137	623.279
CyaA AC	163	172	YRRKGGDDFE			9	1242.59	AC + CAM	5	20150217_S_DOB_01_AC_CAM_1_2 5 MIN	2	4.95597	181181	623.193
CyaA AC	163	172	YRRKGGDDFE			9	1242.59	AC + CAM	5	20150220_S_DOB_01_AC_CAM_1_2 5 MIN	2	4.71511	169646	623.235
CyaA AC	163	172	YRRKGGDDFE			9	1242.59	AC + CAM	5	20150227_S_DOB_03_AC_CAM_1_2 5 MIN	2	4.75206	1193911	623.282
CyaA AC	163	172	YRRKGGDDFE			9	1242.59	AC + CAM	10	20150217_S_DOB_01_AC_CAM_1_2 10 MIN	2	4.92691	296112	623.246
CyaA AC	163	172	YRRKGGDDFE			9	1242.59	AC + CAM	10	20150220_S_DOB_01_AC_CAM_1_2 10 MIN	2	4.71056	186950	623.191
CyaA AC	163	172	YRRKGGDDFE			9	1242.59	AC + CAM	10	20150227_S_DOB_03_AC_CAM_1_2 10 MIN	2	4.75308	1112843	623.302
CyaA AC	163	172	YRRKGGDDFE			9	1242.59	AC + CAM	30	20150217_S_DOB_01_AC_CAM_1_2 30 MIN	2	4.93257	205265	623.237
CyaA AC	163	172	YRRKGGDDFE			9	1242.59	AC + CAM	30	20150220_S_DOB_01_AC_CAM_1_2 30 MIN	2	4.69755	170077	623.279
CyaA AC	163	172	YRRKGGDDFE			9	1242.59	AC + CAM	30	20150227_S_DOB_03_AC_CAM_1_2 30 MIN	2	4.77376	999738	623.318
CyaA AC	163	172	YRRKGGDDFE			9	1242.59	AC + CAM	60	20150217_S_DOB_01_AC_CAM_1_2 60 MIN	2	4.94017	244776	623.267
CyaA AC	163	172	YRRKGGDDFE			9	1242.59	AC + CAM	60	20150220_S_DOB_01_AC_CAM_1_2 60 MIN	2	4.68484	171855	623.273
CyaA AC	163	172	YRRKGGDDFE			9	1242.59	AC + CAM	60	20150227_S_DOB_03_AC_CAM_1_2 60 MIN	2	4.75563	922430	623.292
CyaA AC	171	188	FEAVKVIGNAAGIPLTAD			16	1785.97	AC	0	20150217_S_DOB_01_AC_CAM_1_2 CTL	2	9.29295	364693	894.002
CyaA AC	171	188	FEAVKVIGNAAGIPLTAD			16	1785.97	AC	0	20150220_S_DOB_01_AC_CAM_1_2 CTL	2	9.04048	3207229	893.997
CyaA AC	171	188	FEAVKVIGNAAGIPLTAD			16	1785.97	AC	0	20150227_S_DOB_03_AC_CAM_1_2 CTL	2	9.03469	10222675	893.996
CyaA AC	171	188	FEAVKVIGNAAGIPLTAD			16	1785.97	AC	0.166	20150217_S_DOB_01_AC 10 SEC	2	9.28654	1074596	895.492
CyaA AC	171	188	FEAVKVIGNAAGIPLTAD			16	1785.97	AC	0.166	20150220_S_DOB_01_AC 10 SEC	2	9.03385	1750134	895.445
CyaA AC	171	188	FEAVKVIGNAAGIPLTAD			16	1785.97	AC	0.166	20150227_S_DOB_03_AC 10 SEC	2	9.03798	6927711	895.424
CyaA AC	171	188	FEAVKVIGNAAGIPLTAD			16	1785.97	AC	0.5	20150217_S_DOB_01_AC 30 SEC	2	9.30196	897101	895.788
CyaA AC	171	188	FEAVKVIGNAAGIPLTAD			16	1785.97	AC	0.5	20150220_S_DOB_01_AC 30 SEC	2	9.04297	1336590	895.783
CyaA AC	171	188	FEAVKVIGNAAGIPLTAD			16	1785.97	AC	0.5	20150227_S_DOB_03_AC 30 SEC	2	9.03317	5203694	895.711
CyaA AC	171	188	FEAVKVIGNAAGIPLTAD			16	1785.97	AC	1	20150217_S_DOB_01_AC 1 MIN	2	9.24962	975168	896.109
CyaA AC	171	188	FEAVKVIGNAAGIPLTAD			16	1785.97	AC	1	20150220_S_DOB_01_AC 1 MIN	2	9.04026	1184869	896.04
CyaA AC	171	188	FEAVKVIGNAAGIPLTAD			16	1785.97	AC	1	20150227_S_DOB_03_AC 1 MIN	2	9.04549	7579208	895.962
CyaA AC	171	188	FEAVKVIGNAAGIPLTAD			16	1785.97	AC	5	20150217_S_DOB_01_AC 5 MIN	2	9.23225	1177443	896.754
CyaA AC	171	188	FEAVKVIGNAAGIPLTAD			16	1785.97	AC	5	20150220_S_DOB_01_AC 5 MIN	2	9.03669	569132	896.908
CyaA AC	171	188	FEAVKVIGNAAGIPLTAD			16	1785.97	AC	5	20150227_S_DOB_03_AC 5 MIN	2	9.03937	5851199	896.869
CyaA AC	171	188	FEAVKVIGNAAGIPLTAD			16	1785.97	AC	10	20150217_S_DOB_01_AC 10 MIN	2	9.21724	1007574	897.085
CyaA AC	171	188	FEAVKVIGNAAGIPLTAD			16	1785.97	AC	10	20150220_S_DOB_01_AC 10 MIN	2	9.05996	420740	897.257
CyaA AC	171	188	FEAVKVIGNAAGIPLTAD			16	1785.97	AC	10	20150227_S_DOB_03_AC 10 MIN	2	9.01814	3759284	897.216
CyaA AC	171	188	FEAVKVIGNAAGIPLTAD			16	1785.97	AC	30	20150217_S_DOB_01_AC 30 MIN	2	9.21006	1006788	897.646
CyaA AC	171	188	FEAVKVIGNAAGIPLTAD			16	1785.97	AC	30	20150220_S_DOB_01_AC 30 MIN	2	9.02158	1048480	897.718
CyaA AC	171	188	FEAVKVIGNAAGIPLTAD			16	1785.97	AC	30	20150227_S_DOB_03_AC 30 MIN	2	9.01559	4285552	897.756
CyaA AC	171	188	FEAVKVIGNAAGIPLTAD			16	1785.97	AC	60	20150217_S_DOB_01_AC 60 MIN	2	9.19251	1048445	897.91
CyaA AC	171	188	FEAVKVIGNAAGIPLTAD			16	1785.97	AC	60	20150220_S_DOB_01_AC 60 MIN	2	9.01756	784440	897.966
CyaA AC	171	188	FEAVKVIGNAAGIPLTAD			16	1785.97	AC	60	20150227_S_DOB_03_AC 60 MIN	2	9.01656	3602450	897.994
CyaA AC	171	188	FEAVKVIGNAAGIPLTAD			16	1785.97	AC + CAM	0	20150217_S_DOB_01_AC_CAM_1_2 CTL	2	9.29295	364693	894.002
CyaA AC	171	188	FEAVKVIGNAAGIPLTAD			16	1785.97	AC + CAM	0	20150220_S_DOB_01_AC_CAM_1_2 CTL	2	9.04048	3207229	893.997
CyaA AC	171	188	FEAVKVIGNAAGIPLTAD			16	1785.97	AC + CAM	0	20150227_S_DOB_03_AC_CAM_1_2 CTL	2	9.03469	10222675	893.996
CyaA AC	171	188	FEAVKVIGNAAGIPLTAD			16	1785.97	AC + CAM	0.166	20150217_S_DOB_01_AC_CAM_1_2 10 SEC	2	9.27895	1195379	895.058
CyaA AC	171	188	FEAVKVIGNAAGIPLTAD			16	1785.97	AC + CAM	0.166	20150220_S_DOB_01_AC_CAM_1_2 10 SEC	2	9.04367	915240	895.035
CyaA AC	171	188	FEAVKVIGNAAGIPLTAD			16	1785.97	AC + CAM	0.166	20150227_S_DOB_03_AC_CAM_1_2 10 SEC	2	9.03427	7868540	894.984
CyaA AC	171	188	FEAVKVIGNAAGIPLTAD			16	1785.97	AC + CAM	0.5	20150217_S_DOB_01_AC_CAM_1_2 30 SEC	2	9.27722	1082463	895.263
CyaA AC	171	188	FEAVKVIGNAAGIPLTAD			16	1785.97	AC + CAM	0.5	20150220_S_DOB_01_AC_CAM_1_2 30 SEC	2	9.04303	912664	895.244
CyaA AC	171	188	FEAVKVIGNAAGIPLTAD			16	1785.97	AC + CAM	0.5	20150227_S_DOB_03_AC_CAM_1_2 30 SEC	2	9.03336	6671062	895.206
CyaA AC	171	188	FEAVKVIGNAAGIPLTAD			16	1785.97	AC + CAM	1	20150217_S_DOB_01_AC_CAM_1_2 1 MIN	2	9.24455	1106337	895.323
CyaA AC	171	188	FEAVKVIGNAAGIPLTAD			16	1785.97	AC + CAM	1	20150220_S_DOB_01_AC_CAM_1_2 1 MIN	2	9.03731	1391581	895.381
CyaA AC	171	188	FEAVKVIGNAAGIPLTAD			16	1785.97	AC + CAM	1	20150227_S_DOB_03_AC_CAM_1_2 1 MIN	2	9.03739	7650813	895.311
CyaA AC	171	188	FEAVKVIGNAAGIPLTAD			16	1785.97	AC + CAM	5	20150217_S_DOB_01_AC_CAM_1_2 5 MIN	2	9.22396	713456	895.751
CyaA AC	171	188	FEAVKVIGNAAGIPLTAD			16	1785.97	AC + CAM	5	20150220_S_DOB_01_AC_CAM_1_2 5 MIN	2	9.04331	707504	895.733
CyaA AC	171	188	FEAVKVIGNAAGIPLTAD			16	1785.97	AC + CAM	5	20150227_S_DOB_03_AC_CAM_1_2 5 MIN	2	9.03206	6654291	895.679
CyaA AC	171	188	FEAVKVIGNAAGIPLTAD			16	1785.97	AC + CAM	10	20150217_S_DOB_01_AC_CAM_1_2 10 MIN	2	9.2175	1324400	895.926
CyaA AC	171	188	FEAVKVIGNAAGIPLTAD			16	1785.97	AC + CAM	10	20150220_S_DOB_01_AC_CAM_1_2 10 MIN	2	9.04063	823193	895.893
CyaA AC	171	188	FEAVKVIGNAAGIPLTAD			16	1785.97	AC + CAM	10	20150227_S_DOB_03_AC_CAM_1_2 10 MIN	2	9.02667	5951141	895.858
CyaA AC	171	188	FEAVKVIGNAAGIPLTAD			16	1785.97	AC + CAM	30	20150217_S_DOB_01_AC_CAM_1_2 30 MIN	2	9.20992	917414	896.124
CyaA AC	171	188	FEAVKVIGNAAGIPLTAD			16	1785.97	AC + CAM	30	20150220_S_DOB_01_AC_CAM_1_2 30 MIN	2	9.03913	1072160	896.168
CyaA AC	171	188	FEAVKVIGNAAGIPLTAD			16	1785.97	AC + CAM	30	20150227_S_DOB_03_AC_CAM_1_2 30 MIN	2	9.03684	3792995	896.143
CyaA AC	171	188	FEAVKVIGNAAGIPLTAD			16	1785.97	AC + CAM	60	20150217_S_DOB_01_AC_CAM_1_2 60 MIN	2	9.20725	903531	896.274
CyaA AC	171	188	FEAVKVIGNAAGIPLTAD			16	1785.97	AC + CAM	60	20150220_S_DOB_01_AC_CAM_1_2 60 MIN	2	9.02673	1145305	896.28
CyaA AC	171	188	FEAVKVIGNAAGIPLTAD			16	1785.97	AC + CAM	60	20150227_S_DOB_03_AC_CAM_1_2 60 MIN	2	9.0272	5132172	896.232
CyaA AC	182	215	GIPLTADIDMFAIMPHLSNFRDSARSSVTSGDSV			31	3607.75	AC	0	20150217_S_DOB_01_AC_CAM_1_2 CTL	4	9.28907	17822	904.861
CyaA AC	182	215	GIPLTADIDMFAIMPHLSNFRDSARSSVTSGDSV			31	3607.75	AC	0	20150220_S_DOB_01_AC_CAM_1_2 CTL	4	9.02795	148690	904.921
CyaA AC	182	215	GIPLTADIDMFAIMPHLSNFRDSARSSVTSGDSV			31	3607.75	AC	0	20150227_S_DOB_03_AC_CAM_1_2 CTL	4	9.03335	501667	904.953
CyaA AC	182	215	GIPLTADIDMFAIMPHLSNFRDSARSSVTSGDSV			31	3607.75	AC	0.166	20150217_S_DOB_01_AC 10 SEC	4	9.28121	86476	906.275
CyaA AC	182	215	GIPLTADIDMFAIMPHLSNFRDSARSSVTSGDSV			31	3607.75	AC	0.166	20150220_S_DOB_01_AC 10 SEC	4	9.03189	79318	906.217
CyaA AC	182	215	GIPLTADIDMFAIMPHLSNFRDSARSSVTSGDSV			31	3607.75	AC	0.166	20150227_S_DOB_03_AC 10 SEC	4	9.03869	428100	906.24
CyaA AC	182	215	GIPLTADIDMFAIMPHLSNFRDSARSSVTSGDSV			31	3607.75	AC	0.5	20150217_S_DOB_01_AC 30 SEC	4	9.29837	62800	906.479
CyaA AC	182	215	GIPLTADIDMFAIMPHLSNFRDSARSSVTSGDSV			31	3607.75	AC	0.5	20150220_S_DOB_01_AC 30 SEC	4	9.04067	64231	906.585
CyaA AC	182	215	GIPLTADIDMFAIMPHLSNFRDSARSSVTSGDSV			31	3607.75	AC	0.5	20150227_S_DOB_03_AC 30 SEC	4	9.02387	296227	906.575
CyaA AC	182	215	GIPLTADIDMFAIMPHLSNFRDSARSSVTSGDSV			31	3607.75	AC	1	20150217_S_DOB_01_AC 1 MIN	4	9.25392	73047	906.87
CyaA AC	182	215	GIPLTADIDMFAIMPHLSNFRDSARSSVTSGDSV			31	3607.75	AC	1	20150220_S_DOB_01_AC 1 MIN	4	9.03972	58873	906.979
CyaA AC	182	215	GIPLTADIDMFAIMPHLSNFRDSARSSVTSGDSV			31	3607.75	AC	1	20150227_S_DOB_03_AC 1 MIN	4	9.04584	535191	906.86
CyaA AC	182	215	GIPLTADIDMFAIMPHLSNFRDSARSSVTSGDSV			31	3607.75	AC	5	20150217_S_DOB_01_AC 5 MIN	4	9.21056	89770	907.471
CyaA AC	182	215	GIPLTADIDMFAIMPHLSNFRDSARSSVTSGDSV			31	3607.75	AC	5	20150220_S_DOB_01_AC 5 MIN	4	9.03969	30907	907.655
CyaA AC	182	215	GIPLTADIDMFAIMPHLSNFRDSARSSVTSGDSV			31	3607.75	AC	5	20150227_S_DOB_03_AC 5 MIN	4	9.04089	405102	907.611
CyaA AC	182	215	GIPLTADIDMFAIMPHLSNFRDSARSSVTSGDSV			31	3607.75	AC	10	20150217_S_DOB_01_AC 10 MIN	4	9.21953	71334	908.087
CyaA AC	182	215	GIPLTADIDMFAIMPHLSNFRDSARSSVTSGDSV			31	3607.75	AC	10	20150220_S_DOB_01_AC 10 MIN	4	9.05964	28649	908.253
CyaA AC	182	215	GIPLTADIDMFAIMPHLSNFRDSARSSVTSGDSV			31	3607.75	AC	10	20150227_S_DOB_03_AC 10 MIN	4	9.01705	235917	908.141
CyaA AC	182	215	GIPLTADIDMFAIMPHLSNFRDSARSSVTSGDSV			31	3607.75	AC	30	20150217_S_DOB_01_AC 30 MIN	4	9.21072	72580	908.395
CyaA AC	182	215	GIPLTADIDMFAIMPHLSNFRDSARSSVTSGDSV			31	3607.75	AC	30	20150220_S_DOB_01_AC 30 MIN	4	9.01745	40825	908.536
CyaA AC	182	215	GIPLTADIDMFAIMPHLSNFRDSARSSVTSGDSV			31	3607.75	AC	30	20150227_S_DOB_03_AC 30 MIN	4	9.01532	290848	908.612
CyaA AC	182	215	GIPLTADIDMFAIMPHLSNFRDSARSSVTSGDSV			31	3607.75	AC	60	20150217_S_DOB_01_AC 60 MIN	4	9.19593	69545	908.72
CyaA AC	182	215	GIPLTADIDMFAIMPHLSNFRDSARSSVTSGDSV			31	3607.75	AC	60	20150227_S_DOB_03_AC 60 MIN	4	9.01599	237586	908.929
CyaA AC	182	215	GIPLTADIDMFAIMPHLSNFRDSARSSVTSGDSV			31	3607.75	AC + CAM	0	20150217_S_DOB_01_AC_CAM_1_2 CTL	4	9.28907	17822	904.861
CyaA AC	182	215	GIPLTADIDMFAIMPHLSNFRDSARSSVTSGDSV			31	3607.75	AC + CAM	0	20150220_S_DOB_01_AC_CAM_1_2 CTL	4	9.03858	141257	904.944
CyaA AC	182	215	GIPLTADIDMFAIMPHLSNFRDSARSSVTSGDSV			31	3607.75	AC + CAM	0	20150227_S_DOB_03_AC_CAM_1_2 CTL	4	9.03335	501667	904.953
CyaA AC	182	215	GIPLTADIDMFAIMPHLSNFRDSARSSVTSGDSV			31	3607.75	AC + CAM	0.166	20150217_S_DOB_01_AC_CAM_1_2 10 SEC	4	9.27761	86588	905.949
CyaA AC	182	215	GIPLTADIDMFAIMPHLSNFRDSARSSVTSGDSV			31	3607.75	AC + CAM	0.166	20150220_S_DOB_01_AC_CAM_1_2 10 SEC	4	9.04409	52072	905.809
CyaA AC	182	215	GIPLTADIDMFAIMPHLSNFRDSARSSVTSGDSV			31	3607.75	AC + CAM	0.166	20150227_S_DOB_03_AC_CAM_1_2 10 SEC	4	9.03417	537898	905.936
CyaA AC	182	215	GIPLTADIDMFAIMPHLSNFRDSARSSVTSGDSV			31	3607.75	AC + CAM	0.5	20150217_S_DOB_01_AC_CAM_1_2 30 SEC	4	9.28225	67506	906.079
CyaA AC	182	215	GIPLTADIDMFAIMPHLSNFRDSARSSVTSGDSV			31	3607.75	AC + CAM	0.5	20150220_S_DOB_01_AC_CAM_1_2 30 SEC	4	9.04086	48572	906.091
CyaA AC	182	215	GIPLTADIDMFAIMPHLSNFRDSARSSVTSGDSV			31	3607.75	AC + CAM	0.5	20150227_S_DOB_03_AC_CAM_1_2 30 SEC	4	9.03237	405943	906.115
CyaA AC	182	215	GIPLTADIDMFAIMPHLSNFRDSARSSVTSGDSV			31	3607.75	AC + CAM	1	20150217_S_DOB_01_AC_CAM_1_2 1 MIN	4	9.23822	68170	906.076
CyaA AC	182	215	GIPLTADIDMFAIMPHLSNFRDSARSSVTSGDSV			31	3607.75	AC + CAM	1	20150220_S_DOB_01_AC_CAM_1_2 1 MIN	4	9.02432	67375	906.107
CyaA AC	182	215	GIPLTADIDMFAIMPHLSNFRDSARSSVTSGDSV			31	3607.75	AC + CAM	1	20150227_S_DOB_03_AC_CAM_1_2 1 MIN	4	9.03341	492353	906.246
CyaA AC	182	215	GIPLTADIDMFAIMPHLSNFRDSARSSVTSGDSV			31	3607.75	AC + CAM	5	20150217_S_DOB_01_AC_CAM_1_2 5 MIN	4	9.22889	47863	906.396
CyaA AC	182	215	GIPLTADIDMFAIMPHLSNFRDSARSSVTSGDSV			31	3607.75	AC + CAM	5	20150220_S_DOB_01_AC_CAM_1_2 5 MIN	4	9.04775	34292	906.375
CyaA AC	182	215	GIPLTADIDMFAIMPHLSNFRDSARSSVTSGDSV			31	3607.75	AC + CAM	5	20150227_S_DOB_03_AC_CAM_1_2 5 MIN	4	9.03007	432097	906.566
CyaA AC	182	215	GIPLTADIDMFAIMPHLSNFRDSARSSVTSGDSV			31	3607.75	AC + CAM	10	20150217_S_DOB_01_AC_CAM_1_2 10 MIN	4	9.20979	75019	906.672
CyaA AC	182	215	GIPLTADIDMFAIMPHLSNFRDSARSSVTSGDSV			31	3607.75	AC + CAM	10	20150220_S_DOB_01_AC_CAM_1_2 10 MIN	4	9.04329	40864	906.645
CyaA AC	182	215	GIPLTADIDMFAIMPHLSNFRDSARSSVTSGDSV			31	3607.75	AC + CAM	10	20150227_S_DOB_03_AC_CAM_1_2 10 MIN	4	9.02495	371752	906.618
CyaA AC	182	215	GIPLTADIDMFAIMPHLSNFRDSARSSVTSGDSV			31	3607.75	AC + CAM	30	20150217_S_DOB_01_AC_CAM_1_2 30 MIN	4	9.20879	50292	906.883
CyaA AC	182	215	GIPLTADIDMFAIMPHLSNFRDSARSSVTSGDSV			31	3607.75	AC + CAM	30	20150220_S_DOB_01_AC_CAM_1_2 30 MIN	4	9.03719	39815	906.846
CyaA AC	182	215	GIPLTADIDMFAIMPHLSNFRDSARSSVTSGDSV			31	3607.75	AC + CAM	30	20150227_S_DOB_03_AC_CAM_1_2 30 MIN	4	9.03631	238884	906.9
CyaA AC	182	215	GIPLTADIDMFAIMPHLSNFRDSARSSVTSGDSV			31	3607.75	AC + CAM	60	20150217_S_DOB_01_AC_CAM_1_2 60 MIN	4	9.21156	57577	906.971
CyaA AC	182	215	GIPLTADIDMFAIMPHLSNFRDSARSSVTSGDSV			31	3607.75	AC + CAM	60	20150220_S_DOB_01_AC_CAM_1_2 60 MIN	4	9.0269	47135	907.038
CyaA AC	182	215	GIPLTADIDMFAIMPHLSNFRDSARSSVTSGDSV			31	3607.75	AC + CAM	60	20150227_S_DOB_03_AC_CAM_1_2 60 MIN	4	9.02736	313476	907.088
CyaA AC	192	201	FAIMPHLSNF			8	1176.59	AC	0	20150217_S_DOB_01_AC_CAM_1_2 CTL	2	10.3067	1956553	589.162
CyaA AC	192	201	FAIMPHLSNF			8	1176.59	AC	0	20150220_S_DOB_01_AC_CAM_1_2 CTL	2	10.0353	19166691	589.137
CyaA AC	192	201	FAIMPHLSNF			8	1176.59	AC	0	20150227_S_DOB_03_AC_CAM_1_2 CTL	2	10.0437	61050699	589.148
CyaA AC	192	201	FAIMPHLSNF			8	1176.59	AC	0.166	20150217_S_DOB_01_AC 10 SEC	2	10.3066	3596930	590.188
CyaA AC	192	201	FAIMPHLSNF			8	1176.59	AC	0.166	20150220_S_DOB_01_AC 10 SEC	2	10.0348	8722479	590.103
CyaA AC	192	201	FAIMPHLSNF			8	1176.59	AC	0.166	20150227_S_DOB_03_AC 10 SEC	2	10.0599	36252869	590.104
CyaA AC	192	201	FAIMPHLSNF			8	1176.59	AC	0.5	20150217_S_DOB_01_AC 30 SEC	2	10.3234	3097820	590.301
CyaA AC	192	201	FAIMPHLSNF			8	1176.59	AC	0.5	20150220_S_DOB_01_AC 30 SEC	2	10.042	6242917	590.265
CyaA AC	192	201	FAIMPHLSNF			8	1176.59	AC	0.5	20150227_S_DOB_03_AC 30 SEC	2	10.0512	22919739	590.262
CyaA AC	192	201	FAIMPHLSNF			8	1176.59	AC	1	20150217_S_DOB_01_AC 1 MIN	2	10.2845	3136746	590.466
CyaA AC	192	201	FAIMPHLSNF			8	1176.59	AC	1	20150220_S_DOB_01_AC 1 MIN	2	10.0406	4728723	590.405
CyaA AC	192	201	FAIMPHLSNF			8	1176.59	AC	1	20150227_S_DOB_03_AC 1 MIN	2	10.0714	44177560	590.352
CyaA AC	192	201	FAIMPHLSNF			8	1176.59	AC	5	20150217_S_DOB_01_AC 5 MIN	2	10.2744	5576121	590.701
CyaA AC	192	201	FAIMPHLSNF			8	1176.59	AC	5	20150220_S_DOB_01_AC 5 MIN	2	10.0495	1602835	590.763
CyaA AC	192	201	FAIMPHLSNF			8	1176.59	AC	5	20150227_S_DOB_03_AC 5 MIN	2	10.0817	28563920	590.735
CyaA AC	192	201	FAIMPHLSNF			8	1176.59	AC	10	20150217_S_DOB_01_AC 10 MIN	2	10.2648	3502571	590.819
CyaA AC	192	201	FAIMPHLSNF			8	1176.59	AC	10	20150220_S_DOB_01_AC 10 MIN	2	10.0947	1219843	590.892
CyaA AC	192	201	FAIMPHLSNF			8	1176.59	AC	10	20150227_S_DOB_03_AC 10 MIN	2	10.0552	18958490	590.861
CyaA AC	192	201	FAIMPHLSNF			8	1176.59	AC	30	20150217_S_DOB_01_AC 30 MIN	2	10.2674	3504119	590.936
CyaA AC	192	201	FAIMPHLSNF			8	1176.59	AC	30	20150220_S_DOB_01_AC 30 MIN	2	10.0349	5284492	590.927
CyaA AC	192	201	FAIMPHLSNF			8	1176.59	AC	30	20150227_S_DOB_03_AC 30 MIN	2	10.0568	17623874	590.977
CyaA AC	192	201	FAIMPHLSNF			8	1176.59	AC	60	20150217_S_DOB_01_AC 60 MIN	2	10.2381	5054231	590.918
CyaA AC	192	201	FAIMPHLSNF			8	1176.59	AC	60	20150220_S_DOB_01_AC 60 MIN	2	10.033	4124598	590.941
CyaA AC	192	201	FAIMPHLSNF			8	1176.59	AC	60	20150227_S_DOB_03_AC 60 MIN	2	10.0595	18085035	590.981
CyaA AC	192	201	FAIMPHLSNF			8	1176.59	AC + CAM	0	20150217_S_DOB_01_AC_CAM_1_2 CTL	2	10.3067	1956553	589.162
CyaA AC	192	201	FAIMPHLSNF			8	1176.59	AC + CAM	0	20150220_S_DOB_01_AC_CAM_1_2 CTL	2	10.0353	19166691	589.137
CyaA AC	192	201	FAIMPHLSNF			8	1176.59	AC + CAM	0	20150227_S_DOB_03_AC_CAM_1_2 CTL	2	10.0437	61050699	589.148
CyaA AC	192	201	FAIMPHLSNF			8	1176.59	AC + CAM	0.166	20150217_S_DOB_01_AC_CAM_1_2 10 SEC	2	10.2942	4882388	589.429
CyaA AC	192	201	FAIMPHLSNF			8	1176.59	AC + CAM	0.166	20150220_S_DOB_01_AC_CAM_1_2 10 SEC	2	10.0464	2792423	589.42
CyaA AC	192	201	FAIMPHLSNF			8	1176.59	AC + CAM	0.166	20150227_S_DOB_03_AC_CAM_1_2 10 SEC	2	10.0407	42091680	589.375
CyaA AC	192	201	FAIMPHLSNF			8	1176.59	AC + CAM	0.5	20150217_S_DOB_01_AC_CAM_1_2 30 SEC	2	10.297	4830394	589.436
CyaA AC	192	201	FAIMPHLSNF			8	1176.59	AC + CAM	0.5	20150220_S_DOB_01_AC_CAM_1_2 30 SEC	2	10.0452	3265270	589.436
CyaA AC	192	201	FAIMPHLSNF			8	1176.59	AC + CAM	0.5	20150227_S_DOB_03_AC_CAM_1_2 30 SEC	2	10.0525	33452073	589.394
CyaA AC	192	201	FAIMPHLSNF			8	1176.59	AC + CAM	1	20150217_S_DOB_01_AC_CAM_1_2 1 MIN	2	10.2715	4946376	589.426
CyaA AC	192	201	FAIMPHLSNF			8	1176.59	AC + CAM	1	20150220_S_DOB_01_AC_CAM_1_2 1 MIN	2	10.0341	6448306	589.417
CyaA AC	192	201	FAIMPHLSNF			8	1176.59	AC + CAM	1	20150227_S_DOB_03_AC_CAM_1_2 1 MIN	2	10.0606	42442948	589.393
CyaA AC	192	201	FAIMPHLSNF			8	1176.59	AC + CAM	5	20150217_S_DOB_01_AC_CAM_1_2 5 MIN	2	10.257	2347390	589.535
CyaA AC	192	201	FAIMPHLSNF			8	1176.59	AC + CAM	5	20150220_S_DOB_01_AC_CAM_1_2 5 MIN	2	10.0482	2381677	589.512
CyaA AC	192	201	FAIMPHLSNF			8	1176.59	AC + CAM	5	20150227_S_DOB_03_AC_CAM_1_2 5 MIN	2	10.0605	34948216	589.455
CyaA AC	192	201	FAIMPHLSNF			8	1176.59	AC + CAM	10	20150217_S_DOB_01_AC_CAM_1_2 10 MIN	2	10.2499	6119852	589.524
CyaA AC	192	201	FAIMPHLSNF			8	1176.59	AC + CAM	10	20150220_S_DOB_01_AC_CAM_1_2 10 MIN	2	10.0495	3125458	589.531
CyaA AC	192	201	FAIMPHLSNF			8	1176.59	AC + CAM	10	20150227_S_DOB_03_AC_CAM_1_2 10 MIN	2	10.0599	31383226	589.482
CyaA AC	192	201	FAIMPHLSNF			8	1176.59	AC + CAM	30	20150217_S_DOB_01_AC_CAM_1_2 30 MIN	2	10.2385	4588771	589.592
CyaA AC	192	201	FAIMPHLSNF			8	1176.59	AC + CAM	30	20150220_S_DOB_01_AC_CAM_1_2 30 MIN	2	10.0497	5062444	589.547
CyaA AC	192	201	FAIMPHLSNF			8	1176.59	AC + CAM	30	20150227_S_DOB_03_AC_CAM_1_2 30 MIN	2	10.0714	14938350	589.538
CyaA AC	192	201	FAIMPHLSNF			8	1176.59	AC + CAM	60	20150217_S_DOB_01_AC_CAM_1_2 60 MIN	2	10.2441	3856333	589.67
CyaA AC	192	201	FAIMPHLSNF			8	1176.59	AC + CAM	60	20150220_S_DOB_01_AC_CAM_1_2 60 MIN	2	10.0413	6273292	589.595
CyaA AC	192	201	FAIMPHLSNF			8	1176.59	AC + CAM	60	20150227_S_DOB_03_AC_CAM_1_2 60 MIN	2	10.064	27077170	589.561
CyaA AC	201	218	FRDSARSSVTSGDSVTDY			17	1949.88	AC	0	20150217_S_DOB_01_AC_CAM_1_2 CTL	3	6.85562	470018	650.981
CyaA AC	201	218	FRDSARSSVTSGDSVTDY			17	1949.88	AC	0	20150220_S_DOB_01_AC_CAM_1_2 CTL	3	6.52461	2845857	650.98
CyaA AC	201	218	FRDSARSSVTSGDSVTDY			17	1949.88	AC	0	20150227_S_DOB_03_AC_CAM_1_2 CTL	3	6.56928	7568123	650.984
CyaA AC	201	218	FRDSARSSVTSGDSVTDY			17	1949.88	AC	0.166	20150217_S_DOB_01_AC 10 SEC	3	6.84466	1392840	653.448
CyaA AC	201	218	FRDSARSSVTSGDSVTDY			17	1949.88	AC	0.166	20150220_S_DOB_01_AC 10 SEC	3	6.52079	1593101	653.343
CyaA AC	201	218	FRDSARSSVTSGDSVTDY			17	1949.88	AC	0.166	20150227_S_DOB_03_AC 10 SEC	3	6.57901	6068775	653.453
CyaA AC	201	218	FRDSARSSVTSGDSVTDY			17	1949.88	AC	0.5	20150217_S_DOB_01_AC 30 SEC	3	6.84814	1243972	653.364
CyaA AC	201	218	FRDSARSSVTSGDSVTDY			17	1949.88	AC	0.5	20150220_S_DOB_01_AC 30 SEC	3	6.51737	1240659	653.333
CyaA AC	201	218	FRDSARSSVTSGDSVTDY			17	1949.88	AC	0.5	20150227_S_DOB_03_AC 30 SEC	3	6.58443	4701294	653.412
CyaA AC	201	218	FRDSARSSVTSGDSVTDY			17	1949.88	AC	1	20150217_S_DOB_01_AC 1 MIN	3	6.80721	1365574	653.422
CyaA AC	201	218	FRDSARSSVTSGDSVTDY			17	1949.88	AC	1	20150220_S_DOB_01_AC 1 MIN	3	6.52539	1082033	653.368
CyaA AC	201	218	FRDSARSSVTSGDSVTDY			17	1949.88	AC	1	20150227_S_DOB_03_AC 1 MIN	3	6.6045	5608583	653.365
CyaA AC	201	218	FRDSARSSVTSGDSVTDY			17	1949.88	AC	5	20150217_S_DOB_01_AC 5 MIN	3	6.80463	1391501	653.347
CyaA AC	201	218	FRDSARSSVTSGDSVTDY			17	1949.88	AC	5	20150220_S_DOB_01_AC 5 MIN	3	6.53225	645385	653.389
CyaA AC	201	218	FRDSARSSVTSGDSVTDY			17	1949.88	AC	5	20150227_S_DOB_03_AC 5 MIN	3	6.57727	5092109	653.432
CyaA AC	201	218	FRDSARSSVTSGDSVTDY			17	1949.88	AC	10	20150217_S_DOB_01_AC 10 MIN	3	6.77427	1505222	653.328
CyaA AC	201	218	FRDSARSSVTSGDSVTDY			17	1949.88	AC	10	20150220_S_DOB_01_AC 10 MIN	3	6.57306	380111	653.399
CyaA AC	201	218	FRDSARSSVTSGDSVTDY			17	1949.88	AC	10	20150227_S_DOB_03_AC 10 MIN	3	6.58081	3611472	653.393
CyaA AC	201	218	FRDSARSSVTSGDSVTDY			17	1949.88	AC	30	20150217_S_DOB_01_AC 30 MIN	3	6.79172	1533360	653.37
CyaA AC	201	218	FRDSARSSVTSGDSVTDY			17	1949.88	AC	30	20150220_S_DOB_01_AC 30 MIN	3	6.52611	1180523	653.338
CyaA AC	201	218	FRDSARSSVTSGDSVTDY			17	1949.88	AC	30	20150227_S_DOB_03_AC 30 MIN	3	6.58641	4283404	653.417
CyaA AC	201	218	FRDSARSSVTSGDSVTDY			17	1949.88	AC	60	20150217_S_DOB_01_AC 60 MIN	3	6.77774	1599452	653.315
CyaA AC	201	218	FRDSARSSVTSGDSVTDY			17	1949.88	AC	60	20150220_S_DOB_01_AC 60 MIN	3	6.52586	963711	653.353
CyaA AC	201	218	FRDSARSSVTSGDSVTDY			17	1949.88	AC	60	20150227_S_DOB_03_AC 60 MIN	3	6.57146	3627505	653.428
CyaA AC	201	218	FRDSARSSVTSGDSVTDY			17	1949.88	AC + CAM	0	20150217_S_DOB_01_AC_CAM_1_2 CTL	3	6.85562	470018	650.981
CyaA AC	201	218	FRDSARSSVTSGDSVTDY			17	1949.88	AC + CAM	0	20150220_S_DOB_01_AC_CAM_1_2 CTL	3	6.52461	2845857	650.98
CyaA AC	201	218	FRDSARSSVTSGDSVTDY			17	1949.88	AC + CAM	0	20150227_S_DOB_03_AC_CAM_1_2 CTL	3	6.56928	7568123	650.984
CyaA AC	201	218	FRDSARSSVTSGDSVTDY			17	1949.88	AC + CAM	0.166	20150217_S_DOB_01_AC_CAM_1_2 10 SEC	3	6.83551	1533023	653.307
CyaA AC	201	218	FRDSARSSVTSGDSVTDY			17	1949.88	AC + CAM	0.166	20150220_S_DOB_01_AC_CAM_1_2 10 SEC	3	6.52955	979891	653.193
CyaA AC	201	218	FRDSARSSVTSGDSVTDY			17	1949.88	AC + CAM	0.166	20150227_S_DOB_03_AC_CAM_1_2 10 SEC	3	6.57946	6781077	653.317
CyaA AC	201	218	FRDSARSSVTSGDSVTDY			17	1949.88	AC + CAM	0.5	20150217_S_DOB_01_AC_CAM_1_2 30 SEC	3	6.82576	1307644	653.41
CyaA AC	201	218	FRDSARSSVTSGDSVTDY			17	1949.88	AC + CAM	0.5	20150220_S_DOB_01_AC_CAM_1_2 30 SEC	3	6.52684	1062606	653.384
CyaA AC	201	218	FRDSARSSVTSGDSVTDY			17	1949.88	AC + CAM	0.5	20150227_S_DOB_03_AC_CAM_1_2 30 SEC	3	6.57392	5738735	653.45
CyaA AC	201	218	FRDSARSSVTSGDSVTDY			17	1949.88	AC + CAM	1	20150217_S_DOB_01_AC_CAM_1_2 1 MIN	3	6.79372	1245307	653.446
CyaA AC	201	218	FRDSARSSVTSGDSVTDY			17	1949.88	AC + CAM	1	20150220_S_DOB_01_AC_CAM_1_2 1 MIN	3	6.51575	1220027	653.424
CyaA AC	201	218	FRDSARSSVTSGDSVTDY			17	1949.88	AC + CAM	1	20150227_S_DOB_03_AC_CAM_1_2 1 MIN	3	6.58118	6019450	653.482
CyaA AC	201	218	FRDSARSSVTSGDSVTDY			17	1949.88	AC + CAM	5	20150217_S_DOB_01_AC_CAM_1_2 5 MIN	3	6.7797	1042249	653.367
CyaA AC	201	218	FRDSARSSVTSGDSVTDY			17	1949.88	AC + CAM	5	20150220_S_DOB_01_AC_CAM_1_2 5 MIN	3	6.53483	803613	653.376
CyaA AC	201	218	FRDSARSSVTSGDSVTDY			17	1949.88	AC + CAM	5	20150227_S_DOB_03_AC_CAM_1_2 5 MIN	3	6.57939	5782551	653.509
CyaA AC	201	218	FRDSARSSVTSGDSVTDY			17	1949.88	AC + CAM	10	20150217_S_DOB_01_AC_CAM_1_2 10 MIN	3	6.77453	1745992	653.381
CyaA AC	201	218	FRDSARSSVTSGDSVTDY			17	1949.88	AC + CAM	10	20150220_S_DOB_01_AC_CAM_1_2 10 MIN	3	6.5308	931749	653.393
CyaA AC	201	218	FRDSARSSVTSGDSVTDY			17	1949.88	AC + CAM	10	20150227_S_DOB_03_AC_CAM_1_2 10 MIN	3	6.58039	5191732	653.492
CyaA AC	201	218	FRDSARSSVTSGDSVTDY			17	1949.88	AC + CAM	30	20150217_S_DOB_01_AC_CAM_1_2 30 MIN	3	6.77704	1296929	653.394
CyaA AC	201	218	FRDSARSSVTSGDSVTDY			17	1949.88	AC + CAM	30	20150220_S_DOB_01_AC_CAM_1_2 30 MIN	3	6.53117	1243735	653.44
CyaA AC	201	218	FRDSARSSVTSGDSVTDY			17	1949.88	AC + CAM	30	20150227_S_DOB_03_AC_CAM_1_2 30 MIN	3	6.58025	3964962	653.498
CyaA AC	201	218	FRDSARSSVTSGDSVTDY			17	1949.88	AC + CAM	60	20150217_S_DOB_01_AC_CAM_1_2 60 MIN	3	6.77518	1318160	653.409
CyaA AC	201	218	FRDSARSSVTSGDSVTDY			17	1949.88	AC + CAM	60	20150220_S_DOB_01_AC_CAM_1_2 60 MIN	3	6.52255	1218913	653.388
CyaA AC	201	218	FRDSARSSVTSGDSVTDY			17	1949.88	AC + CAM	60	20150227_S_DOB_03_AC_CAM_1_2 60 MIN	3	6.57213	4571959	653.456
CyaA AC	219	233	LARTRRAASEATGGL			14	1529.85	AC	0	20150217_S_DOB_01_AC_CAM_1_2 CTL	2	5.36441	40440	765.78
CyaA AC	219	233	LARTRRAASEATGGL			14	1529.85	AC	0	20150220_S_DOB_01_AC_CAM_1_2 CTL	2	5.07599	309530	765.845
CyaA AC	219	233	LARTRRAASEATGGL			14	1529.85	AC	0	20150227_S_DOB_03_AC_CAM_1_2 CTL	2	5.10154	1251562	765.851
CyaA AC	219	233	LARTRRAASEATGGL			14	1529.85	AC	0.166	20150217_S_DOB_01_AC 10 SEC	2	5.36503	329205	769.209
CyaA AC	219	233	LARTRRAASEATGGL			14	1529.85	AC	0.166	20150220_S_DOB_01_AC 10 SEC	2	5.0743	146604	769.175
CyaA AC	219	233	LARTRRAASEATGGL			14	1529.85	AC	0.166	20150227_S_DOB_03_AC 10 SEC	2	5.10842	842304	769.254
CyaA AC	219	233	LARTRRAASEATGGL			14	1529.85	AC	0.5	20150217_S_DOB_01_AC 30 SEC	2	5.36168	236346	769.131
CyaA AC	219	233	LARTRRAASEATGGL			14	1529.85	AC	0.5	20150220_S_DOB_01_AC 30 SEC	2	5.06468	114101	769.115
CyaA AC	219	233	LARTRRAASEATGGL			14	1529.85	AC	0.5	20150227_S_DOB_03_AC 30 SEC	2	5.11953	671255	769.212
CyaA AC	219	233	LARTRRAASEATGGL			14	1529.85	AC	1	20150217_S_DOB_01_AC 1 MIN	2	5.33898	300231	769.172
CyaA AC	219	233	LARTRRAASEATGGL			14	1529.85	AC	1	20150220_S_DOB_01_AC 1 MIN	2	5.06645	119455	769.1
CyaA AC	219	233	LARTRRAASEATGGL			14	1529.85	AC	1	20150227_S_DOB_03_AC 1 MIN	2	5.13884	523251	769.144
CyaA AC	219	233	LARTRRAASEATGGL			14	1529.85	AC	5	20150217_S_DOB_01_AC 5 MIN	2	5.31781	190625	769.034
CyaA AC	219	233	LARTRRAASEATGGL			14	1529.85	AC	5	20150220_S_DOB_01_AC 5 MIN	2	5.10427	137876	769.189
CyaA AC	219	233	LARTRRAASEATGGL			14	1529.85	AC	5	20150227_S_DOB_03_AC 5 MIN	2	5.12526	649340	769.203
CyaA AC	219	233	LARTRRAASEATGGL			14	1529.85	AC	10	20150217_S_DOB_01_AC 10 MIN	2	5.31813	306832	769.01
CyaA AC	219	233	LARTRRAASEATGGL			14	1529.85	AC	10	20150220_S_DOB_01_AC 10 MIN	2	5.17039	170399	769.246
CyaA AC	219	233	LARTRRAASEATGGL			14	1529.85	AC	10	20150227_S_DOB_03_AC 10 MIN	2	5.117	473497	769.187
CyaA AC	219	233	LARTRRAASEATGGL			14	1529.85	AC	30	20150217_S_DOB_01_AC 30 MIN	2	5.32611	321637	769.098
CyaA AC	219	233	LARTRRAASEATGGL			14	1529.85	AC	30	20150220_S_DOB_01_AC 30 MIN	2	5.07489	94581	769.151
CyaA AC	219	233	LARTRRAASEATGGL			14	1529.85	AC	30	20150227_S_DOB_03_AC 30 MIN	2	5.12612	755900	769.218
CyaA AC	219	233	LARTRRAASEATGGL			14	1529.85	AC	60	20150217_S_DOB_01_AC 60 MIN	2	5.30705	230896	769.13
CyaA AC	219	233	LARTRRAASEATGGL			14	1529.85	AC	60	20150220_S_DOB_01_AC 60 MIN	2	5.07389	76278	769.147
CyaA AC	219	233	LARTRRAASEATGGL			14	1529.85	AC	60	20150227_S_DOB_03_AC 60 MIN	2	5.11528	438945	769.223
CyaA AC	219	233	LARTRRAASEATGGL			14	1529.85	AC + CAM	0	20150217_S_DOB_01_AC_CAM_1_2 CTL	2	5.36441	40440	765.78
CyaA AC	219	233	LARTRRAASEATGGL			14	1529.85	AC + CAM	0	20150220_S_DOB_01_AC_CAM_1_2 CTL	2	5.07599	309530	765.845
CyaA AC	219	233	LARTRRAASEATGGL			14	1529.85	AC + CAM	0	20150227_S_DOB_03_AC_CAM_1_2 CTL	2	5.10154	1251562	765.851
CyaA AC	219	233	LARTRRAASEATGGL			14	1529.85	AC + CAM	0.166	20150217_S_DOB_01_AC_CAM_1_2 10 SEC	2	5.34727	278958	769.169
CyaA AC	219	233	LARTRRAASEATGGL			14	1529.85	AC + CAM	0.166	20150220_S_DOB_01_AC_CAM_1_2 10 SEC	2	5.09654	192217	769.173
CyaA AC	219	233	LARTRRAASEATGGL			14	1529.85	AC + CAM	0.166	20150227_S_DOB_03_AC_CAM_1_2 10 SEC	2	5.10954	1045853	769.248
CyaA AC	219	233	LARTRRAASEATGGL			14	1529.85	AC + CAM	0.5	20150217_S_DOB_01_AC_CAM_1_2 30 SEC	2	5.33938	166038	769.102
CyaA AC	219	233	LARTRRAASEATGGL			14	1529.85	AC + CAM	0.5	20150220_S_DOB_01_AC_CAM_1_2 30 SEC	2	5.09005	199562	769.187
CyaA AC	219	233	LARTRRAASEATGGL			14	1529.85	AC + CAM	0.5	20150227_S_DOB_03_AC_CAM_1_2 30 SEC	2	5.10865	853991	769.249
CyaA AC	219	233	LARTRRAASEATGGL			14	1529.85	AC + CAM	1	20150217_S_DOB_01_AC_CAM_1_2 1 MIN	2	5.3068	141168	769.096
CyaA AC	219	233	LARTRRAASEATGGL			14	1529.85	AC + CAM	1	20150220_S_DOB_01_AC_CAM_1_2 1 MIN	2	5.06149	142324	769.099
CyaA AC	219	233	LARTRRAASEATGGL			14	1529.85	AC + CAM	1	20150227_S_DOB_03_AC_CAM_1_2 1 MIN	2	5.11907	778221	769.22
CyaA AC	219	233	LARTRRAASEATGGL			14	1529.85	AC + CAM	5	20150217_S_DOB_01_AC_CAM_1_2 5 MIN	2	5.31465	215271	769.097
CyaA AC	219	233	LARTRRAASEATGGL			14	1529.85	AC + CAM	5	20150220_S_DOB_01_AC_CAM_1_2 5 MIN	2	5.09283	183842	769.171
CyaA AC	219	233	LARTRRAASEATGGL			14	1529.85	AC + CAM	5	20150227_S_DOB_03_AC_CAM_1_2 5 MIN	2	5.10808	857570	769.227
CyaA AC	219	233	LARTRRAASEATGGL			14	1529.85	AC + CAM	10	20150217_S_DOB_01_AC_CAM_1_2 10 MIN	2	5.28257	228492	769.083
CyaA AC	219	233	LARTRRAASEATGGL			14	1529.85	AC + CAM	10	20150220_S_DOB_01_AC_CAM_1_2 10 MIN	2	5.08842	165256	769.122
CyaA AC	219	233	LARTRRAASEATGGL			14	1529.85	AC + CAM	10	20150227_S_DOB_03_AC_CAM_1_2 10 MIN	2	5.11058	754288	769.177
CyaA AC	219	233	LARTRRAASEATGGL			14	1529.85	AC + CAM	30	20150217_S_DOB_01_AC_CAM_1_2 30 MIN	2	5.29795	148413	769.171
CyaA AC	219	233	LARTRRAASEATGGL			14	1529.85	AC + CAM	30	20150220_S_DOB_01_AC_CAM_1_2 30 MIN	2	5.07712	133298	769.13
CyaA AC	219	233	LARTRRAASEATGGL			14	1529.85	AC + CAM	30	20150227_S_DOB_03_AC_CAM_1_2 30 MIN	2	5.1182	928184	769.278
CyaA AC	219	233	LARTRRAASEATGGL			14	1529.85	AC + CAM	60	20150217_S_DOB_01_AC_CAM_1_2 60 MIN	2	5.30161	208218	769.135
CyaA AC	219	233	LARTRRAASEATGGL			14	1529.85	AC + CAM	60	20150220_S_DOB_01_AC_CAM_1_2 60 MIN	2	5.06797	115106	769.087
CyaA AC	219	233	LARTRRAASEATGGL			14	1529.85	AC + CAM	60	20150227_S_DOB_03_AC_CAM_1_2 60 MIN	2	5.10319	606952	769.213
CyaA AC	233	240	LDRERIDL			7	1029.57	AC	0	20150217_S_DOB_01_AC_CAM_1_2 CTL	2	8.46319	148195	515.545
CyaA AC	233	240	LDRERIDL			7	1029.57	AC	0	20150220_S_DOB_01_AC_CAM_1_2 CTL	2	8.13591	1334455	515.58
CyaA AC	233	240	LDRERIDL			7	1029.57	AC	0	20150227_S_DOB_03_AC_CAM_1_2 CTL	2	8.14556	4203923	515.589
CyaA AC	233	240	LDRERIDL			7	1029.57	AC	0.166	20150217_S_DOB_01_AC 10 SEC	2	8.46671	688126	517.153
CyaA AC	233	240	LDRERIDL			7	1029.57	AC	0.166	20150220_S_DOB_01_AC 10 SEC	2	8.14041	674888	517.077
CyaA AC	233	240	LDRERIDL			7	1029.57	AC	0.166	20150227_S_DOB_03_AC 10 SEC	2	8.15773	2749846	517.12
CyaA AC	233	240	LDRERIDL			7	1029.57	AC	0.5	20150217_S_DOB_01_AC 30 SEC	2	8.47716	591967	517.147
CyaA AC	233	240	LDRERIDL			7	1029.57	AC	0.5	20150220_S_DOB_01_AC 30 SEC	2	8.14617	493436	517.051
CyaA AC	233	240	LDRERIDL			7	1029.57	AC	0.5	20150227_S_DOB_03_AC 30 SEC	2	8.16711	2107557	517.152
CyaA AC	233	240	LDRERIDL			7	1029.57	AC	1	20150217_S_DOB_01_AC 1 MIN	2	8.43242	570785	517.143
CyaA AC	233	240	LDRERIDL			7	1029.57	AC	1	20150220_S_DOB_01_AC 1 MIN	2	8.14882	473087	517.039
CyaA AC	233	240	LDRERIDL			7	1029.57	AC	1	20150227_S_DOB_03_AC 1 MIN	2	8.1827	2400624	517.116
CyaA AC	233	240	LDRERIDL			7	1029.57	AC	5	20150217_S_DOB_01_AC 5 MIN	2	8.42232	510855	517.137
CyaA AC	233	240	LDRERIDL			7	1029.57	AC	5	20150220_S_DOB_01_AC 5 MIN	2	8.16122	321162	517.084
CyaA AC	233	240	LDRERIDL			7	1029.57	AC	5	20150227_S_DOB_03_AC 5 MIN	2	8.16976	2140885	517.114
CyaA AC	233	240	LDRERIDL			7	1029.57	AC	10	20150217_S_DOB_01_AC 10 MIN	2	8.40686	679027	517.11
CyaA AC	233	240	LDRERIDL			7	1029.57	AC	10	20150220_S_DOB_01_AC 10 MIN	2	8.20641	296905	517.033
CyaA AC	233	240	LDRERIDL			7	1029.57	AC	10	20150227_S_DOB_03_AC 10 MIN	2	8.15818	1471768	517.166
CyaA AC	233	240	LDRERIDL			7	1029.57	AC	30	20150217_S_DOB_01_AC 30 MIN	2	8.40881	691870	517.133
CyaA AC	233	240	LDRERIDL			7	1029.57	AC	30	20150220_S_DOB_01_AC 30 MIN	2	8.149	435219	517.119
CyaA AC	233	240	LDRERIDL			7	1029.57	AC	30	20150227_S_DOB_03_AC 30 MIN	2	8.16557	1894573	517.175
CyaA AC	233	240	LDRERIDL			7	1029.57	AC	60	20150217_S_DOB_01_AC 60 MIN	2	8.38561	636996	517.141
CyaA AC	233	240	LDRERIDL			7	1029.57	AC	60	20150220_S_DOB_01_AC 60 MIN	2	8.14803	354414	517.107
CyaA AC	233	240	LDRERIDL			7	1029.57	AC	60	20150227_S_DOB_03_AC 60 MIN	2	8.16421	1388866	517.123
CyaA AC	233	240	LDRERIDL			7	1029.57	AC + CAM	0	20150217_S_DOB_01_AC_CAM_1_2 CTL	2	8.46319	148195	515.545
CyaA AC	233	240	LDRERIDL			7	1029.57	AC + CAM	0	20150220_S_DOB_01_AC_CAM_1_2 CTL	2	8.13591	1334455	515.58
CyaA AC	233	240	LDRERIDL			7	1029.57	AC + CAM	0	20150227_S_DOB_03_AC_CAM_1_2 CTL	2	8.14556	4203923	515.589
CyaA AC	233	240	LDRERIDL			7	1029.57	AC + CAM	0.166	20150217_S_DOB_01_AC_CAM_1_2 10 SEC	2	8.45556	682695	516.19
CyaA AC	233	240	LDRERIDL			7	1029.57	AC + CAM	0.166	20150220_S_DOB_01_AC_CAM_1_2 10 SEC	2	8.1547	477637	516.103
CyaA AC	233	240	LDRERIDL			7	1029.57	AC + CAM	0.166	20150227_S_DOB_03_AC_CAM_1_2 10 SEC	2	8.15696	3239340	516.116
CyaA AC	233	240	LDRERIDL			7	1029.57	AC + CAM	0.5	20150217_S_DOB_01_AC_CAM_1_2 30 SEC	2	8.44837	538552	516.205
CyaA AC	233	240	LDRERIDL			7	1029.57	AC + CAM	0.5	20150220_S_DOB_01_AC_CAM_1_2 30 SEC	2	8.15295	516402	516.205
CyaA AC	233	240	LDRERIDL			7	1029.57	AC + CAM	0.5	20150227_S_DOB_03_AC_CAM_1_2 30 SEC	2	8.15498	2868411	516.203
CyaA AC	233	240	LDRERIDL			7	1029.57	AC + CAM	1	20150217_S_DOB_01_AC_CAM_1_2 1 MIN	2	8.41582	460345	516.271
CyaA AC	233	240	LDRERIDL			7	1029.57	AC + CAM	1	20150220_S_DOB_01_AC_CAM_1_2 1 MIN	2	8.14122	537237	516.209
CyaA AC	233	240	LDRERIDL			7	1029.57	AC + CAM	1	20150227_S_DOB_03_AC_CAM_1_2 1 MIN	2	8.16676	2952368	516.239
CyaA AC	233	240	LDRERIDL			7	1029.57	AC + CAM	5	20150217_S_DOB_01_AC_CAM_1_2 5 MIN	2	8.40226	435353	516.496
CyaA AC	233	240	LDRERIDL			7	1029.57	AC + CAM	5	20150220_S_DOB_01_AC_CAM_1_2 5 MIN	2	8.15867	416799	516.397
CyaA AC	233	240	LDRERIDL			7	1029.57	AC + CAM	5	20150227_S_DOB_03_AC_CAM_1_2 5 MIN	2	8.15944	2624229	516.465
CyaA AC	233	240	LDRERIDL			7	1029.57	AC + CAM	10	20150217_S_DOB_01_AC_CAM_1_2 10 MIN	2	8.39116	717405	516.583
CyaA AC	233	240	LDRERIDL			7	1029.57	AC + CAM	10	20150220_S_DOB_01_AC_CAM_1_2 10 MIN	2	8.15434	439663	516.525
CyaA AC	233	240	LDRERIDL			7	1029.57	AC + CAM	10	20150227_S_DOB_03_AC_CAM_1_2 10 MIN	2	8.15912	2373648	516.563
CyaA AC	233	240	LDRERIDL			7	1029.57	AC + CAM	30	20150217_S_DOB_01_AC_CAM_1_2 30 MIN	2	8.38757	529599	516.689
CyaA AC	233	240	LDRERIDL			7	1029.57	AC + CAM	30	20150220_S_DOB_01_AC_CAM_1_2 30 MIN	2	8.15535	522656	516.695
CyaA AC	233	240	LDRERIDL			7	1029.57	AC + CAM	30	20150227_S_DOB_03_AC_CAM_1_2 30 MIN	2	8.17442	1985254	516.716
CyaA AC	233	240	LDRERIDL			7	1029.57	AC + CAM	60	20150217_S_DOB_01_AC_CAM_1_2 60 MIN	2	8.38545	601204	516.842
CyaA AC	233	240	LDRERIDL			7	1029.57	AC + CAM	60	20150220_S_DOB_01_AC_CAM_1_2 60 MIN	2	8.14706	512630	516.813
CyaA AC	233	240	LDRERIDL			7	1029.57	AC + CAM	60	20150227_S_DOB_03_AC_CAM_1_2 60 MIN	2	8.16634	2000957	516.87
CyaA AC	241	256	LWKIARAGARSAVGTE			15	1685.94	AC	0	20150217_S_DOB_01_AC_CAM_1_2 CTL	3	6.89988	636724	562.967
CyaA AC	241	256	LWKIARAGARSAVGTE			15	1685.94	AC	0	20150220_S_DOB_01_AC_CAM_1_2 CTL	3	6.57533	5035484	562.972
CyaA AC	241	256	LWKIARAGARSAVGTE			15	1685.94	AC	0	20150227_S_DOB_03_AC_CAM_1_2 CTL	3	6.60024	12343593	562.97
CyaA AC	241	256	LWKIARAGARSAVGTE			15	1685.94	AC	0.166	20150217_S_DOB_01_AC 10 SEC	3	6.88849	1772670	565.755
CyaA AC	241	256	LWKIARAGARSAVGTE			15	1685.94	AC	0.166	20150220_S_DOB_01_AC 10 SEC	3	6.57399	2520213	565.57
CyaA AC	241	256	LWKIARAGARSAVGTE			15	1685.94	AC	0.166	20150227_S_DOB_03_AC 10 SEC	3	6.61625	8531454	565.655
CyaA AC	241	256	LWKIARAGARSAVGTE			15	1685.94	AC	0.5	20150217_S_DOB_01_AC 30 SEC	3	6.89199	1551723	565.615
CyaA AC	241	256	LWKIARAGARSAVGTE			15	1685.94	AC	0.5	20150220_S_DOB_01_AC 30 SEC	3	6.56934	1906939	565.543
CyaA AC	241	256	LWKIARAGARSAVGTE			15	1685.94	AC	0.5	20150227_S_DOB_03_AC 30 SEC	3	6.62129	6449685	565.601
CyaA AC	241	256	LWKIARAGARSAVGTE			15	1685.94	AC	1	20150217_S_DOB_01_AC 1 MIN	3	6.85197	1708180	565.682
CyaA AC	241	256	LWKIARAGARSAVGTE			15	1685.94	AC	1	20150220_S_DOB_01_AC 1 MIN	3	6.57897	1592444	565.588
CyaA AC	241	256	LWKIARAGARSAVGTE			15	1685.94	AC	1	20150227_S_DOB_03_AC 1 MIN	3	6.64181	9690010	565.584
CyaA AC	241	256	LWKIARAGARSAVGTE			15	1685.94	AC	5	20150217_S_DOB_01_AC 5 MIN	3	6.84342	2169777	565.587
CyaA AC	241	256	LWKIARAGARSAVGTE			15	1685.94	AC	5	20150220_S_DOB_01_AC 5 MIN	3	6.59873	773859	565.646
CyaA AC	241	256	LWKIARAGARSAVGTE			15	1685.94	AC	5	20150227_S_DOB_03_AC 5 MIN	3	6.61951	7338107	565.611
CyaA AC	241	256	LWKIARAGARSAVGTE			15	1685.94	AC	10	20150217_S_DOB_01_AC 10 MIN	3	6.82903	2095526	565.583
CyaA AC	241	256	LWKIARAGARSAVGTE			15	1685.94	AC	10	20150220_S_DOB_01_AC 10 MIN	3	6.64984	552008	565.597
CyaA AC	241	256	LWKIARAGARSAVGTE			15	1685.94	AC	10	20150227_S_DOB_03_AC 10 MIN	3	6.62059	4795558	565.603
CyaA AC	241	256	LWKIARAGARSAVGTE			15	1685.94	AC	30	20150217_S_DOB_01_AC 30 MIN	3	6.83575	1999305	565.6
CyaA AC	241	256	LWKIARAGARSAVGTE			15	1685.94	AC	30	20150220_S_DOB_01_AC 30 MIN	3	6.58145	1648947	565.582
CyaA AC	241	256	LWKIARAGARSAVGTE			15	1685.94	AC	30	20150227_S_DOB_03_AC 30 MIN	3	6.62543	5507330	565.642
CyaA AC	241	256	LWKIARAGARSAVGTE			15	1685.94	AC	60	20150217_S_DOB_01_AC 60 MIN	3	6.81704	2155641	565.584
CyaA AC	241	256	LWKIARAGARSAVGTE			15	1685.94	AC	60	20150220_S_DOB_01_AC 60 MIN	3	6.58117	1329706	565.603
CyaA AC	241	256	LWKIARAGARSAVGTE			15	1685.94	AC	60	20150227_S_DOB_03_AC 60 MIN	3	6.61002	4689651	565.627
CyaA AC	241	256	LWKIARAGARSAVGTE			15	1685.94	AC + CAM	0	20150217_S_DOB_01_AC_CAM_1_2 CTL	3	6.89988	636724	562.967
CyaA AC	241	256	LWKIARAGARSAVGTE			15	1685.94	AC + CAM	0	20150220_S_DOB_01_AC_CAM_1_2 CTL	3	6.57533	5035484	562.972
CyaA AC	241	256	LWKIARAGARSAVGTE			15	1685.94	AC + CAM	0	20150227_S_DOB_03_AC_CAM_1_2 CTL	3	6.60024	12343593	562.97
CyaA AC	241	256	LWKIARAGARSAVGTE			15	1685.94	AC + CAM	0.166	20150217_S_DOB_01_AC_CAM_1_2 10 SEC	3	6.88011	2048951	563.256
CyaA AC	241	256	LWKIARAGARSAVGTE			15	1685.94	AC + CAM	0.166	20150220_S_DOB_01_AC_CAM_1_2 10 SEC	3	6.59713	1271099	563.253
CyaA AC	241	256	LWKIARAGARSAVGTE			15	1685.94	AC + CAM	0.166	20150227_S_DOB_03_AC_CAM_1_2 10 SEC	3	6.62147	10158324	563.242
CyaA AC	241	256	LWKIARAGARSAVGTE			15	1685.94	AC + CAM	0.5	20150217_S_DOB_01_AC_CAM_1_2 30 SEC	3	6.87497	1885648	563.311
CyaA AC	241	256	LWKIARAGARSAVGTE			15	1685.94	AC + CAM	0.5	20150220_S_DOB_01_AC_CAM_1_2 30 SEC	3	6.59615	1394044	563.342
CyaA AC	241	256	LWKIARAGARSAVGTE			15	1685.94	AC + CAM	0.5	20150227_S_DOB_03_AC_CAM_1_2 30 SEC	3	6.62	8505610	563.317
CyaA AC	241	256	LWKIARAGARSAVGTE			15	1685.94	AC + CAM	1	20150217_S_DOB_01_AC_CAM_1_2 1 MIN	3	6.8417	1864580	563.319
CyaA AC	241	256	LWKIARAGARSAVGTE			15	1685.94	AC + CAM	1	20150220_S_DOB_01_AC_CAM_1_2 1 MIN	3	6.5772	1862626	563.37
CyaA AC	241	256	LWKIARAGARSAVGTE			15	1685.94	AC + CAM	1	20150227_S_DOB_03_AC_CAM_1_2 1 MIN	3	6.62972	9560338	563.361
CyaA AC	241	256	LWKIARAGARSAVGTE			15	1685.94	AC + CAM	5	20150217_S_DOB_01_AC_CAM_1_2 5 MIN	3	6.82137	1278576	563.411
CyaA AC	241	256	LWKIARAGARSAVGTE			15	1685.94	AC + CAM	5	20150220_S_DOB_01_AC_CAM_1_2 5 MIN	3	6.60255	1040509	563.508
CyaA AC	241	256	LWKIARAGARSAVGTE			15	1685.94	AC + CAM	5	20150227_S_DOB_03_AC_CAM_1_2 5 MIN	3	6.62526	8774205	563.484
CyaA AC	241	256	LWKIARAGARSAVGTE			15	1685.94	AC + CAM	10	20150217_S_DOB_01_AC_CAM_1_2 10 MIN	3	6.82234	2669319	563.621
CyaA AC	241	256	LWKIARAGARSAVGTE			15	1685.94	AC + CAM	10	20150220_S_DOB_01_AC_CAM_1_2 10 MIN	3	6.59758	1242698	563.573
CyaA AC	241	256	LWKIARAGARSAVGTE			15	1685.94	AC + CAM	10	20150227_S_DOB_03_AC_CAM_1_2 10 MIN	3	6.62475	7742769	563.556
CyaA AC	241	256	LWKIARAGARSAVGTE			15	1685.94	AC + CAM	30	20150217_S_DOB_01_AC_CAM_1_2 30 MIN	3	6.82466	1931473	563.755
CyaA AC	241	256	LWKIARAGARSAVGTE			15	1685.94	AC + CAM	30	20150220_S_DOB_01_AC_CAM_1_2 30 MIN	3	6.59407	1786581	563.711
CyaA AC	241	256	LWKIARAGARSAVGTE			15	1685.94	AC + CAM	30	20150227_S_DOB_03_AC_CAM_1_2 30 MIN	3	6.63019	5194472	563.732
CyaA AC	241	256	LWKIARAGARSAVGTE			15	1685.94	AC + CAM	60	20150217_S_DOB_01_AC_CAM_1_2 60 MIN	3	6.82308	1931108	563.922
CyaA AC	241	256	LWKIARAGARSAVGTE			15	1685.94	AC + CAM	60	20150220_S_DOB_01_AC_CAM_1_2 60 MIN	3	6.58547	1891488	563.839
CyaA AC	241	256	LWKIARAGARSAVGTE			15	1685.94	AC + CAM	60	20150227_S_DOB_03_AC_CAM_1_2 60 MIN	3	6.6173	7237699	563.854
CyaA AC	241	257	LWKIARAGARSAVGTEA			16	1756.98	AC	0	20150217_S_DOB_01_AC_CAM_1_2 CTL	3	6.9532	151323	586.659
CyaA AC	241	257	LWKIARAGARSAVGTEA			16	1756.98	AC	0	20150220_S_DOB_01_AC_CAM_1_2 CTL	3	6.63423	1099596	586.687
CyaA AC	241	257	LWKIARAGARSAVGTEA			16	1756.98	AC	0	20150227_S_DOB_03_AC_CAM_1_2 CTL	3	6.65552	3251448	586.668
CyaA AC	241	257	LWKIARAGARSAVGTEA			16	1756.98	AC	0.166	20150217_S_DOB_01_AC 10 SEC	3	6.94538	493431	589.649
CyaA AC	241	257	LWKIARAGARSAVGTEA			16	1756.98	AC	0.166	20150220_S_DOB_01_AC 10 SEC	3	6.63275	602042	589.468
CyaA AC	241	257	LWKIARAGARSAVGTEA			16	1756.98	AC	0.166	20150227_S_DOB_03_AC 10 SEC	3	6.67343	2419388	589.557
CyaA AC	241	257	LWKIARAGARSAVGTEA			16	1756.98	AC	0.5	20150217_S_DOB_01_AC 30 SEC	3	6.95118	412838	589.54
CyaA AC	241	257	LWKIARAGARSAVGTEA			16	1756.98	AC	0.5	20150220_S_DOB_01_AC 30 SEC	3	6.62822	455318	589.455
CyaA AC	241	257	LWKIARAGARSAVGTEA			16	1756.98	AC	0.5	20150227_S_DOB_03_AC 30 SEC	3	6.67659	1659706	589.52
CyaA AC	241	257	LWKIARAGARSAVGTEA			16	1756.98	AC	1	20150217_S_DOB_01_AC 1 MIN	3	6.9098	451638	589.614
CyaA AC	241	257	LWKIARAGARSAVGTEA			16	1756.98	AC	1	20150220_S_DOB_01_AC 1 MIN	3	6.63825	401569	589.487
CyaA AC	241	257	LWKIARAGARSAVGTEA			16	1756.98	AC	1	20150227_S_DOB_03_AC 1 MIN	3	6.69561	2305144	589.475
CyaA AC	241	257	LWKIARAGARSAVGTEA			16	1756.98	AC	5	20150217_S_DOB_01_AC 5 MIN	3	6.89888	493973	589.484
CyaA AC	241	257	LWKIARAGARSAVGTEA			16	1756.98	AC	5	20150220_S_DOB_01_AC 5 MIN	3	6.65369	214640	589.551
CyaA AC	241	257	LWKIARAGARSAVGTEA			16	1756.98	AC	5	20150227_S_DOB_03_AC 5 MIN	3	6.67969	1893806	589.461
CyaA AC	241	257	LWKIARAGARSAVGTEA			16	1756.98	AC	10	20150217_S_DOB_01_AC 10 MIN	3	6.87592	482560	589.559
CyaA AC	241	257	LWKIARAGARSAVGTEA			16	1756.98	AC	10	20150220_S_DOB_01_AC 10 MIN	3	6.70315	146103	589.621
CyaA AC	241	257	LWKIARAGARSAVGTEA			16	1756.98	AC	10	20150227_S_DOB_03_AC 10 MIN	3	6.67507	1322420	589.528
CyaA AC	241	257	LWKIARAGARSAVGTEA			16	1756.98	AC	30	20150217_S_DOB_01_AC 30 MIN	3	6.89069	538176	589.537
CyaA AC	241	257	LWKIARAGARSAVGTEA			16	1756.98	AC	30	20150220_S_DOB_01_AC 30 MIN	3	6.63863	397971	589.51
CyaA AC	241	257	LWKIARAGARSAVGTEA			16	1756.98	AC	30	20150227_S_DOB_03_AC 30 MIN	3	6.68149	1447114	589.546
CyaA AC	241	257	LWKIARAGARSAVGTEA			16	1756.98	AC	60	20150217_S_DOB_01_AC 60 MIN	3	6.87081	597647	589.502
CyaA AC	241	257	LWKIARAGARSAVGTEA			16	1756.98	AC	60	20150220_S_DOB_01_AC 60 MIN	3	6.63683	320867	589.538
CyaA AC	241	257	LWKIARAGARSAVGTEA			16	1756.98	AC	60	20150227_S_DOB_03_AC 60 MIN	3	6.67242	1342316	589.537
CyaA AC	241	257	LWKIARAGARSAVGTEA			16	1756.98	AC + CAM	0	20150217_S_DOB_01_AC_CAM_1_2 CTL	3	6.9532	151323	586.659
CyaA AC	241	257	LWKIARAGARSAVGTEA			16	1756.98	AC + CAM	0	20150220_S_DOB_01_AC_CAM_1_2 CTL	3	6.63423	1099596	586.687
CyaA AC	241	257	LWKIARAGARSAVGTEA			16	1756.98	AC + CAM	0	20150227_S_DOB_03_AC_CAM_1_2 CTL	3	6.65552	3251448	586.668
CyaA AC	241	257	LWKIARAGARSAVGTEA			16	1756.98	AC + CAM	0.166	20150217_S_DOB_01_AC_CAM_1_2 10 SEC	3	6.93592	620312	587.093
CyaA AC	241	257	LWKIARAGARSAVGTEA			16	1756.98	AC + CAM	0.166	20150220_S_DOB_01_AC_CAM_1_2 10 SEC	3	6.65535	347000	587.038
CyaA AC	241	257	LWKIARAGARSAVGTEA			16	1756.98	AC + CAM	0.166	20150227_S_DOB_03_AC_CAM_1_2 10 SEC	3	6.67723	2670230	587.062
CyaA AC	241	257	LWKIARAGARSAVGTEA			16	1756.98	AC + CAM	0.5	20150217_S_DOB_01_AC_CAM_1_2 30 SEC	3	6.92972	472968	587.195
CyaA AC	241	257	LWKIARAGARSAVGTEA			16	1756.98	AC + CAM	0.5	20150220_S_DOB_01_AC_CAM_1_2 30 SEC	3	6.65365	365749	587.184
CyaA AC	241	257	LWKIARAGARSAVGTEA			16	1756.98	AC + CAM	0.5	20150227_S_DOB_03_AC_CAM_1_2 30 SEC	3	6.67387	2316803	587.208
CyaA AC	241	257	LWKIARAGARSAVGTEA			16	1756.98	AC + CAM	1	20150217_S_DOB_01_AC_CAM_1_2 1 MIN	3	7.10154	154589	587.29
CyaA AC	241	257	LWKIARAGARSAVGTEA			16	1756.98	AC + CAM	1	20150220_S_DOB_01_AC_CAM_1_2 1 MIN	3	6.63479	419980	587.205
CyaA AC	241	257	LWKIARAGARSAVGTEA			16	1756.98	AC + CAM	1	20150227_S_DOB_03_AC_CAM_1_2 1 MIN	3	6.68311	2516481	587.243
CyaA AC	241	257	LWKIARAGARSAVGTEA			16	1756.98	AC + CAM	5	20150217_S_DOB_01_AC_CAM_1_2 5 MIN	3	7.06986	100406	587.434
CyaA AC	241	257	LWKIARAGARSAVGTEA			16	1756.98	AC + CAM	5	20150220_S_DOB_01_AC_CAM_1_2 5 MIN	3	6.65805	274257	587.328
CyaA AC	241	257	LWKIARAGARSAVGTEA			16	1756.98	AC + CAM	5	20150227_S_DOB_03_AC_CAM_1_2 5 MIN	3	6.68079	2183695	587.339
CyaA AC	241	257	LWKIARAGARSAVGTEA			16	1756.98	AC + CAM	10	20150217_S_DOB_01_AC_CAM_1_2 10 MIN	3	7.07836	199502	587.462
CyaA AC	241	257	LWKIARAGARSAVGTEA			16	1756.98	AC + CAM	10	20150220_S_DOB_01_AC_CAM_1_2 10 MIN	3	6.65495	316270	587.402
CyaA AC	241	257	LWKIARAGARSAVGTEA			16	1756.98	AC + CAM	10	20150227_S_DOB_03_AC_CAM_1_2 10 MIN	3	6.67888	1935987	587.412
CyaA AC	241	257	LWKIARAGARSAVGTEA			16	1756.98	AC + CAM	30	20150217_S_DOB_01_AC_CAM_1_2 30 MIN	3	6.87958	497753	587.545
CyaA AC	241	257	LWKIARAGARSAVGTEA			16	1756.98	AC + CAM	30	20150220_S_DOB_01_AC_CAM_1_2 30 MIN	3	6.65233	438515	587.588
CyaA AC	241	257	LWKIARAGARSAVGTEA			16	1756.98	AC + CAM	30	20150227_S_DOB_03_AC_CAM_1_2 30 MIN	3	6.68758	1490988	587.637
CyaA AC	241	257	LWKIARAGARSAVGTEA			16	1756.98	AC + CAM	60	20150217_S_DOB_01_AC_CAM_1_2 60 MIN	3	6.87923	492790	587.743
CyaA AC	241	257	LWKIARAGARSAVGTEA			16	1756.98	AC + CAM	60	20150220_S_DOB_01_AC_CAM_1_2 60 MIN	3	6.64075	444780	587.691
CyaA AC	241	257	LWKIARAGARSAVGTEA			16	1756.98	AC + CAM	60	20150227_S_DOB_03_AC_CAM_1_2 60 MIN	3	6.67563	1887560	587.772
CyaA AC	257	267	ARRQFRYDGDM			10	1414.66	AC	0	20150217_S_DOB_01_AC_CAM_1_2 CTL	3	6.52023	1054885	472.499
CyaA AC	257	267	ARRQFRYDGDM			10	1414.66	AC	0	20150220_S_DOB_01_AC_CAM_1_2 CTL	3	6.17249	8193213	472.495
CyaA AC	257	267	ARRQFRYDGDM			10	1414.66	AC	0	20150227_S_DOB_03_AC_CAM_1_2 CTL	3	6.2317	25367367	472.492
CyaA AC	257	267	ARRQFRYDGDM			10	1414.66	AC	0.166	20150217_S_DOB_01_AC 10 SEC	3	6.52066	3393484	473.705
CyaA AC	257	267	ARRQFRYDGDM			10	1414.66	AC	0.166	20150220_S_DOB_01_AC 10 SEC	3	6.18807	4200865	473.738
CyaA AC	257	267	ARRQFRYDGDM			10	1414.66	AC	0.166	20150227_S_DOB_03_AC 10 SEC	3	6.2459	15768176	473.752
CyaA AC	257	267	ARRQFRYDGDM			10	1414.66	AC	0.5	20150217_S_DOB_01_AC 30 SEC	3	6.52852	2895623	473.604
CyaA AC	257	267	ARRQFRYDGDM			10	1414.66	AC	0.5	20150220_S_DOB_01_AC 30 SEC	3	6.1759	3086032	473.714
CyaA AC	257	267	ARRQFRYDGDM			10	1414.66	AC	0.5	20150227_S_DOB_03_AC 30 SEC	3	6.25759	11250188	473.739
CyaA AC	257	267	ARRQFRYDGDM			10	1414.66	AC	1	20150217_S_DOB_01_AC 1 MIN	3	6.49841	3266863	473.67
CyaA AC	257	267	ARRQFRYDGDM			10	1414.66	AC	1	20150220_S_DOB_01_AC 1 MIN	3	6.1846	2674266	473.722
CyaA AC	257	267	ARRQFRYDGDM			10	1414.66	AC	1	20150227_S_DOB_03_AC 1 MIN	3	6.27413	14765178	473.749
CyaA AC	257	267	ARRQFRYDGDM			10	1414.66	AC	5	20150217_S_DOB_01_AC 5 MIN	3	6.47804	3694762	473.638
CyaA AC	257	267	ARRQFRYDGDM			10	1414.66	AC	5	20150220_S_DOB_01_AC 5 MIN	3	6.2069	1282784	473.632
CyaA AC	257	267	ARRQFRYDGDM			10	1414.66	AC	5	20150227_S_DOB_03_AC 5 MIN	3	6.25963	12095858	473.74
CyaA AC	257	267	ARRQFRYDGDM			10	1414.66	AC	10	20150217_S_DOB_01_AC 10 MIN	3	6.47899	4016631	473.604
CyaA AC	257	267	ARRQFRYDGDM			10	1414.66	AC	10	20150220_S_DOB_01_AC 10 MIN	3	6.26271	678211	473.693
CyaA AC	257	267	ARRQFRYDGDM			10	1414.66	AC	10	20150227_S_DOB_03_AC 10 MIN	3	6.25532	7830412	473.737
CyaA AC	257	267	ARRQFRYDGDM			10	1414.66	AC	30	20150217_S_DOB_01_AC 30 MIN	3	6.47313	3314706	473.723
CyaA AC	257	267	ARRQFRYDGDM			10	1414.66	AC	30	20150220_S_DOB_01_AC 30 MIN	3	6.18655	2485254	473.71
CyaA AC	257	267	ARRQFRYDGDM			10	1414.66	AC	30	20150227_S_DOB_03_AC 30 MIN	3	6.26625	9827288	473.723
CyaA AC	257	267	ARRQFRYDGDM			10	1414.66	AC	60	20150217_S_DOB_01_AC 60 MIN	3	6.45343	3724068	473.721
CyaA AC	257	267	ARRQFRYDGDM			10	1414.66	AC	60	20150220_S_DOB_01_AC 60 MIN	3	6.18642	2014887	473.722
CyaA AC	257	267	ARRQFRYDGDM			10	1414.66	AC	60	20150227_S_DOB_03_AC 60 MIN	3	6.25048	7492349	473.711
CyaA AC	257	267	ARRQFRYDGDM			10	1414.66	AC + CAM	0	20150217_S_DOB_01_AC_CAM_1_2 CTL	3	6.52023	1054885	472.499
CyaA AC	257	267	ARRQFRYDGDM			10	1414.66	AC + CAM	0	20150220_S_DOB_01_AC_CAM_1_2 CTL	3	6.17249	8193213	472.495
CyaA AC	257	267	ARRQFRYDGDM			10	1414.66	AC + CAM	0	20150227_S_DOB_03_AC_CAM_1_2 CTL	3	6.2317	25367367	472.492
CyaA AC	257	267	ARRQFRYDGDM			10	1414.66	AC + CAM	0.166	20150217_S_DOB_01_AC_CAM_1_2 10 SEC	3	6.51801	4076430	473.131
CyaA AC	257	267	ARRQFRYDGDM			10	1414.66	AC + CAM	0.166	20150220_S_DOB_01_AC_CAM_1_2 10 SEC	3	6.19877	2105887	473.103
CyaA AC	257	267	ARRQFRYDGDM			10	1414.66	AC + CAM	0.166	20150227_S_DOB_03_AC_CAM_1_2 10 SEC	3	6.25257	18629745	473.116
CyaA AC	257	267	ARRQFRYDGDM			10	1414.66	AC + CAM	0.5	20150217_S_DOB_01_AC_CAM_1_2 30 SEC	3	6.50372	3668224	473.322
CyaA AC	257	267	ARRQFRYDGDM			10	1414.66	AC + CAM	0.5	20150220_S_DOB_01_AC_CAM_1_2 30 SEC	3	6.19663	2364556	473.331
CyaA AC	257	267	ARRQFRYDGDM			10	1414.66	AC + CAM	0.5	20150227_S_DOB_03_AC_CAM_1_2 30 SEC	3	6.24685	15852489	473.326
CyaA AC	257	267	ARRQFRYDGDM			10	1414.66	AC + CAM	1	20150217_S_DOB_01_AC_CAM_1_2 1 MIN	3	6.46919	3853470	473.443
CyaA AC	257	267	ARRQFRYDGDM			10	1414.66	AC + CAM	1	20150220_S_DOB_01_AC_CAM_1_2 1 MIN	3	6.18048	3388283	473.557
CyaA AC	257	267	ARRQFRYDGDM			10	1414.66	AC + CAM	1	20150227_S_DOB_03_AC_CAM_1_2 1 MIN	3	6.25283	17671885	473.571
CyaA AC	257	267	ARRQFRYDGDM			10	1414.66	AC + CAM	5	20150217_S_DOB_01_AC_CAM_1_2 5 MIN	3	6.47046	2761371	473.632
CyaA AC	257	267	ARRQFRYDGDM			10	1414.66	AC + CAM	5	20150220_S_DOB_01_AC_CAM_1_2 5 MIN	3	6.20063	1858541	473.685
CyaA AC	257	267	ARRQFRYDGDM			10	1414.66	AC + CAM	5	20150227_S_DOB_03_AC_CAM_1_2 5 MIN	3	6.24825	15730936	473.75
CyaA AC	257	267	ARRQFRYDGDM			10	1414.66	AC + CAM	10	20150217_S_DOB_01_AC_CAM_1_2 10 MIN	3	6.44875	4941774	473.7
CyaA AC	257	267	ARRQFRYDGDM			10	1414.66	AC + CAM	10	20150220_S_DOB_01_AC_CAM_1_2 10 MIN	3	6.19314	2115021	473.759
CyaA AC	257	267	ARRQFRYDGDM			10	1414.66	AC + CAM	10	20150227_S_DOB_03_AC_CAM_1_2 10 MIN	3	6.25261	14017742	473.756
CyaA AC	257	267	ARRQFRYDGDM			10	1414.66	AC + CAM	30	20150217_S_DOB_01_AC_CAM_1_2 30 MIN	3	6.45317	3381797	473.753
CyaA AC	257	267	ARRQFRYDGDM			10	1414.66	AC + CAM	30	20150220_S_DOB_01_AC_CAM_1_2 30 MIN	3	6.18997	3010660	473.769
CyaA AC	257	267	ARRQFRYDGDM			10	1414.66	AC + CAM	30	20150227_S_DOB_03_AC_CAM_1_2 30 MIN	3	6.26275	9544535	473.755
CyaA AC	257	267	ARRQFRYDGDM			10	1414.66	AC + CAM	60	20150217_S_DOB_01_AC_CAM_1_2 60 MIN	3	6.45012	3508091	473.753
CyaA AC	257	267	ARRQFRYDGDM			10	1414.66	AC + CAM	60	20150220_S_DOB_01_AC_CAM_1_2 60 MIN	3	6.18322	3159246	473.763
CyaA AC	257	267	ARRQFRYDGDM			10	1414.66	AC + CAM	60	20150227_S_DOB_03_AC_CAM_1_2 60 MIN	3	6.24596	12391580	473.762
CyaA AC	268	274	NIGVITD			6	731.393	AC	0	20150217_S_DOB_01_AC_CAM_1_2 CTL	1	7.80387	419412	731.704
CyaA AC	268	274	NIGVITD			6	731.393	AC	0	20150220_S_DOB_01_AC_CAM_1_2 CTL	1	7.46607	5406198	731.699
CyaA AC	268	274	NIGVITD			6	731.393	AC	0	20150227_S_DOB_03_AC_CAM_1_2 CTL	1	7.47075	16794997	731.696
CyaA AC	268	274	NIGVITD			6	731.393	AC	0.166	20150217_S_DOB_01_AC 10 SEC	1	7.78337	1450491	735.05
CyaA AC	268	274	NIGVITD			6	731.393	AC	0.166	20150220_S_DOB_01_AC 10 SEC	1	7.4607	2206153	735.009
CyaA AC	268	274	NIGVITD			6	731.393	AC	0.166	20150227_S_DOB_03_AC 10 SEC	1	7.47752	9066401	735.094
CyaA AC	268	274	NIGVITD			6	731.393	AC	0.5	20150217_S_DOB_01_AC 30 SEC	1	7.79152	1152445	735.061
CyaA AC	268	274	NIGVITD			6	731.393	AC	0.5	20150220_S_DOB_01_AC 30 SEC	1	7.45815	1500960	735.096
CyaA AC	268	274	NIGVITD			6	731.393	AC	0.5	20150227_S_DOB_03_AC 30 SEC	1	7.48748	6356499	734.998
CyaA AC	268	274	NIGVITD			6	731.393	AC	1	20150217_S_DOB_01_AC 1 MIN	1	7.74774	1313934	735.044
CyaA AC	268	274	NIGVITD			6	731.393	AC	1	20150220_S_DOB_01_AC 1 MIN	1	7.46616	1310492	735.08
CyaA AC	268	274	NIGVITD			6	731.393	AC	1	20150227_S_DOB_03_AC 1 MIN	1	7.50311	8721189	735.107
CyaA AC	268	274	NIGVITD			6	731.393	AC	5	20150217_S_DOB_01_AC 5 MIN	1	7.74829	1616110	735.007
CyaA AC	268	274	NIGVITD			6	731.393	AC	5	20150220_S_DOB_01_AC 5 MIN	1	7.47	702039	735.034
CyaA AC	268	274	NIGVITD			6	731.393	AC	5	20150227_S_DOB_03_AC 5 MIN	1	7.48351	6931493	735.097
CyaA AC	268	274	NIGVITD			6	731.393	AC	10	20150217_S_DOB_01_AC 10 MIN	1	7.74275	1748308	734.938
CyaA AC	268	274	NIGVITD			6	731.393	AC	10	20150220_S_DOB_01_AC 10 MIN	1	7.49073	426500	734.971
CyaA AC	268	274	NIGVITD			6	731.393	AC	10	20150227_S_DOB_03_AC 10 MIN	1	7.48071	4618713	735.067
CyaA AC	268	274	NIGVITD			6	731.393	AC	30	20150217_S_DOB_01_AC 30 MIN	1	7.73625	1571090	734.862
CyaA AC	268	274	NIGVITD			6	731.393	AC	30	20150220_S_DOB_01_AC 30 MIN	1	7.46518	1225609	735.011
CyaA AC	268	274	NIGVITD			6	731.393	AC	30	20150227_S_DOB_03_AC 30 MIN	1	7.48452	5785310	735.083
CyaA AC	268	274	NIGVITD			6	731.393	AC	60	20150217_S_DOB_01_AC 60 MIN	1	7.70178	1595356	734.912
CyaA AC	268	274	NIGVITD			6	731.393	AC	60	20150220_S_DOB_01_AC 60 MIN	1	7.46302	994665	735.031
CyaA AC	268	274	NIGVITD			6	731.393	AC	60	20150227_S_DOB_03_AC 60 MIN	1	7.47492	4438673	735.072
CyaA AC	268	274	NIGVITD			6	731.393	AC + CAM	0	20150217_S_DOB_01_AC_CAM_1_2 CTL	1	7.80387	419412	731.704
CyaA AC	268	274	NIGVITD			6	731.393	AC + CAM	0	20150220_S_DOB_01_AC_CAM_1_2 CTL	1	7.46607	5406198	731.699
CyaA AC	268	274	NIGVITD			6	731.393	AC + CAM	0	20150227_S_DOB_03_AC_CAM_1_2 CTL	1	7.47075	16794997	731.696
CyaA AC	268	274	NIGVITD			6	731.393	AC + CAM	0.166	20150217_S_DOB_01_AC_CAM_1_2 10 SEC	1	7.78845	1819882	732.854
CyaA AC	268	274	NIGVITD			6	731.393	AC + CAM	0.166	20150220_S_DOB_01_AC_CAM_1_2 10 SEC	1	7.50979	1345645	732.694
CyaA AC	268	274	NIGVITD			6	731.393	AC + CAM	0.166	20150227_S_DOB_03_AC_CAM_1_2 10 SEC	1	7.48452	11148046	732.762
CyaA AC	268	274	NIGVITD			6	731.393	AC + CAM	0.5	20150217_S_DOB_01_AC_CAM_1_2 30 SEC	1	7.77431	1477561	732.979
CyaA AC	268	274	NIGVITD			6	731.393	AC + CAM	0.5	20150220_S_DOB_01_AC_CAM_1_2 30 SEC	1	7.47196	1200442	732.917
CyaA AC	268	274	NIGVITD			6	731.393	AC + CAM	0.5	20150227_S_DOB_03_AC_CAM_1_2 30 SEC	1	7.48258	9201474	732.965
CyaA AC	268	274	NIGVITD			6	731.393	AC + CAM	1	20150217_S_DOB_01_AC_CAM_1_2 1 MIN	1	7.75778	1458545	733.011
CyaA AC	268	274	NIGVITD			6	731.393	AC + CAM	1	20150220_S_DOB_01_AC_CAM_1_2 1 MIN	1	7.4653	1671801	733.15
CyaA AC	268	274	NIGVITD			6	731.393	AC + CAM	1	20150227_S_DOB_03_AC_CAM_1_2 1 MIN	1	7.49326	9471675	733.126
CyaA AC	268	274	NIGVITD			6	731.393	AC + CAM	5	20150217_S_DOB_01_AC_CAM_1_2 5 MIN	1	7.71487	1033827	733.844
CyaA AC	268	274	NIGVITD			6	731.393	AC + CAM	5	20150220_S_DOB_01_AC_CAM_1_2 5 MIN	1	7.47658	827322	733.731
CyaA AC	268	274	NIGVITD			6	731.393	AC + CAM	5	20150227_S_DOB_03_AC_CAM_1_2 5 MIN	1	7.4767	8461871	733.775
CyaA AC	268	274	NIGVITD			6	731.393	AC + CAM	10	20150217_S_DOB_01_AC_CAM_1_2 10 MIN	1	7.72681	1848296	733.882
CyaA AC	268	274	NIGVITD			6	731.393	AC + CAM	10	20150220_S_DOB_01_AC_CAM_1_2 10 MIN	1	7.46959	957553	733.923
CyaA AC	268	274	NIGVITD			6	731.393	AC + CAM	10	20150227_S_DOB_03_AC_CAM_1_2 10 MIN	1	7.47947	7488058	733.975
CyaA AC	268	274	NIGVITD			6	731.393	AC + CAM	30	20150217_S_DOB_01_AC_CAM_1_2 30 MIN	1	7.70497	1193341	734.188
CyaA AC	268	274	NIGVITD			6	731.393	AC + CAM	30	20150220_S_DOB_01_AC_CAM_1_2 30 MIN	1	7.47184	1371158	734.289
CyaA AC	268	274	NIGVITD			6	731.393	AC + CAM	30	20150227_S_DOB_03_AC_CAM_1_2 30 MIN	1	7.48361	5215714	734.358
CyaA AC	268	274	NIGVITD			6	731.393	AC + CAM	60	20150217_S_DOB_01_AC_CAM_1_2 60 MIN	1	7.69992	1204275	734.569
CyaA AC	268	274	NIGVITD			6	731.393	AC + CAM	60	20150220_S_DOB_01_AC_CAM_1_2 60 MIN	1	7.46216	1527963	734.507
CyaA AC	268	274	NIGVITD			6	731.393	AC + CAM	60	20150227_S_DOB_03_AC_CAM_1_2 60 MIN	1	7.47607	6581014	734.623
CyaA AC	268	275	NIGVITDF			7	878.462	AC	0	20150217_S_DOB_01_AC_CAM_1_2 CTL	1	10.4341	33684	878.712
CyaA AC	268	275	NIGVITDF			7	878.462	AC	0	20150220_S_DOB_01_AC_CAM_1_2 CTL	1	10.1269	530543	878.873
CyaA AC	268	275	NIGVITDF			7	878.462	AC	0	20150227_S_DOB_03_AC_CAM_1_2 CTL	1	10.142	2218009	878.957
CyaA AC	268	275	NIGVITDF			7	878.462	AC	0.166	20150217_S_DOB_01_AC 10 SEC	1	10.4206	132259	882.671
CyaA AC	268	275	NIGVITDF			7	878.462	AC	0.166	20150220_S_DOB_01_AC 10 SEC	1	10.1142	204672	882.591
CyaA AC	268	275	NIGVITDF			7	878.462	AC	0.166	20150227_S_DOB_03_AC 10 SEC	1	10.1454	1472853	882.663
CyaA AC	268	275	NIGVITDF			7	878.462	AC	0.5	20150217_S_DOB_01_AC 30 SEC	1	10.4436	112828	882.699
CyaA AC	268	275	NIGVITDF			7	878.462	AC	0.5	20150220_S_DOB_01_AC 30 SEC	1	10.1208	152154	882.678
CyaA AC	268	275	NIGVITDF			7	878.462	AC	0.5	20150227_S_DOB_03_AC 30 SEC	1	10.1344	1034327	882.692
CyaA AC	268	275	NIGVITDF			7	878.462	AC	1	20150217_S_DOB_01_AC 1 MIN	1	10.3919	123840	882.683
CyaA AC	268	275	NIGVITDF			7	878.462	AC	1	20150220_S_DOB_01_AC 1 MIN	1	10.1174	143037	882.649
CyaA AC	268	275	NIGVITDF			7	878.462	AC	1	20150227_S_DOB_03_AC 1 MIN	1	10.1569	1442806	882.709
CyaA AC	268	275	NIGVITDF			7	878.462	AC	5	20150217_S_DOB_01_AC 5 MIN	1	10.3846	154892	882.617
CyaA AC	268	275	NIGVITDF			7	878.462	AC	5	20150220_S_DOB_01_AC 5 MIN	1	10.1274	62043	882.781
CyaA AC	268	275	NIGVITDF			7	878.462	AC	5	20150227_S_DOB_03_AC 5 MIN	1	10.1668	1198296	882.704
CyaA AC	268	275	NIGVITDF			7	878.462	AC	10	20150217_S_DOB_01_AC 10 MIN	1	10.3693	159240	882.647
CyaA AC	268	275	NIGVITDF			7	878.462	AC	10	20150220_S_DOB_01_AC 10 MIN	1	10.1608	45793	882.575
CyaA AC	268	275	NIGVITDF			7	878.462	AC	10	20150227_S_DOB_03_AC 10 MIN	1	10.1421	780680	882.679
CyaA AC	268	275	NIGVITDF			7	878.462	AC	30	20150217_S_DOB_01_AC 30 MIN	1	10.3735	137808	882.651
CyaA AC	268	275	NIGVITDF			7	878.462	AC	30	20150220_S_DOB_01_AC 30 MIN	1	10.1146	116610	882.716
CyaA AC	268	275	NIGVITDF			7	878.462	AC	30	20150227_S_DOB_03_AC 30 MIN	1	10.1435	949812	882.725
CyaA AC	268	275	NIGVITDF			7	878.462	AC	60	20150217_S_DOB_01_AC 60 MIN	1	10.3428	142336	882.604
CyaA AC	268	275	NIGVITDF			7	878.462	AC	60	20150220_S_DOB_01_AC 60 MIN	1	10.1136	95600	882.676
CyaA AC	268	275	NIGVITDF			7	878.462	AC	60	20150227_S_DOB_03_AC 60 MIN	1	10.1464	764824	882.689
CyaA AC	268	275	NIGVITDF			7	878.462	AC + CAM	0	20150217_S_DOB_01_AC_CAM_1_2 CTL	1	10.4341	33684	878.712
CyaA AC	268	275	NIGVITDF			7	878.462	AC + CAM	0	20150220_S_DOB_01_AC_CAM_1_2 CTL	1	10.1269	530543	878.873
CyaA AC	268	275	NIGVITDF			7	878.462	AC + CAM	0	20150227_S_DOB_03_AC_CAM_1_2 CTL	1	10.142	2218009	878.957
CyaA AC	268	275	NIGVITDF			7	878.462	AC + CAM	0.166	20150217_S_DOB_01_AC_CAM_1_2 10 SEC	1	10.4188	149478	880.46
CyaA AC	268	275	NIGVITDF			7	878.462	AC + CAM	0.166	20150220_S_DOB_01_AC_CAM_1_2 10 SEC	1	10.1313	117131	880.48
CyaA AC	268	275	NIGVITDF			7	878.462	AC + CAM	0.166	20150227_S_DOB_03_AC_CAM_1_2 10 SEC	1	10.1378	1763951	880.575
CyaA AC	268	275	NIGVITDF			7	878.462	AC + CAM	0.5	20150217_S_DOB_01_AC_CAM_1_2 30 SEC	1	10.4165	130509	880.64
CyaA AC	268	275	NIGVITDF			7	878.462	AC + CAM	0.5	20150220_S_DOB_01_AC_CAM_1_2 30 SEC	1	10.1301	122526	880.741
CyaA AC	268	275	NIGVITDF			7	878.462	AC + CAM	0.5	20150227_S_DOB_03_AC_CAM_1_2 30 SEC	1	10.1438	1371557	880.725
CyaA AC	268	275	NIGVITDF			7	878.462	AC + CAM	1	20150217_S_DOB_01_AC_CAM_1_2 1 MIN	1	10.3901	131174	880.784
CyaA AC	268	275	NIGVITDF			7	878.462	AC + CAM	1	20150220_S_DOB_01_AC_CAM_1_2 1 MIN	1	10.123	171765	880.838
CyaA AC	268	275	NIGVITDF			7	878.462	AC + CAM	1	20150227_S_DOB_03_AC_CAM_1_2 1 MIN	1	10.1523	1492291	880.954
CyaA AC	268	275	NIGVITDF			7	878.462	AC + CAM	5	20150217_S_DOB_01_AC_CAM_1_2 5 MIN	1	10.3659	98520	881.508
CyaA AC	268	275	NIGVITDF			7	878.462	AC + CAM	5	20150220_S_DOB_01_AC_CAM_1_2 5 MIN	1	10.1307	85212	881.505
CyaA AC	268	275	NIGVITDF			7	878.462	AC + CAM	5	20150227_S_DOB_03_AC_CAM_1_2 5 MIN	1	10.1511	1385582	881.45
CyaA AC	268	275	NIGVITDF			7	878.462	AC + CAM	10	20150217_S_DOB_01_AC_CAM_1_2 10 MIN	1	10.3592	156327	881.594
CyaA AC	268	275	NIGVITDF			7	878.462	AC + CAM	10	20150220_S_DOB_01_AC_CAM_1_2 10 MIN	1	10.1322	100642	881.616
CyaA AC	268	275	NIGVITDF			7	878.462	AC + CAM	10	20150227_S_DOB_03_AC_CAM_1_2 10 MIN	1	10.1488	1276410	881.676
CyaA AC	268	275	NIGVITDF			7	878.462	AC + CAM	30	20150217_S_DOB_01_AC_CAM_1_2 30 MIN	1	10.3456	111988	881.905
CyaA AC	268	275	NIGVITDF			7	878.462	AC + CAM	30	20150220_S_DOB_01_AC_CAM_1_2 30 MIN	1	10.1311	133985	881.958
CyaA AC	268	275	NIGVITDF			7	878.462	AC + CAM	30	20150227_S_DOB_03_AC_CAM_1_2 30 MIN	1	10.1566	848304	882.017
CyaA AC	268	275	NIGVITDF			7	878.462	AC + CAM	60	20150217_S_DOB_01_AC_CAM_1_2 60 MIN	1	10.3468	125837	882.187
CyaA AC	268	275	NIGVITDF			7	878.462	AC + CAM	60	20150220_S_DOB_01_AC_CAM_1_2 60 MIN	1	10.1188	147400	882.191
CyaA AC	268	275	NIGVITDF			7	878.462	AC + CAM	60	20150227_S_DOB_03_AC_CAM_1_2 60 MIN	1	10.1466	1108272	882.225
CyaA AC	275	293	FELEVRNALNRRAHAVGAQ			18	2151.15	AC	0	20150217_S_DOB_01_AC_CAM_1_2 CTL	4	7.40728	365386	538.84
CyaA AC	275	293	FELEVRNALNRRAHAVGAQ			18	2151.15	AC	0	20150220_S_DOB_01_AC_CAM_1_2 CTL	4	7.07473	2247297	538.846
CyaA AC	275	293	FELEVRNALNRRAHAVGAQ			18	2151.15	AC	0	20150220_S_DOB_01_AC_CAM_1_2 CTL	5	7.07335	227352	431.275
CyaA AC	275	293	FELEVRNALNRRAHAVGAQ			18	2151.15	AC	0	20150227_S_DOB_03_AC_CAM_1_2 CTL	4	7.1071	6205595	538.845
CyaA AC	275	293	FELEVRNALNRRAHAVGAQ			18	2151.15	AC	0	20150227_S_DOB_03_AC_CAM_1_2 CTL	5	7.10908	634032	431.272
CyaA AC	275	293	FELEVRNALNRRAHAVGAQ			18	2151.15	AC	0.166	20150217_S_DOB_01_AC 10 SEC	4	7.39089	549357	540.604
CyaA AC	275	293	FELEVRNALNRRAHAVGAQ			18	2151.15	AC	0.166	20150220_S_DOB_01_AC 10 SEC	4	7.06188	1521299	540.565
CyaA AC	275	293	FELEVRNALNRRAHAVGAQ			18	2151.15	AC	0.166	20150220_S_DOB_01_AC 10 SEC	5	7.0617	140715	432.669
CyaA AC	275	293	FELEVRNALNRRAHAVGAQ			18	2151.15	AC	0.166	20150227_S_DOB_03_AC 10 SEC	4	7.11243	5066307	540.531
CyaA AC	275	293	FELEVRNALNRRAHAVGAQ			18	2151.15	AC	0.166	20150227_S_DOB_03_AC 10 SEC	5	7.10844	534033	432.682
CyaA AC	275	293	FELEVRNALNRRAHAVGAQ			18	2151.15	AC	0.5	20150217_S_DOB_01_AC 30 SEC	4	7.37412	420757	540.804
CyaA AC	275	293	FELEVRNALNRRAHAVGAQ			18	2151.15	AC	0.5	20150220_S_DOB_01_AC 30 SEC	4	7.06182	1150537	540.822
CyaA AC	275	293	FELEVRNALNRRAHAVGAQ			18	2151.15	AC	0.5	20150220_S_DOB_01_AC 30 SEC	5	7.05799	97048	432.89
CyaA AC	275	293	FELEVRNALNRRAHAVGAQ			18	2151.15	AC	0.5	20150227_S_DOB_03_AC 30 SEC	4	7.10838	3356778	540.781
CyaA AC	275	293	FELEVRNALNRRAHAVGAQ			18	2151.15	AC	0.5	20150227_S_DOB_03_AC 30 SEC	5	7.10155	306399	432.941
CyaA AC	275	293	FELEVRNALNRRAHAVGAQ			18	2151.15	AC	1	20150217_S_DOB_01_AC 1 MIN	4	7.33394	460523	540.969
CyaA AC	275	293	FELEVRNALNRRAHAVGAQ			18	2151.15	AC	1	20150220_S_DOB_01_AC 1 MIN	4	7.06977	850758	540.988
CyaA AC	275	293	FELEVRNALNRRAHAVGAQ			18	2151.15	AC	1	20150220_S_DOB_01_AC 1 MIN	5	7.07244	85647	433.031
CyaA AC	275	293	FELEVRNALNRRAHAVGAQ			18	2151.15	AC	1	20150227_S_DOB_03_AC 1 MIN	4	7.1229	8142264	540.978
CyaA AC	275	293	FELEVRNALNRRAHAVGAQ			18	2151.15	AC	1	20150227_S_DOB_03_AC 1 MIN	5	7.12575	788435	432.986
CyaA AC	275	293	FELEVRNALNRRAHAVGAQ			18	2151.15	AC	5	20150217_S_DOB_01_AC 5 MIN	4	7.30987	999668	541.039
CyaA AC	275	293	FELEVRNALNRRAHAVGAQ			18	2151.15	AC	5	20150220_S_DOB_01_AC 5 MIN	4	7.08161	235455	541.111
CyaA AC	275	293	FELEVRNALNRRAHAVGAQ			18	2151.15	AC	5	20150227_S_DOB_03_AC 5 MIN	4	7.10724	4301778	541.108
CyaA AC	275	293	FELEVRNALNRRAHAVGAQ			18	2151.15	AC	5	20150227_S_DOB_03_AC 5 MIN	5	7.10284	425951	433.108
CyaA AC	275	293	FELEVRNALNRRAHAVGAQ			18	2151.15	AC	10	20150217_S_DOB_01_AC 10 MIN	4	7.31464	448166	540.981
CyaA AC	275	293	FELEVRNALNRRAHAVGAQ			18	2151.15	AC	10	20150220_S_DOB_01_AC 10 MIN	4	7.12458	119650	541.157
CyaA AC	275	293	FELEVRNALNRRAHAVGAQ			18	2151.15	AC	10	20150227_S_DOB_03_AC 10 MIN	4	7.10176	2601272	541.099
CyaA AC	275	293	FELEVRNALNRRAHAVGAQ			18	2151.15	AC	10	20150227_S_DOB_03_AC 10 MIN	5	7.10127	260880	433.08
CyaA AC	275	293	FELEVRNALNRRAHAVGAQ			18	2151.15	AC	30	20150217_S_DOB_01_AC 30 MIN	4	7.31841	462727	541.017
CyaA AC	275	293	FELEVRNALNRRAHAVGAQ			18	2151.15	AC	30	20150220_S_DOB_01_AC 30 MIN	4	7.06849	944890	541.127
CyaA AC	275	293	FELEVRNALNRRAHAVGAQ			18	2151.15	AC	30	20150220_S_DOB_01_AC 30 MIN	5	7.0699	96837	433.109
CyaA AC	275	293	FELEVRNALNRRAHAVGAQ			18	2151.15	AC	30	20150227_S_DOB_03_AC 30 MIN	4	7.10828	2295047	541.135
CyaA AC	275	293	FELEVRNALNRRAHAVGAQ			18	2151.15	AC	30	20150227_S_DOB_03_AC 30 MIN	5	7.10459	234796	433.112
CyaA AC	275	293	FELEVRNALNRRAHAVGAQ			18	2151.15	AC	60	20150217_S_DOB_01_AC 60 MIN	4	7.3066	825539	541.047
CyaA AC	275	293	FELEVRNALNRRAHAVGAQ			18	2151.15	AC	60	20150220_S_DOB_01_AC 60 MIN	4	7.06336	677351	541.117
CyaA AC	275	293	FELEVRNALNRRAHAVGAQ			18	2151.15	AC	60	20150220_S_DOB_01_AC 60 MIN	5	7.06564	69287	433.126
CyaA AC	275	293	FELEVRNALNRRAHAVGAQ			18	2151.15	AC	60	20150227_S_DOB_03_AC 60 MIN	4	7.09865	2618871	541.12
CyaA AC	275	293	FELEVRNALNRRAHAVGAQ			18	2151.15	AC	60	20150227_S_DOB_03_AC 60 MIN	5	7.09862	268716	433.118
CyaA AC	275	293	FELEVRNALNRRAHAVGAQ			18	2151.15	AC + CAM	0	20150217_S_DOB_01_AC_CAM_1_2 CTL	4	7.40728	365386	538.84
CyaA AC	275	293	FELEVRNALNRRAHAVGAQ			18	2151.15	AC + CAM	0	20150220_S_DOB_01_AC_CAM_1_2 CTL	4	7.07473	2247297	538.846
CyaA AC	275	293	FELEVRNALNRRAHAVGAQ			18	2151.15	AC + CAM	0	20150220_S_DOB_01_AC_CAM_1_2 CTL	5	7.07335	227352	431.275
CyaA AC	275	293	FELEVRNALNRRAHAVGAQ			18	2151.15	AC + CAM	0	20150227_S_DOB_03_AC_CAM_1_2 CTL	4	7.1071	6205595	538.845
CyaA AC	275	293	FELEVRNALNRRAHAVGAQ			18	2151.15	AC + CAM	0	20150227_S_DOB_03_AC_CAM_1_2 CTL	5	7.10908	634032	431.272
CyaA AC	275	293	FELEVRNALNRRAHAVGAQ			18	2151.15	AC + CAM	0.166	20150217_S_DOB_01_AC_CAM_1_2 10 SEC	4	7.38404	685525	539.088
CyaA AC	275	293	FELEVRNALNRRAHAVGAQ			18	2151.15	AC + CAM	0.166	20150220_S_DOB_01_AC_CAM_1_2 10 SEC	4	7.09157	303803	539.072
CyaA AC	275	293	FELEVRNALNRRAHAVGAQ			18	2151.15	AC + CAM	0.166	20150220_S_DOB_01_AC_CAM_1_2 10 SEC	5	7.08763	33197	431.367
CyaA AC	275	293	FELEVRNALNRRAHAVGAQ			18	2151.15	AC + CAM	0.166	20150227_S_DOB_03_AC_CAM_1_2 10 SEC	4	7.12247	4585362	539.085
CyaA AC	275	293	FELEVRNALNRRAHAVGAQ			18	2151.15	AC + CAM	0.166	20150227_S_DOB_03_AC_CAM_1_2 10 SEC	5	7.1251	508695	431.515
CyaA AC	275	293	FELEVRNALNRRAHAVGAQ			18	2151.15	AC + CAM	0.5	20150217_S_DOB_01_AC_CAM_1_2 30 SEC	4	7.36612	706381	539.116
CyaA AC	275	293	FELEVRNALNRRAHAVGAQ			18	2151.15	AC + CAM	0.5	20150220_S_DOB_01_AC_CAM_1_2 30 SEC	4	7.09246	338119	539.099
CyaA AC	275	293	FELEVRNALNRRAHAVGAQ			18	2151.15	AC + CAM	0.5	20150220_S_DOB_01_AC_CAM_1_2 30 SEC	5	7.0914	30276	431.384
CyaA AC	275	293	FELEVRNALNRRAHAVGAQ			18	2151.15	AC + CAM	0.5	20150227_S_DOB_03_AC_CAM_1_2 30 SEC	4	7.11858	3901618	539.125
CyaA AC	275	293	FELEVRNALNRRAHAVGAQ			18	2151.15	AC + CAM	0.5	20150227_S_DOB_03_AC_CAM_1_2 30 SEC	5	7.11777	401497	431.48
CyaA AC	275	293	FELEVRNALNRRAHAVGAQ			18	2151.15	AC + CAM	1	20150217_S_DOB_01_AC_CAM_1_2 1 MIN	4	7.33818	713168	539.14
CyaA AC	275	293	FELEVRNALNRRAHAVGAQ			18	2151.15	AC + CAM	1	20150220_S_DOB_01_AC_CAM_1_2 1 MIN	4	7.08241	893832	539.162
CyaA AC	275	293	FELEVRNALNRRAHAVGAQ			18	2151.15	AC + CAM	1	20150220_S_DOB_01_AC_CAM_1_2 1 MIN	5	7.08169	79120	431.498
CyaA AC	275	293	FELEVRNALNRRAHAVGAQ			18	2151.15	AC + CAM	1	20150227_S_DOB_03_AC_CAM_1_2 1 MIN	4	7.12588	5276808	539.187
CyaA AC	275	293	FELEVRNALNRRAHAVGAQ			18	2151.15	AC + CAM	1	20150227_S_DOB_03_AC_CAM_1_2 1 MIN	5	7.12631	513337	431.568
CyaA AC	275	293	FELEVRNALNRRAHAVGAQ			18	2151.15	AC + CAM	5	20150217_S_DOB_01_AC_CAM_1_2 5 MIN	4	7.33032	280537	539.191
CyaA AC	275	293	FELEVRNALNRRAHAVGAQ			18	2151.15	AC + CAM	5	20150220_S_DOB_01_AC_CAM_1_2 5 MIN	4	7.09845	276651	539.216
CyaA AC	275	293	FELEVRNALNRRAHAVGAQ			18	2151.15	AC + CAM	5	20150220_S_DOB_01_AC_CAM_1_2 5 MIN	5	7.09964	25030	431.521
CyaA AC	275	293	FELEVRNALNRRAHAVGAQ			18	2151.15	AC + CAM	5	20150227_S_DOB_03_AC_CAM_1_2 5 MIN	4	7.11796	3726586	539.26
CyaA AC	275	293	FELEVRNALNRRAHAVGAQ			18	2151.15	AC + CAM	5	20150227_S_DOB_03_AC_CAM_1_2 5 MIN	5	7.11353	437217	431.825
CyaA AC	275	293	FELEVRNALNRRAHAVGAQ			18	2151.15	AC + CAM	10	20150217_S_DOB_01_AC_CAM_1_2 10 MIN	4	7.31273	861698	539.318
CyaA AC	275	293	FELEVRNALNRRAHAVGAQ			18	2151.15	AC + CAM	10	20150220_S_DOB_01_AC_CAM_1_2 10 MIN	4	7.10193	359814	539.265
CyaA AC	275	293	FELEVRNALNRRAHAVGAQ			18	2151.15	AC + CAM	10	20150220_S_DOB_01_AC_CAM_1_2 10 MIN	5	7.10086	29473	431.559
CyaA AC	275	293	FELEVRNALNRRAHAVGAQ			18	2151.15	AC + CAM	10	20150227_S_DOB_03_AC_CAM_1_2 10 MIN	4	7.11672	3519396	539.347
CyaA AC	275	293	FELEVRNALNRRAHAVGAQ			18	2151.15	AC + CAM	10	20150227_S_DOB_03_AC_CAM_1_2 10 MIN	5	7.11568	322758	431.701
CyaA AC	275	293	FELEVRNALNRRAHAVGAQ			18	2151.15	AC + CAM	30	20150217_S_DOB_01_AC_CAM_1_2 30 MIN	4	7.32308	715504	539.547
CyaA AC	275	293	FELEVRNALNRRAHAVGAQ			18	2151.15	AC + CAM	30	20150220_S_DOB_01_AC_CAM_1_2 30 MIN	4	7.09804	678925	539.526
CyaA AC	275	293	FELEVRNALNRRAHAVGAQ			18	2151.15	AC + CAM	30	20150220_S_DOB_01_AC_CAM_1_2 30 MIN	5	7.09601	64173	431.721
CyaA AC	275	293	FELEVRNALNRRAHAVGAQ			18	2151.15	AC + CAM	30	20150227_S_DOB_03_AC_CAM_1_2 30 MIN	4	7.13429	1524635	539.478
CyaA AC	275	293	FELEVRNALNRRAHAVGAQ			18	2151.15	AC + CAM	30	20150227_S_DOB_03_AC_CAM_1_2 30 MIN	5	7.13783	149862	431.779
CyaA AC	275	293	FELEVRNALNRRAHAVGAQ			18	2151.15	AC + CAM	60	20150217_S_DOB_01_AC_CAM_1_2 60 MIN	4	7.32047	567982	539.705
CyaA AC	275	293	FELEVRNALNRRAHAVGAQ			18	2151.15	AC + CAM	60	20150220_S_DOB_01_AC_CAM_1_2 60 MIN	4	7.08404	913337	539.706
CyaA AC	275	293	FELEVRNALNRRAHAVGAQ			18	2151.15	AC + CAM	60	20150220_S_DOB_01_AC_CAM_1_2 60 MIN	5	7.08294	91349	431.919
CyaA AC	275	293	FELEVRNALNRRAHAVGAQ			18	2151.15	AC + CAM	60	20150227_S_DOB_03_AC_CAM_1_2 60 MIN	4	7.11726	3535038	539.721
CyaA AC	275	293	FELEVRNALNRRAHAVGAQ			18	2151.15	AC + CAM	60	20150227_S_DOB_03_AC_CAM_1_2 60 MIN	5	7.1145	380935	432.121
CyaA AC	277	283	LEVRNAL			6	814.478	AC	0	20150217_S_DOB_01_AC_CAM_1_2 CTL	2	7.32375	41700	407.887
CyaA AC	277	283	LEVRNAL			6	814.478	AC	0	20150220_S_DOB_01_AC_CAM_1_2 CTL	2	6.99647	341949	407.962
CyaA AC	277	283	LEVRNAL			6	814.478	AC	0	20150227_S_DOB_03_AC_CAM_1_2 CTL	2	7.00542	963143	407.943
CyaA AC	277	283	LEVRNAL			6	814.478	AC	0.166	20150217_S_DOB_01_AC 10 SEC	2	7.31407	213147	409.006
CyaA AC	277	283	LEVRNAL			6	814.478	AC	0.166	20150220_S_DOB_01_AC 10 SEC	2	6.99729	183215	409.011
CyaA AC	277	283	LEVRNAL			6	814.478	AC	0.166	20150227_S_DOB_03_AC 10 SEC	2	7.02151	761635	408.967
CyaA AC	277	283	LEVRNAL			6	814.478	AC	0.5	20150217_S_DOB_01_AC 30 SEC	2	7.31927	180135	409.346
CyaA AC	277	283	LEVRNAL			6	814.478	AC	0.5	20150220_S_DOB_01_AC 30 SEC	2	6.99319	128133	409.288
CyaA AC	277	283	LEVRNAL			6	814.478	AC	0.5	20150227_S_DOB_03_AC 30 SEC	2	7.02199	596369	409.271
CyaA AC	277	283	LEVRNAL			6	814.478	AC	1	20150217_S_DOB_01_AC 1 MIN	2	7.27965	201532	409.502
CyaA AC	277	283	LEVRNAL			6	814.478	AC	1	20150220_S_DOB_01_AC 1 MIN	2	6.99876	123743	409.486
CyaA AC	277	283	LEVRNAL			6	814.478	AC	1	20150227_S_DOB_03_AC 1 MIN	2	7.03857	606980	409.466
CyaA AC	277	283	LEVRNAL			6	814.478	AC	5	20150217_S_DOB_01_AC 5 MIN	2	7.23706	199012	409.501
CyaA AC	277	283	LEVRNAL			6	814.478	AC	5	20150220_S_DOB_01_AC 5 MIN	2	7.00923	86557	409.636
CyaA AC	277	283	LEVRNAL			6	814.478	AC	5	20150227_S_DOB_03_AC 5 MIN	2	7.01715	580467	409.632
CyaA AC	277	283	LEVRNAL			6	814.478	AC	10	20150217_S_DOB_01_AC 10 MIN	2	7.26473	265721	409.564
CyaA AC	277	283	LEVRNAL			6	814.478	AC	10	20150220_S_DOB_01_AC 10 MIN	2	7.04152	45107	409.548
CyaA AC	277	283	LEVRNAL			6	814.478	AC	10	20150227_S_DOB_03_AC 10 MIN	2	7.01941	409570	409.599
CyaA AC	277	283	LEVRNAL			6	814.478	AC	30	20150217_S_DOB_01_AC 30 MIN	2	7.24977	204647	409.622
CyaA AC	277	283	LEVRNAL			6	814.478	AC	30	20150220_S_DOB_01_AC 30 MIN	2	6.99969	129316	409.551
CyaA AC	277	283	LEVRNAL			6	814.478	AC	30	20150227_S_DOB_03_AC 30 MIN	2	7.02538	516123	409.629
CyaA AC	277	283	LEVRNAL			6	814.478	AC	60	20150217_S_DOB_01_AC 60 MIN	2	7.23103	213260	409.577
CyaA AC	277	283	LEVRNAL			6	814.478	AC	60	20150220_S_DOB_01_AC 60 MIN	2	6.99553	116269	409.576
CyaA AC	277	283	LEVRNAL			6	814.478	AC	60	20150227_S_DOB_03_AC 60 MIN	2	7.01262	406025	409.63
CyaA AC	277	283	LEVRNAL			6	814.478	AC + CAM	0	20150217_S_DOB_01_AC_CAM_1_2 CTL	2	7.32375	41700	407.887
CyaA AC	277	283	LEVRNAL			6	814.478	AC + CAM	0	20150220_S_DOB_01_AC_CAM_1_2 CTL	2	6.99647	341949	407.962
CyaA AC	277	283	LEVRNAL			6	814.478	AC + CAM	0	20150227_S_DOB_03_AC_CAM_1_2 CTL	2	7.00542	963143	407.943
CyaA AC	277	283	LEVRNAL			6	814.478	AC + CAM	0.166	20150217_S_DOB_01_AC_CAM_1_2 10 SEC	2	7.31471	188917	408.013
CyaA AC	277	283	LEVRNAL			6	814.478	AC + CAM	0.166	20150220_S_DOB_01_AC_CAM_1_2 10 SEC	2	7.01429	126993	408.041
CyaA AC	277	283	LEVRNAL			6	814.478	AC + CAM	0.166	20150227_S_DOB_03_AC_CAM_1_2 10 SEC	2	7.02303	771483	408.006
CyaA AC	277	283	LEVRNAL			6	814.478	AC + CAM	0.5	20150217_S_DOB_01_AC_CAM_1_2 30 SEC	2	7.29941	145126	408.018
CyaA AC	277	283	LEVRNAL			6	814.478	AC + CAM	0.5	20150220_S_DOB_01_AC_CAM_1_2 30 SEC	2	7.0126	134336	408.007
CyaA AC	277	283	LEVRNAL			6	814.478	AC + CAM	0.5	20150227_S_DOB_03_AC_CAM_1_2 30 SEC	2	7.01965	618687	408.006
CyaA AC	277	283	LEVRNAL			6	814.478	AC + CAM	1	20150217_S_DOB_01_AC_CAM_1_2 1 MIN	2	7.26286	135165	407.977
CyaA AC	277	283	LEVRNAL			6	814.478	AC + CAM	1	20150220_S_DOB_01_AC_CAM_1_2 1 MIN	2	6.99947	121462	408.014
CyaA AC	277	283	LEVRNAL			6	814.478	AC + CAM	1	20150227_S_DOB_03_AC_CAM_1_2 1 MIN	2	7.02639	613391	408.012
CyaA AC	277	283	LEVRNAL			6	814.478	AC + CAM	5	20150217_S_DOB_01_AC_CAM_1_2 5 MIN	2	7.24603	135048	408.015
CyaA AC	277	283	LEVRNAL			6	814.478	AC + CAM	5	20150220_S_DOB_01_AC_CAM_1_2 5 MIN	2	7.01442	90796	408.019
CyaA AC	277	283	LEVRNAL			6	814.478	AC + CAM	5	20150227_S_DOB_03_AC_CAM_1_2 5 MIN	2	7.02495	591913	408.021
CyaA AC	277	283	LEVRNAL			6	814.478	AC + CAM	10	20150217_S_DOB_01_AC_CAM_1_2 10 MIN	2	7.2462	164257	408.005
CyaA AC	277	283	LEVRNAL			6	814.478	AC + CAM	10	20150220_S_DOB_01_AC_CAM_1_2 10 MIN	2	7.0098	109217	408.118
CyaA AC	277	283	LEVRNAL			6	814.478	AC + CAM	10	20150227_S_DOB_03_AC_CAM_1_2 10 MIN	2	7.02045	482497	408.006
CyaA AC	277	283	LEVRNAL			6	814.478	AC + CAM	30	20150217_S_DOB_01_AC_CAM_1_2 30 MIN	2	7.24388	143679	408.044
CyaA AC	277	283	LEVRNAL			6	814.478	AC + CAM	30	20150220_S_DOB_01_AC_CAM_1_2 30 MIN	2	7.01142	142218	408.102
CyaA AC	277	283	LEVRNAL			6	814.478	AC + CAM	30	20150227_S_DOB_03_AC_CAM_1_2 30 MIN	2	7.02677	423413	408.04
CyaA AC	277	283	LEVRNAL			6	814.478	AC + CAM	60	20150217_S_DOB_01_AC_CAM_1_2 60 MIN	2	7.23851	159987	408.134
CyaA AC	277	283	LEVRNAL			6	814.478	AC + CAM	60	20150220_S_DOB_01_AC_CAM_1_2 60 MIN	2	7.00421	137175	408.136
CyaA AC	277	283	LEVRNAL			6	814.478	AC + CAM	60	20150227_S_DOB_03_AC_CAM_1_2 60 MIN	2	7.01562	406656	408.053
CyaA AC	294	310	DVVQHGTEQNNPFPEAD			14	1896.84	AC	0	20150217_S_DOB_01_AC_CAM_1_2 CTL	2	7.68546	370717	949.429
CyaA AC	294	310	DVVQHGTEQNNPFPEAD			14	1896.84	AC	0	20150220_S_DOB_01_AC_CAM_1_2 CTL	2	7.35132	3718959	949.428
CyaA AC	294	310	DVVQHGTEQNNPFPEAD			14	1896.84	AC	0	20150227_S_DOB_03_AC_CAM_1_2 CTL	2	7.38316	12219303	949.449
CyaA AC	294	310	DVVQHGTEQNNPFPEAD			14	1896.84	AC	0.166	20150217_S_DOB_01_AC 10 SEC	2	7.67378	1567050	952.447
CyaA AC	294	310	DVVQHGTEQNNPFPEAD			14	1896.84	AC	0.166	20150220_S_DOB_01_AC 10 SEC	2	7.3509	1690183	952.409
CyaA AC	294	310	DVVQHGTEQNNPFPEAD			14	1896.84	AC	0.166	20150227_S_DOB_03_AC 10 SEC	2	7.3953	7673638	952.499
CyaA AC	294	310	DVVQHGTEQNNPFPEAD			14	1896.84	AC	0.5	20150217_S_DOB_01_AC 30 SEC	2	7.67755	1358169	952.397
CyaA AC	294	310	DVVQHGTEQNNPFPEAD			14	1896.84	AC	0.5	20150220_S_DOB_01_AC 30 SEC	2	7.34612	1264890	952.458
CyaA AC	294	310	DVVQHGTEQNNPFPEAD			14	1896.84	AC	0.5	20150227_S_DOB_03_AC 30 SEC	2	7.40377	5783575	952.523
CyaA AC	294	310	DVVQHGTEQNNPFPEAD			14	1896.84	AC	1	20150217_S_DOB_01_AC 1 MIN	2	7.63716	1476752	952.482
CyaA AC	294	310	DVVQHGTEQNNPFPEAD			14	1896.84	AC	1	20150220_S_DOB_01_AC 1 MIN	2	7.35473	1167106	952.462
CyaA AC	294	310	DVVQHGTEQNNPFPEAD			14	1896.84	AC	1	20150227_S_DOB_03_AC 1 MIN	2	7.41821	6731444	952.542
CyaA AC	294	310	DVVQHGTEQNNPFPEAD			14	1896.84	AC	5	20150217_S_DOB_01_AC 5 MIN	2	7.62492	1482154	952.418
CyaA AC	294	310	DVVQHGTEQNNPFPEAD			14	1896.84	AC	5	20150220_S_DOB_01_AC 5 MIN	2	7.36017	824586	952.42
CyaA AC	294	310	DVVQHGTEQNNPFPEAD			14	1896.84	AC	5	20150227_S_DOB_03_AC 5 MIN	2	7.40065	5986968	952.554
CyaA AC	294	310	DVVQHGTEQNNPFPEAD			14	1896.84	AC	10	20150217_S_DOB_01_AC 10 MIN	2	7.61152	1745661	952.366
CyaA AC	294	310	DVVQHGTEQNNPFPEAD			14	1896.84	AC	10	20150220_S_DOB_01_AC 10 MIN	2	7.38588	615753	952.393
CyaA AC	294	310	DVVQHGTEQNNPFPEAD			14	1896.84	AC	10	20150227_S_DOB_03_AC 10 MIN	2	7.39878	4191081	952.532
CyaA AC	294	310	DVVQHGTEQNNPFPEAD			14	1896.84	AC	30	20150217_S_DOB_01_AC 30 MIN	2	7.61322	1680972	952.426
CyaA AC	294	310	DVVQHGTEQNNPFPEAD			14	1896.84	AC	30	20150220_S_DOB_01_AC 30 MIN	2	7.35354	1070939	952.461
CyaA AC	294	310	DVVQHGTEQNNPFPEAD			14	1896.84	AC	30	20150227_S_DOB_03_AC 30 MIN	2	7.40322	5267767	952.527
CyaA AC	294	310	DVVQHGTEQNNPFPEAD			14	1896.84	AC	60	20150217_S_DOB_01_AC 60 MIN	2	7.60253	1524409	952.409
CyaA AC	294	310	DVVQHGTEQNNPFPEAD			14	1896.84	AC	60	20150220_S_DOB_01_AC 60 MIN	2	7.35219	831857	952.452
CyaA AC	294	310	DVVQHGTEQNNPFPEAD			14	1896.84	AC	60	20150227_S_DOB_03_AC 60 MIN	2	7.39459	3975056	952.567
CyaA AC	294	310	DVVQHGTEQNNPFPEAD			14	1896.84	AC + CAM	0	20150217_S_DOB_01_AC_CAM_1_2 CTL	2	7.68546	370717	949.429
CyaA AC	294	310	DVVQHGTEQNNPFPEAD			14	1896.84	AC + CAM	0	20150220_S_DOB_01_AC_CAM_1_2 CTL	2	7.35132	3718959	949.428
CyaA AC	294	310	DVVQHGTEQNNPFPEAD			14	1896.84	AC + CAM	0	20150227_S_DOB_03_AC_CAM_1_2 CTL	2	7.38316	12219303	949.449
CyaA AC	294	310	DVVQHGTEQNNPFPEAD			14	1896.84	AC + CAM	0.166	20150217_S_DOB_01_AC_CAM_1_2 10 SEC	2	7.67041	1774780	950.96
CyaA AC	294	310	DVVQHGTEQNNPFPEAD			14	1896.84	AC + CAM	0.166	20150220_S_DOB_01_AC_CAM_1_2 10 SEC	2	7.35837	1232821	950.859
CyaA AC	294	310	DVVQHGTEQNNPFPEAD			14	1896.84	AC + CAM	0.166	20150227_S_DOB_03_AC_CAM_1_2 10 SEC	2	7.39509	9726450	950.903
CyaA AC	294	310	DVVQHGTEQNNPFPEAD			14	1896.84	AC + CAM	0.5	20150217_S_DOB_01_AC_CAM_1_2 30 SEC	2	7.65848	1391206	951.203
CyaA AC	294	310	DVVQHGTEQNNPFPEAD			14	1896.84	AC + CAM	0.5	20150220_S_DOB_01_AC_CAM_1_2 30 SEC	2	7.35573	1210965	951.161
CyaA AC	294	310	DVVQHGTEQNNPFPEAD			14	1896.84	AC + CAM	0.5	20150227_S_DOB_03_AC_CAM_1_2 30 SEC	2	7.3927	7791034	951.186
CyaA AC	294	310	DVVQHGTEQNNPFPEAD			14	1896.84	AC + CAM	1	20150217_S_DOB_01_AC_CAM_1_2 1 MIN	2	7.62415	1389346	951.354
CyaA AC	294	310	DVVQHGTEQNNPFPEAD			14	1896.84	AC + CAM	1	20150220_S_DOB_01_AC_CAM_1_2 1 MIN	2	7.34488	1511361	951.333
CyaA AC	294	310	DVVQHGTEQNNPFPEAD			14	1896.84	AC + CAM	1	20150227_S_DOB_03_AC_CAM_1_2 1 MIN	2	7.40451	7981230	951.393
CyaA AC	294	310	DVVQHGTEQNNPFPEAD			14	1896.84	AC + CAM	5	20150217_S_DOB_01_AC_CAM_1_2 5 MIN	2	7.60063	1212987	951.686
CyaA AC	294	310	DVVQHGTEQNNPFPEAD			14	1896.84	AC + CAM	5	20150220_S_DOB_01_AC_CAM_1_2 5 MIN	2	7.35978	950019	951.706
CyaA AC	294	310	DVVQHGTEQNNPFPEAD			14	1896.84	AC + CAM	5	20150227_S_DOB_03_AC_CAM_1_2 5 MIN	2	7.389	7710076	951.788
CyaA AC	294	310	DVVQHGTEQNNPFPEAD			14	1896.84	AC + CAM	10	20150217_S_DOB_01_AC_CAM_1_2 10 MIN	2	7.59399	1837939	951.919
CyaA AC	294	310	DVVQHGTEQNNPFPEAD			14	1896.84	AC + CAM	10	20150220_S_DOB_01_AC_CAM_1_2 10 MIN	2	7.35618	1036756	951.819
CyaA AC	294	310	DVVQHGTEQNNPFPEAD			14	1896.84	AC + CAM	10	20150227_S_DOB_03_AC_CAM_1_2 10 MIN	2	7.39052	6855551	951.943
CyaA AC	294	310	DVVQHGTEQNNPFPEAD			14	1896.84	AC + CAM	30	20150217_S_DOB_01_AC_CAM_1_2 30 MIN	2	7.59826	1223359	952.081
CyaA AC	294	310	DVVQHGTEQNNPFPEAD			14	1896.84	AC + CAM	30	20150220_S_DOB_01_AC_CAM_1_2 30 MIN	2	7.35802	1174656	952.079
CyaA AC	294	310	DVVQHGTEQNNPFPEAD			14	1896.84	AC + CAM	30	20150227_S_DOB_03_AC_CAM_1_2 30 MIN	2	7.40158	5245375	952.158
CyaA AC	294	310	DVVQHGTEQNNPFPEAD			14	1896.84	AC + CAM	60	20150217_S_DOB_01_AC_CAM_1_2 60 MIN	2	7.59733	1302589	952.189
CyaA AC	294	310	DVVQHGTEQNNPFPEAD			14	1896.84	AC + CAM	60	20150220_S_DOB_01_AC_CAM_1_2 60 MIN	2	7.35096	1238855	952.151
CyaA AC	294	310	DVVQHGTEQNNPFPEAD			14	1896.84	AC + CAM	60	20150227_S_DOB_03_AC_CAM_1_2 60 MIN	2	7.39046	5966656	952.246
CyaA AC	294	314	DVVQHGTEQNNPFPEADEKIF			18	2414.13	AC	0	20150217_S_DOB_01_AC_CAM_1_2 CTL	3	9.28713	203097	805.845
CyaA AC	294	314	DVVQHGTEQNNPFPEADEKIF			18	2414.13	AC	0	20150220_S_DOB_01_AC_CAM_1_2 CTL	3	8.99847	1151352	805.86
CyaA AC	294	314	DVVQHGTEQNNPFPEADEKIF			18	2414.13	AC	0	20150227_S_DOB_03_AC_CAM_1_2 CTL	3	9.01966	3684116	805.845
CyaA AC	294	314	DVVQHGTEQNNPFPEADEKIF			18	2414.13	AC	0.166	20150217_S_DOB_01_AC 10 SEC	3	9.28748	380719	807.912
CyaA AC	294	314	DVVQHGTEQNNPFPEADEKIF			18	2414.13	AC	0.166	20150220_S_DOB_01_AC 10 SEC	3	8.99631	715239	808.018
CyaA AC	294	314	DVVQHGTEQNNPFPEADEKIF			18	2414.13	AC	0.166	20150227_S_DOB_03_AC 10 SEC	3	9.02884	2746660	808.061
CyaA AC	294	314	DVVQHGTEQNNPFPEADEKIF			18	2414.13	AC	0.5	20150217_S_DOB_01_AC 30 SEC	3	9.30406	317582	808.009
CyaA AC	294	314	DVVQHGTEQNNPFPEADEKIF			18	2414.13	AC	0.5	20150220_S_DOB_01_AC 30 SEC	3	9.00479	560533	808.064
CyaA AC	294	314	DVVQHGTEQNNPFPEADEKIF			18	2414.13	AC	0.5	20150227_S_DOB_03_AC 30 SEC	3	9.02726	1727327	808.149
CyaA AC	294	314	DVVQHGTEQNNPFPEADEKIF			18	2414.13	AC	1	20150217_S_DOB_01_AC 1 MIN	3	9.25527	303980	808.128
CyaA AC	294	314	DVVQHGTEQNNPFPEADEKIF			18	2414.13	AC	1	20150220_S_DOB_01_AC 1 MIN	3	9.00394	446542	808.064
CyaA AC	294	314	DVVQHGTEQNNPFPEADEKIF			18	2414.13	AC	1	20150227_S_DOB_03_AC 1 MIN	3	9.03845	3371136	808.157
CyaA AC	294	314	DVVQHGTEQNNPFPEADEKIF			18	2414.13	AC	5	20150217_S_DOB_01_AC 5 MIN	3	9.24283	472096	808.192
CyaA AC	294	314	DVVQHGTEQNNPFPEADEKIF			18	2414.13	AC	5	20150220_S_DOB_01_AC 5 MIN	3	9.01362	194498	808
CyaA AC	294	314	DVVQHGTEQNNPFPEADEKIF			18	2414.13	AC	5	20150227_S_DOB_03_AC 5 MIN	3	9.03979	2396476	808.202
CyaA AC	294	314	DVVQHGTEQNNPFPEADEKIF			18	2414.13	AC	10	20150217_S_DOB_01_AC 10 MIN	3	9.23244	296622	808.138
CyaA AC	294	314	DVVQHGTEQNNPFPEADEKIF			18	2414.13	AC	10	20150220_S_DOB_01_AC 10 MIN	3	9.04938	133594	808.138
CyaA AC	294	314	DVVQHGTEQNNPFPEADEKIF			18	2414.13	AC	10	20150227_S_DOB_03_AC 10 MIN	3	9.02346	1517148	808.241
CyaA AC	294	314	DVVQHGTEQNNPFPEADEKIF			18	2414.13	AC	30	20150217_S_DOB_01_AC 30 MIN	3	9.23234	345330	808.228
CyaA AC	294	314	DVVQHGTEQNNPFPEADEKIF			18	2414.13	AC	30	20150220_S_DOB_01_AC 30 MIN	3	9.0014	435752	808.247
CyaA AC	294	314	DVVQHGTEQNNPFPEADEKIF			18	2414.13	AC	30	20150227_S_DOB_03_AC 30 MIN	3	9.02677	1515152	808.256
CyaA AC	294	314	DVVQHGTEQNNPFPEADEKIF			18	2414.13	AC	60	20150217_S_DOB_01_AC 60 MIN	3	9.21252	450151	808.253
CyaA AC	294	314	DVVQHGTEQNNPFPEADEKIF			18	2414.13	AC	60	20150220_S_DOB_01_AC 60 MIN	3	8.99956	325389	808.258
CyaA AC	294	314	DVVQHGTEQNNPFPEADEKIF			18	2414.13	AC	60	20150227_S_DOB_03_AC 60 MIN	3	9.03082	1561867	808.376
CyaA AC	294	314	DVVQHGTEQNNPFPEADEKIF			18	2414.13	AC + CAM	0	20150217_S_DOB_01_AC_CAM_1_2 CTL	3	9.28713	203097	805.845
CyaA AC	294	314	DVVQHGTEQNNPFPEADEKIF			18	2414.13	AC + CAM	0	20150220_S_DOB_01_AC_CAM_1_2 CTL	3	8.99847	1151352	805.86
CyaA AC	294	314	DVVQHGTEQNNPFPEADEKIF			18	2414.13	AC + CAM	0	20150227_S_DOB_03_AC_CAM_1_2 CTL	3	9.01966	3684116	805.845
CyaA AC	294	314	DVVQHGTEQNNPFPEADEKIF			18	2414.13	AC + CAM	0.166	20150217_S_DOB_01_AC_CAM_1_2 10 SEC	3	9.27285	462955	807.12
CyaA AC	294	314	DVVQHGTEQNNPFPEADEKIF			18	2414.13	AC + CAM	0.166	20150220_S_DOB_01_AC_CAM_1_2 10 SEC	3	9.00583	267131	807.031
CyaA AC	294	314	DVVQHGTEQNNPFPEADEKIF			18	2414.13	AC + CAM	0.166	20150227_S_DOB_03_AC_CAM_1_2 10 SEC	3	9.02177	2612923	807.06
CyaA AC	294	314	DVVQHGTEQNNPFPEADEKIF			18	2414.13	AC + CAM	0.5	20150217_S_DOB_01_AC_CAM_1_2 30 SEC	3	9.2752	385344	807.268
CyaA AC	294	314	DVVQHGTEQNNPFPEADEKIF			18	2414.13	AC + CAM	0.5	20150220_S_DOB_01_AC_CAM_1_2 30 SEC	3	9.0061	278842	807.267
CyaA AC	294	314	DVVQHGTEQNNPFPEADEKIF			18	2414.13	AC + CAM	0.5	20150227_S_DOB_03_AC_CAM_1_2 30 SEC	3	9.02476	2141188	807.315
CyaA AC	294	314	DVVQHGTEQNNPFPEADEKIF			18	2414.13	AC + CAM	1	20150217_S_DOB_01_AC_CAM_1_2 1 MIN	3	9.24325	356550	807.373
CyaA AC	294	314	DVVQHGTEQNNPFPEADEKIF			18	2414.13	AC + CAM	1	20150220_S_DOB_01_AC_CAM_1_2 1 MIN	3	8.99783	512523	807.383
CyaA AC	294	314	DVVQHGTEQNNPFPEADEKIF			18	2414.13	AC + CAM	1	20150227_S_DOB_03_AC_CAM_1_2 1 MIN	3	9.02776	2942617	807.413
CyaA AC	294	314	DVVQHGTEQNNPFPEADEKIF			18	2414.13	AC + CAM	5	20150217_S_DOB_01_AC_CAM_1_2 5 MIN	3	9.22731	185299	807.537
CyaA AC	294	314	DVVQHGTEQNNPFPEADEKIF			18	2414.13	AC + CAM	5	20150220_S_DOB_01_AC_CAM_1_2 5 MIN	3	9.01244	228866	807.504
CyaA AC	294	314	DVVQHGTEQNNPFPEADEKIF			18	2414.13	AC + CAM	5	20150227_S_DOB_03_AC_CAM_1_2 5 MIN	3	9.02618	2187850	807.698
CyaA AC	294	314	DVVQHGTEQNNPFPEADEKIF			18	2414.13	AC + CAM	10	20150217_S_DOB_01_AC_CAM_1_2 10 MIN	3	9.2237	469470	807.803
CyaA AC	294	314	DVVQHGTEQNNPFPEADEKIF			18	2414.13	AC + CAM	10	20150220_S_DOB_01_AC_CAM_1_2 10 MIN	3	9.00911	273753	807.667
CyaA AC	294	314	DVVQHGTEQNNPFPEADEKIF			18	2414.13	AC + CAM	10	20150227_S_DOB_03_AC_CAM_1_2 10 MIN	3	9.02448	2101619	807.78
CyaA AC	294	314	DVVQHGTEQNNPFPEADEKIF			18	2414.13	AC + CAM	30	20150217_S_DOB_01_AC_CAM_1_2 30 MIN	3	9.21427	352337	807.811
CyaA AC	294	314	DVVQHGTEQNNPFPEADEKIF			18	2414.13	AC + CAM	30	20150220_S_DOB_01_AC_CAM_1_2 30 MIN	3	9.00762	361940	807.891
CyaA AC	294	314	DVVQHGTEQNNPFPEADEKIF			18	2414.13	AC + CAM	30	20150227_S_DOB_03_AC_CAM_1_2 30 MIN	3	9.03981	1201410	807.888
CyaA AC	294	314	DVVQHGTEQNNPFPEADEKIF			18	2414.13	AC + CAM	60	20150217_S_DOB_01_AC_CAM_1_2 60 MIN	3	9.21482	316175	807.94
CyaA AC	294	314	DVVQHGTEQNNPFPEADEKIF			18	2414.13	AC + CAM	60	20150220_S_DOB_01_AC_CAM_1_2 60 MIN	3	8.99575	419221	807.956
CyaA AC	294	314	DVVQHGTEQNNPFPEADEKIF			18	2414.13	AC + CAM	60	20150227_S_DOB_03_AC_CAM_1_2 60 MIN	3	9.02724	1910358	807.985
CyaA AC	304	315	NPFPEADEKIFV			9	1405.7	AC	0	20150217_S_DOB_01_AC_CAM_1_2 CTL	2	6.49159	149493	703.697
CyaA AC	304	315	NPFPEADEKIFV			9	1405.7	AC	0	20150220_S_DOB_01_AC_CAM_1_2 CTL	2	6.66765	18330	703.493
CyaA AC	304	315	NPFPEADEKIFV			9	1405.7	AC	0	20150227_S_DOB_03_AC_CAM_1_2 CTL	2	6.702	105537	703.512
CyaA AC	304	315	NPFPEADEKIFV			9	1405.7	AC	0.166	20150217_S_DOB_01_AC 10 SEC	2	6.47958	410331	706.329
CyaA AC	304	315	NPFPEADEKIFV			9	1405.7	AC	0.166	20150220_S_DOB_01_AC 10 SEC	2	6.19556	533086	706.272
CyaA AC	304	315	NPFPEADEKIFV			9	1405.7	AC	0.166	20150227_S_DOB_03_AC 10 SEC	2	6.24794	2264803	706.344
CyaA AC	304	315	NPFPEADEKIFV			9	1405.7	AC	0.5	20150217_S_DOB_01_AC 30 SEC	2	6.48656	295880	706.222
CyaA AC	304	315	NPFPEADEKIFV			9	1405.7	AC	0.5	20150220_S_DOB_01_AC 30 SEC	2	6.17702	443979	706.363
CyaA AC	304	315	NPFPEADEKIFV			9	1405.7	AC	0.5	20150227_S_DOB_03_AC 30 SEC	2	6.26339	1699322	706.49
CyaA AC	304	315	NPFPEADEKIFV			9	1405.7	AC	1	20150217_S_DOB_01_AC 1 MIN	2	6.4478	338995	706.28
CyaA AC	304	315	NPFPEADEKIFV			9	1405.7	AC	1	20150220_S_DOB_01_AC 1 MIN	2	6.2026	474216	706.387
CyaA AC	304	315	NPFPEADEKIFV			9	1405.7	AC	1	20150227_S_DOB_03_AC 1 MIN	2	6.28743	2407243	706.482
CyaA AC	304	315	NPFPEADEKIFV			9	1405.7	AC	5	20150217_S_DOB_01_AC 5 MIN	2	6.43964	399901	706.182
CyaA AC	304	315	NPFPEADEKIFV			9	1405.7	AC	5	20150220_S_DOB_01_AC 5 MIN	2	6.17609	174329	706.195
CyaA AC	304	315	NPFPEADEKIFV			9	1405.7	AC	5	20150227_S_DOB_03_AC 5 MIN	2	6.23914	1789684	706.414
CyaA AC	304	315	NPFPEADEKIFV			9	1405.7	AC	10	20150217_S_DOB_01_AC 10 MIN	2	6.42027	412230	706.076
CyaA AC	304	315	NPFPEADEKIFV			9	1405.7	AC	10	20150220_S_DOB_01_AC 10 MIN	2	6.2132	74658	706.333
CyaA AC	304	315	NPFPEADEKIFV			9	1405.7	AC	10	20150227_S_DOB_03_AC 10 MIN	2	6.24743	1138004	706.424
CyaA AC	304	315	NPFPEADEKIFV			9	1405.7	AC	30	20150217_S_DOB_01_AC 30 MIN	2	6.42436	298604	706.274
CyaA AC	304	315	NPFPEADEKIFV			9	1405.7	AC	30	20150220_S_DOB_01_AC 30 MIN	2	6.18386	315005	706.465
CyaA AC	304	315	NPFPEADEKIFV			9	1405.7	AC	30	20150227_S_DOB_03_AC 30 MIN	2	6.25705	1403182	706.542
CyaA AC	304	315	NPFPEADEKIFV			9	1405.7	AC	60	20150217_S_DOB_01_AC 60 MIN	2	6.41101	389230	706.345
CyaA AC	304	315	NPFPEADEKIFV			9	1405.7	AC	60	20150220_S_DOB_01_AC 60 MIN	2	6.18271	233696	706.47
CyaA AC	304	315	NPFPEADEKIFV			9	1405.7	AC	60	20150227_S_DOB_03_AC 60 MIN	2	6.23377	1137537	706.447
CyaA AC	304	315	NPFPEADEKIFV			9	1405.7	AC + CAM	0	20150217_S_DOB_01_AC_CAM_1_2 CTL	2	6.49159	149493	703.697
CyaA AC	304	315	NPFPEADEKIFV			9	1405.7	AC + CAM	0	20150220_S_DOB_01_AC_CAM_1_2 CTL	2	6.66765	18330	703.493
CyaA AC	304	315	NPFPEADEKIFV			9	1405.7	AC + CAM	0	20150227_S_DOB_03_AC_CAM_1_2 CTL	2	6.702	105537	703.512
CyaA AC	304	315	NPFPEADEKIFV			9	1405.7	AC + CAM	0.166	20150217_S_DOB_01_AC_CAM_1_2 10 SEC	2	6.47246	522043	706.154
CyaA AC	304	315	NPFPEADEKIFV			9	1405.7	AC + CAM	0.166	20150220_S_DOB_01_AC_CAM_1_2 10 SEC	2	6.1699	268912	706.177
CyaA AC	304	315	NPFPEADEKIFV			9	1405.7	AC + CAM	0.166	20150227_S_DOB_03_AC_CAM_1_2 10 SEC	2	6.21849	2571391	706.164
CyaA AC	304	315	NPFPEADEKIFV			9	1405.7	AC + CAM	0.5	20150217_S_DOB_01_AC_CAM_1_2 30 SEC	2	6.46313	470614	706.375
CyaA AC	304	315	NPFPEADEKIFV			9	1405.7	AC + CAM	0.5	20150220_S_DOB_01_AC_CAM_1_2 30 SEC	2	6.16456	206724	706.318
CyaA AC	304	315	NPFPEADEKIFV			9	1405.7	AC + CAM	0.5	20150227_S_DOB_03_AC_CAM_1_2 30 SEC	2	6.20997	1886305	706.298
CyaA AC	304	315	NPFPEADEKIFV			9	1405.7	AC + CAM	1	20150217_S_DOB_01_AC_CAM_1_2 1 MIN	2	6.42357	392435	706.234
CyaA AC	304	315	NPFPEADEKIFV			9	1405.7	AC + CAM	1	20150220_S_DOB_01_AC_CAM_1_2 1 MIN	2	6.15321	444039	706.253
CyaA AC	304	315	NPFPEADEKIFV			9	1405.7	AC + CAM	1	20150227_S_DOB_03_AC_CAM_1_2 1 MIN	2	6.22001	1964733	706.3
CyaA AC	304	315	NPFPEADEKIFV			9	1405.7	AC + CAM	5	20150217_S_DOB_01_AC_CAM_1_2 5 MIN	2	6.4148	231127	706.147
CyaA AC	304	315	NPFPEADEKIFV			9	1405.7	AC + CAM	5	20150220_S_DOB_01_AC_CAM_1_2 5 MIN	2	6.17114	221426	706.122
CyaA AC	304	315	NPFPEADEKIFV			9	1405.7	AC + CAM	5	20150227_S_DOB_03_AC_CAM_1_2 5 MIN	2	6.22913	1918555	706.299
CyaA AC	304	315	NPFPEADEKIFV			9	1405.7	AC + CAM	10	20150217_S_DOB_01_AC_CAM_1_2 10 MIN	2	6.40944	520571	706.246
CyaA AC	304	315	NPFPEADEKIFV			9	1405.7	AC + CAM	10	20150220_S_DOB_01_AC_CAM_1_2 10 MIN	2	6.16421	196058	706.222
CyaA AC	304	315	NPFPEADEKIFV			9	1405.7	AC + CAM	10	20150227_S_DOB_03_AC_CAM_1_2 10 MIN	2	6.24233	1867941	706.306
CyaA AC	304	315	NPFPEADEKIFV			9	1405.7	AC + CAM	30	20150217_S_DOB_01_AC_CAM_1_2 30 MIN	2	6.41	318509	706.326
CyaA AC	304	315	NPFPEADEKIFV			9	1405.7	AC + CAM	30	20150220_S_DOB_01_AC_CAM_1_2 30 MIN	2	6.16149	242556	706.278
CyaA AC	304	315	NPFPEADEKIFV			9	1405.7	AC + CAM	30	20150227_S_DOB_03_AC_CAM_1_2 30 MIN	2	6.21898	972079	706.27
CyaA AC	304	315	NPFPEADEKIFV			9	1405.7	AC + CAM	60	20150217_S_DOB_01_AC_CAM_1_2 60 MIN	2	6.41026	304853	706.272
CyaA AC	304	315	NPFPEADEKIFV			9	1405.7	AC + CAM	60	20150220_S_DOB_01_AC_CAM_1_2 60 MIN	2	6.15492	276808	706.264
CyaA AC	304	315	NPFPEADEKIFV			9	1405.7	AC + CAM	60	20150227_S_DOB_03_AC_CAM_1_2 60 MIN	2	6.21154	1333148	706.24
CyaA AC	314	324	FVVSATGESQM			10	1155.54	AC	0	20150217_S_DOB_01_AC_CAM_1_2 CTL	2	8.14865	451689	578.628
CyaA AC	314	324	FVVSATGESQM			10	1155.54	AC	0	20150220_S_DOB_01_AC_CAM_1_2 CTL	2	7.81793	3219437	578.606
CyaA AC	314	324	FVVSATGESQM			10	1155.54	AC	0	20150227_S_DOB_03_AC_CAM_1_2 CTL	2	7.84184	9400100	578.614
CyaA AC	314	324	FVVSATGESQM			10	1155.54	AC	0.166	20150217_S_DOB_01_AC 10 SEC	2	8.13766	1434473	580.266
CyaA AC	314	324	FVVSATGESQM			10	1155.54	AC	0.166	20150220_S_DOB_01_AC 10 SEC	2	7.8165	1585813	580.254
CyaA AC	314	324	FVVSATGESQM			10	1155.54	AC	0.166	20150227_S_DOB_03_AC 10 SEC	2	7.84746	6635981	580.252
CyaA AC	314	324	FVVSATGESQM			10	1155.54	AC	0.5	20150217_S_DOB_01_AC 30 SEC	2	8.14236	1189648	580.378
CyaA AC	314	324	FVVSATGESQM			10	1155.54	AC	0.5	20150220_S_DOB_01_AC 30 SEC	2	7.82005	1209040	580.418
CyaA AC	314	324	FVVSATGESQM			10	1155.54	AC	0.5	20150227_S_DOB_03_AC 30 SEC	2	7.85526	4760702	580.395
CyaA AC	314	324	FVVSATGESQM			10	1155.54	AC	1	20150217_S_DOB_01_AC 1 MIN	2	8.09832	1363879	580.512
CyaA AC	314	324	FVVSATGESQM			10	1155.54	AC	1	20150220_S_DOB_01_AC 1 MIN	2	7.82303	1086351	580.516
CyaA AC	314	324	FVVSATGESQM			10	1155.54	AC	1	20150227_S_DOB_03_AC 1 MIN	2	7.86777	6069151	580.484
CyaA AC	314	324	FVVSATGESQM			10	1155.54	AC	5	20150217_S_DOB_01_AC 5 MIN	2	8.0884	1524090	580.618
CyaA AC	314	324	FVVSATGESQM			10	1155.54	AC	5	20150220_S_DOB_01_AC 5 MIN	2	7.82404	638266	580.678
CyaA AC	314	324	FVVSATGESQM			10	1155.54	AC	5	20150227_S_DOB_03_AC 5 MIN	2	7.85484	5126645	580.658
CyaA AC	314	324	FVVSATGESQM			10	1155.54	AC	10	20150217_S_DOB_01_AC 10 MIN	2	8.08868	1600139	580.659
CyaA AC	314	324	FVVSATGESQM			10	1155.54	AC	10	20150220_S_DOB_01_AC 10 MIN	2	7.84254	414401	580.606
CyaA AC	314	324	FVVSATGESQM			10	1155.54	AC	10	20150227_S_DOB_03_AC 10 MIN	2	7.8489	3522083	580.684
CyaA AC	314	324	FVVSATGESQM			10	1155.54	AC	30	20150217_S_DOB_01_AC 30 MIN	2	8.07098	1392446	580.764
CyaA AC	314	324	FVVSATGESQM			10	1155.54	AC	30	20150220_S_DOB_01_AC 30 MIN	2	7.82003	1088711	580.693
CyaA AC	314	324	FVVSATGESQM			10	1155.54	AC	30	20150227_S_DOB_03_AC 30 MIN	2	7.85243	4238761	580.896
CyaA AC	314	324	FVVSATGESQM			10	1155.54	AC	60	20150217_S_DOB_01_AC 60 MIN	2	8.0551	1428199	580.82
CyaA AC	314	324	FVVSATGESQM			10	1155.54	AC	60	20150220_S_DOB_01_AC 60 MIN	2	7.81668	920235	580.745
CyaA AC	314	324	FVVSATGESQM			10	1155.54	AC	60	20150227_S_DOB_03_AC 60 MIN	2	7.847	3316050	580.946
CyaA AC	314	324	FVVSATGESQM			10	1155.54	AC + CAM	0	20150217_S_DOB_01_AC_CAM_1_2 CTL	2	8.14865	451689	578.628
CyaA AC	314	324	FVVSATGESQM			10	1155.54	AC + CAM	0	20150220_S_DOB_01_AC_CAM_1_2 CTL	2	7.81793	3219437	578.606
CyaA AC	314	324	FVVSATGESQM			10	1155.54	AC + CAM	0	20150227_S_DOB_03_AC_CAM_1_2 CTL	2	7.84184	9400100	578.614
CyaA AC	314	324	FVVSATGESQM			10	1155.54	AC + CAM	0.166	20150217_S_DOB_01_AC_CAM_1_2 10 SEC	2	8.1325	1591309	580.132
CyaA AC	314	324	FVVSATGESQM			10	1155.54	AC + CAM	0.166	20150220_S_DOB_01_AC_CAM_1_2 10 SEC	2	7.82378	1020931	580.057
CyaA AC	314	324	FVVSATGESQM			10	1155.54	AC + CAM	0.166	20150227_S_DOB_03_AC_CAM_1_2 10 SEC	2	7.85032	7667863	580.082
CyaA AC	314	324	FVVSATGESQM			10	1155.54	AC + CAM	0.5	20150217_S_DOB_01_AC_CAM_1_2 30 SEC	2	8.11536	1362472	580.364
CyaA AC	314	324	FVVSATGESQM			10	1155.54	AC + CAM	0.5	20150220_S_DOB_01_AC_CAM_1_2 30 SEC	2	7.82248	1157562	580.282
CyaA AC	314	324	FVVSATGESQM			10	1155.54	AC + CAM	0.5	20150227_S_DOB_03_AC_CAM_1_2 30 SEC	2	7.84342	6439826	580.34
CyaA AC	314	324	FVVSATGESQM			10	1155.54	AC + CAM	1	20150217_S_DOB_01_AC_CAM_1_2 1 MIN	2	8.08472	1404235	580.451
CyaA AC	314	324	FVVSATGESQM			10	1155.54	AC + CAM	1	20150220_S_DOB_01_AC_CAM_1_2 1 MIN	2	7.81809	1339317	580.453
CyaA AC	314	324	FVVSATGESQM			10	1155.54	AC + CAM	1	20150227_S_DOB_03_AC_CAM_1_2 1 MIN	2	7.85528	6949506	580.452
CyaA AC	314	324	FVVSATGESQM			10	1155.54	AC + CAM	5	20150217_S_DOB_01_AC_CAM_1_2 5 MIN	2	8.06908	1164708	580.435
CyaA AC	314	324	FVVSATGESQM			10	1155.54	AC + CAM	5	20150220_S_DOB_01_AC_CAM_1_2 5 MIN	2	7.8267	794145	580.479
CyaA AC	314	324	FVVSATGESQM			10	1155.54	AC + CAM	5	20150227_S_DOB_03_AC_CAM_1_2 5 MIN	2	7.8463	6393925	580.527
CyaA AC	314	324	FVVSATGESQM			10	1155.54	AC + CAM	10	20150217_S_DOB_01_AC_CAM_1_2 10 MIN	2	8.06228	1677863	580.502
CyaA AC	314	324	FVVSATGESQM			10	1155.54	AC + CAM	10	20150220_S_DOB_01_AC_CAM_1_2 10 MIN	2	7.82338	998879	580.424
CyaA AC	314	324	FVVSATGESQM			10	1155.54	AC + CAM	10	20150227_S_DOB_03_AC_CAM_1_2 10 MIN	2	7.84622	5812920	580.555
CyaA AC	314	324	FVVSATGESQM			10	1155.54	AC + CAM	30	20150217_S_DOB_01_AC_CAM_1_2 30 MIN	2	8.05976	1239363	580.453
CyaA AC	314	324	FVVSATGESQM			10	1155.54	AC + CAM	30	20150220_S_DOB_01_AC_CAM_1_2 30 MIN	2	7.82727	1336377	580.434
CyaA AC	314	324	FVVSATGESQM			10	1155.54	AC + CAM	30	20150227_S_DOB_03_AC_CAM_1_2 30 MIN	2	7.85568	4234731	580.55
CyaA AC	314	324	FVVSATGESQM			10	1155.54	AC + CAM	60	20150217_S_DOB_01_AC_CAM_1_2 60 MIN	2	8.05455	1288290	580.519
CyaA AC	314	324	FVVSATGESQM			10	1155.54	AC + CAM	60	20150220_S_DOB_01_AC_CAM_1_2 60 MIN	2	7.81882	1459757	580.486
CyaA AC	314	324	FVVSATGESQM			10	1155.54	AC + CAM	60	20150227_S_DOB_03_AC_CAM_1_2 60 MIN	2	7.84699	5194318	580.602
CyaA AC	325	332	LTRGQLKE			7	944.552	AC	0	20150217_S_DOB_01_AC_CAM_1_2 CTL	2	4.89525	253168	473.046
CyaA AC	325	332	LTRGQLKE			7	944.552	AC	0	20150220_S_DOB_01_AC_CAM_1_2 CTL	2	4.63376	2320090	473.025
CyaA AC	325	332	LTRGQLKE			7	944.552	AC	0	20150227_S_DOB_03_AC_CAM_1_2 CTL	2	4.66307	6863284	473.033
CyaA AC	325	332	LTRGQLKE			7	944.552	AC	0.166	20150217_S_DOB_01_AC 10 SEC	2	4.9119	1229115	474.679
CyaA AC	325	332	LTRGQLKE			7	944.552	AC	0.166	20150220_S_DOB_01_AC 10 SEC	2	4.64384	1092337	474.643
CyaA AC	325	332	LTRGQLKE			7	944.552	AC	0.166	20150227_S_DOB_03_AC 10 SEC	2	4.67458	4485501	474.667
CyaA AC	325	332	LTRGQLKE			7	944.552	AC	0.5	20150217_S_DOB_01_AC 30 SEC	2	4.91355	1015528	474.746
CyaA AC	325	332	LTRGQLKE			7	944.552	AC	0.5	20150220_S_DOB_01_AC 30 SEC	2	4.63044	845393	474.743
CyaA AC	325	332	LTRGQLKE			7	944.552	AC	0.5	20150227_S_DOB_03_AC 30 SEC	2	4.68368	3291521	474.748
CyaA AC	325	332	LTRGQLKE			7	944.552	AC	1	20150217_S_DOB_01_AC 1 MIN	2	4.88481	1072376	474.824
CyaA AC	325	332	LTRGQLKE			7	944.552	AC	1	20150220_S_DOB_01_AC 1 MIN	2	4.63023	717043	474.817
CyaA AC	325	332	LTRGQLKE			7	944.552	AC	1	20150227_S_DOB_03_AC 1 MIN	2	4.71177	3674719	474.738
CyaA AC	325	332	LTRGQLKE			7	944.552	AC	5	20150217_S_DOB_01_AC 5 MIN	2	4.86358	1071968	474.868
CyaA AC	325	332	LTRGQLKE			7	944.552	AC	5	20150220_S_DOB_01_AC 5 MIN	2	4.65551	594982	474.818
CyaA AC	325	332	LTRGQLKE			7	944.552	AC	5	20150227_S_DOB_03_AC 5 MIN	2	4.6888	3659690	474.78
CyaA AC	325	332	LTRGQLKE			7	944.552	AC	10	20150217_S_DOB_01_AC 10 MIN	2	4.85921	1197610	474.786
CyaA AC	325	332	LTRGQLKE			7	944.552	AC	10	20150220_S_DOB_01_AC 10 MIN	2	4.70844	527598	474.696
CyaA AC	325	332	LTRGQLKE			7	944.552	AC	10	20150227_S_DOB_03_AC 10 MIN	2	4.6808	2749399	474.79
CyaA AC	325	332	LTRGQLKE			7	944.552	AC	30	20150217_S_DOB_01_AC 30 MIN	2	4.86497	1272176	474.762
CyaA AC	325	332	LTRGQLKE			7	944.552	AC	30	20150220_S_DOB_01_AC 30 MIN	2	4.637	784554	474.775
CyaA AC	325	332	LTRGQLKE			7	944.552	AC	30	20150227_S_DOB_03_AC 30 MIN	2	4.69211	3518598	474.821
CyaA AC	325	332	LTRGQLKE			7	944.552	AC	60	20150217_S_DOB_01_AC 60 MIN	2	4.85907	1248099	474.769
CyaA AC	325	332	LTRGQLKE			7	944.552	AC	60	20150220_S_DOB_01_AC 60 MIN	2	4.63514	664637	474.8
CyaA AC	325	332	LTRGQLKE			7	944.552	AC	60	20150227_S_DOB_03_AC 60 MIN	2	4.68173	2697587	474.788
CyaA AC	325	332	LTRGQLKE			7	944.552	AC + CAM	0	20150217_S_DOB_01_AC_CAM_1_2 CTL	2	4.89525	253168	473.046
CyaA AC	325	332	LTRGQLKE			7	944.552	AC + CAM	0	20150220_S_DOB_01_AC_CAM_1_2 CTL	2	4.63376	2320090	473.025
CyaA AC	325	332	LTRGQLKE			7	944.552	AC + CAM	0	20150227_S_DOB_03_AC_CAM_1_2 CTL	2	4.66307	6863284	473.033
CyaA AC	325	332	LTRGQLKE			7	944.552	AC + CAM	0.166	20150217_S_DOB_01_AC_CAM_1_2 10 SEC	2	4.90034	1196689	474.535
CyaA AC	325	332	LTRGQLKE			7	944.552	AC + CAM	0.166	20150220_S_DOB_01_AC_CAM_1_2 10 SEC	2	4.65769	823073	474.482
CyaA AC	325	332	LTRGQLKE			7	944.552	AC + CAM	0.166	20150227_S_DOB_03_AC_CAM_1_2 10 SEC	2	4.6715	4982605	474.439
CyaA AC	325	332	LTRGQLKE			7	944.552	AC + CAM	0.5	20150217_S_DOB_01_AC_CAM_1_2 30 SEC	2	4.88707	882350	474.672
CyaA AC	325	332	LTRGQLKE			7	944.552	AC + CAM	0.5	20150220_S_DOB_01_AC_CAM_1_2 30 SEC	2	4.655	991256	474.667
CyaA AC	325	332	LTRGQLKE			7	944.552	AC + CAM	0.5	20150227_S_DOB_03_AC_CAM_1_2 30 SEC	2	4.67568	4432634	474.661
CyaA AC	325	332	LTRGQLKE			7	944.552	AC + CAM	1	20150217_S_DOB_01_AC_CAM_1_2 1 MIN	2	4.85743	847561	474.746
CyaA AC	325	332	LTRGQLKE			7	944.552	AC + CAM	1	20150220_S_DOB_01_AC_CAM_1_2 1 MIN	2	4.629	811365	474.752
CyaA AC	325	332	LTRGQLKE			7	944.552	AC + CAM	1	20150227_S_DOB_03_AC_CAM_1_2 1 MIN	2	4.68454	4383420	474.724
CyaA AC	325	332	LTRGQLKE			7	944.552	AC + CAM	5	20150217_S_DOB_01_AC_CAM_1_2 5 MIN	2	4.86701	893977	474.751
CyaA AC	325	332	LTRGQLKE			7	944.552	AC + CAM	5	20150220_S_DOB_01_AC_CAM_1_2 5 MIN	2	4.65194	668769	474.794
CyaA AC	325	332	LTRGQLKE			7	944.552	AC + CAM	5	20150227_S_DOB_03_AC_CAM_1_2 5 MIN	2	4.6757	4281316	474.812
CyaA AC	325	332	LTRGQLKE			7	944.552	AC + CAM	10	20150217_S_DOB_01_AC_CAM_1_2 10 MIN	2	4.834	1256479	474.771
CyaA AC	325	332	LTRGQLKE			7	944.552	AC + CAM	10	20150220_S_DOB_01_AC_CAM_1_2 10 MIN	2	4.64922	839525	474.782
CyaA AC	325	332	LTRGQLKE			7	944.552	AC + CAM	10	20150227_S_DOB_03_AC_CAM_1_2 10 MIN	2	4.67503	3874949	474.821
CyaA AC	325	332	LTRGQLKE			7	944.552	AC + CAM	30	20150217_S_DOB_01_AC_CAM_1_2 30 MIN	2	4.84233	987215	474.796
CyaA AC	325	332	LTRGQLKE			7	944.552	AC + CAM	30	20150220_S_DOB_01_AC_CAM_1_2 30 MIN	2	4.6383	902703	474.819
CyaA AC	325	332	LTRGQLKE			7	944.552	AC + CAM	30	20150227_S_DOB_03_AC_CAM_1_2 30 MIN	2	4.68409	3547863	474.813
CyaA AC	325	332	LTRGQLKE			7	944.552	AC + CAM	60	20150217_S_DOB_01_AC_CAM_1_2 60 MIN	2	4.85077	1088949	474.788
CyaA AC	325	332	LTRGQLKE			7	944.552	AC + CAM	60	20150220_S_DOB_01_AC_CAM_1_2 60 MIN	2	4.63444	884858	474.805
CyaA AC	325	332	LTRGQLKE			7	944.552	AC + CAM	60	20150227_S_DOB_03_AC_CAM_1_2 60 MIN	2	4.67492	3323157	474.795
CyaA AC	331	341	KEYIGQQRGEG			10	1264.63	AC	0	20150217_S_DOB_01_AC_CAM_1_2 CTL	2	4.93715	149595	633.162
CyaA AC	331	341	KEYIGQQRGEG			10	1264.63	AC	0	20150220_S_DOB_01_AC_CAM_1_2 CTL	2	4.66779	1184542	633.152
CyaA AC	331	341	KEYIGQQRGEG			10	1264.63	AC	0	20150227_S_DOB_03_AC_CAM_1_2 CTL	2	4.70498	4243319	633.164
CyaA AC	331	341	KEYIGQQRGEG			10	1264.63	AC	0.166	20150217_S_DOB_01_AC 10 SEC	2	4.96647	771378	634.494
CyaA AC	331	341	KEYIGQQRGEG			10	1264.63	AC	0.166	20150220_S_DOB_01_AC 10 SEC	2	4.68284	628872	634.561
CyaA AC	331	341	KEYIGQQRGEG			10	1264.63	AC	0.166	20150227_S_DOB_03_AC 10 SEC	2	4.72066	3179959	634.466
CyaA AC	331	341	KEYIGQQRGEG			10	1264.63	AC	0.5	20150217_S_DOB_01_AC 30 SEC	2	4.96945	652163	634.826
CyaA AC	331	341	KEYIGQQRGEG			10	1264.63	AC	0.5	20150220_S_DOB_01_AC 30 SEC	2	4.66808	484097	634.837
CyaA AC	331	341	KEYIGQQRGEG			10	1264.63	AC	0.5	20150227_S_DOB_03_AC 30 SEC	2	4.73456	2275032	634.849
CyaA AC	331	341	KEYIGQQRGEG			10	1264.63	AC	1	20150217_S_DOB_01_AC 1 MIN	2	4.93004	605577	635.084
CyaA AC	331	341	KEYIGQQRGEG			10	1264.63	AC	1	20150220_S_DOB_01_AC 1 MIN	2	4.66923	456146	635.14
CyaA AC	331	341	KEYIGQQRGEG			10	1264.63	AC	1	20150227_S_DOB_03_AC 1 MIN	2	4.75565	2532055	635.022
CyaA AC	331	341	KEYIGQQRGEG			10	1264.63	AC	5	20150217_S_DOB_01_AC 5 MIN	2	4.89949	616601	635.344
CyaA AC	331	341	KEYIGQQRGEG			10	1264.63	AC	5	20150220_S_DOB_01_AC 5 MIN	2	4.69384	380133	635.418
CyaA AC	331	341	KEYIGQQRGEG			10	1264.63	AC	5	20150227_S_DOB_03_AC 5 MIN	2	4.73059	2514937	635.335
CyaA AC	331	341	KEYIGQQRGEG			10	1264.63	AC	10	20150217_S_DOB_01_AC 10 MIN	2	4.91283	724300	635.377
CyaA AC	331	341	KEYIGQQRGEG			10	1264.63	AC	10	20150220_S_DOB_01_AC 10 MIN	2	4.74747	303807	635.483
CyaA AC	331	341	KEYIGQQRGEG			10	1264.63	AC	10	20150227_S_DOB_03_AC 10 MIN	2	4.72624	1826173	635.409
CyaA AC	331	341	KEYIGQQRGEG			10	1264.63	AC	30	20150217_S_DOB_01_AC 30 MIN	2	4.91699	674552	635.541
CyaA AC	331	341	KEYIGQQRGEG			10	1264.63	AC	30	20150220_S_DOB_01_AC 30 MIN	2	4.67306	398725	635.616
CyaA AC	331	341	KEYIGQQRGEG			10	1264.63	AC	30	20150227_S_DOB_03_AC 30 MIN	2	4.7403	2450032	635.574
CyaA AC	331	341	KEYIGQQRGEG			10	1264.63	AC	60	20150217_S_DOB_01_AC 60 MIN	2	4.90432	669007	635.6
CyaA AC	331	341	KEYIGQQRGEG			10	1264.63	AC	60	20150220_S_DOB_01_AC 60 MIN	2	4.67083	356483	635.6
CyaA AC	331	341	KEYIGQQRGEG			10	1264.63	AC	60	20150227_S_DOB_03_AC 60 MIN	2	4.72731	1786348	635.587
CyaA AC	331	341	KEYIGQQRGEG			10	1264.63	AC + CAM	0	20150217_S_DOB_01_AC_CAM_1_2 CTL	2	4.93715	149595	633.162
CyaA AC	331	341	KEYIGQQRGEG			10	1264.63	AC + CAM	0	20150220_S_DOB_01_AC_CAM_1_2 CTL	2	4.66779	1184542	633.152
CyaA AC	331	341	KEYIGQQRGEG			10	1264.63	AC + CAM	0	20150227_S_DOB_03_AC_CAM_1_2 CTL	2	4.70498	4243319	633.164
CyaA AC	331	341	KEYIGQQRGEG			10	1264.63	AC + CAM	0.166	20150217_S_DOB_01_AC_CAM_1_2 10 SEC	2	4.9511	787457	634.016
CyaA AC	331	341	KEYIGQQRGEG			10	1264.63	AC + CAM	0.166	20150220_S_DOB_01_AC_CAM_1_2 10 SEC	2	4.69503	501716	633.975
CyaA AC	331	341	KEYIGQQRGEG			10	1264.63	AC + CAM	0.166	20150227_S_DOB_03_AC_CAM_1_2 10 SEC	2	4.71972	3683306	633.978
CyaA AC	331	341	KEYIGQQRGEG			10	1264.63	AC + CAM	0.5	20150217_S_DOB_01_AC_CAM_1_2 30 SEC	2	4.93359	554269	634.037
CyaA AC	331	341	KEYIGQQRGEG			10	1264.63	AC + CAM	0.5	20150220_S_DOB_01_AC_CAM_1_2 30 SEC	2	4.69365	579169	634.105
CyaA AC	331	341	KEYIGQQRGEG			10	1264.63	AC + CAM	0.5	20150227_S_DOB_03_AC_CAM_1_2 30 SEC	2	4.7258	3102853	634.035
CyaA AC	331	341	KEYIGQQRGEG			10	1264.63	AC + CAM	1	20150217_S_DOB_01_AC_CAM_1_2 1 MIN	2	4.90634	522103	634.107
CyaA AC	331	341	KEYIGQQRGEG			10	1264.63	AC + CAM	1	20150220_S_DOB_01_AC_CAM_1_2 1 MIN	2	4.66533	583931	634.052
CyaA AC	331	341	KEYIGQQRGEG			10	1264.63	AC + CAM	1	20150227_S_DOB_03_AC_CAM_1_2 1 MIN	2	4.73228	3080271	634.109
CyaA AC	331	341	KEYIGQQRGEG			10	1264.63	AC + CAM	5	20150217_S_DOB_01_AC_CAM_1_2 5 MIN	2	4.91246	479077	634.359
CyaA AC	331	341	KEYIGQQRGEG			10	1264.63	AC + CAM	5	20150220_S_DOB_01_AC_CAM_1_2 5 MIN	2	4.69181	426857	634.322
CyaA AC	331	341	KEYIGQQRGEG			10	1264.63	AC + CAM	5	20150227_S_DOB_03_AC_CAM_1_2 5 MIN	2	4.72494	3065858	634.331
CyaA AC	331	341	KEYIGQQRGEG			10	1264.63	AC + CAM	10	20150217_S_DOB_01_AC_CAM_1_2 10 MIN	2	4.88771	747002	634.491
CyaA AC	331	341	KEYIGQQRGEG			10	1264.63	AC + CAM	10	20150220_S_DOB_01_AC_CAM_1_2 10 MIN	2	4.68917	469058	634.517
CyaA AC	331	341	KEYIGQQRGEG			10	1264.63	AC + CAM	10	20150227_S_DOB_03_AC_CAM_1_2 10 MIN	2	4.72335	2810009	634.483
CyaA AC	331	341	KEYIGQQRGEG			10	1264.63	AC + CAM	30	20150217_S_DOB_01_AC_CAM_1_2 30 MIN	2	4.89319	520587	634.673
CyaA AC	331	341	KEYIGQQRGEG			10	1264.63	AC + CAM	30	20150220_S_DOB_01_AC_CAM_1_2 30 MIN	2	4.67742	467386	634.735
CyaA AC	331	341	KEYIGQQRGEG			10	1264.63	AC + CAM	30	20150227_S_DOB_03_AC_CAM_1_2 30 MIN	2	4.73737	2483915	634.71
CyaA AC	331	341	KEYIGQQRGEG			10	1264.63	AC + CAM	60	20150217_S_DOB_01_AC_CAM_1_2 60 MIN	2	4.89895	597260	634.857
CyaA AC	331	341	KEYIGQQRGEG			10	1264.63	AC + CAM	60	20150220_S_DOB_01_AC_CAM_1_2 60 MIN	2	4.67217	450084	634.87
CyaA AC	331	341	KEYIGQQRGEG			10	1264.63	AC + CAM	60	20150227_S_DOB_03_AC_CAM_1_2 60 MIN	2	4.72332	2327848	634.821
CyaA AC	333	344	YIGQQRGEGYVF			11	1416.69	AC	0	20150217_S_DOB_01_AC_CAM_1_2 CTL	2	9.1859	296797	709.202
CyaA AC	333	344	YIGQQRGEGYVF			11	1416.69	AC	0	20150220_S_DOB_01_AC_CAM_1_2 CTL	2	8.85303	1808661	709.253
CyaA AC	333	344	YIGQQRGEGYVF			11	1416.69	AC	0	20150227_S_DOB_03_AC_CAM_1_2 CTL	2	8.883	5511185	709.259
CyaA AC	333	344	YIGQQRGEGYVF			11	1416.69	AC	0.166	20150217_S_DOB_01_AC 10 SEC	2	9.18913	678886	710.91
CyaA AC	333	344	YIGQQRGEGYVF			11	1416.69	AC	0.166	20150220_S_DOB_01_AC 10 SEC	2	8.85681	1069770	710.896
CyaA AC	333	344	YIGQQRGEGYVF			11	1416.69	AC	0.166	20150227_S_DOB_03_AC 10 SEC	2	8.89504	4097052	710.877
CyaA AC	333	344	YIGQQRGEGYVF			11	1416.69	AC	0.5	20150217_S_DOB_01_AC 30 SEC	2	9.20243	589264	711.34
CyaA AC	333	344	YIGQQRGEGYVF			11	1416.69	AC	0.5	20150220_S_DOB_01_AC 30 SEC	2	8.86057	828073	711.277
CyaA AC	333	344	YIGQQRGEGYVF			11	1416.69	AC	0.5	20150227_S_DOB_03_AC 30 SEC	2	8.90243	2879280	711.289
CyaA AC	333	344	YIGQQRGEGYVF			11	1416.69	AC	1	20150217_S_DOB_01_AC 1 MIN	2	9.15871	629118	711.721
CyaA AC	333	344	YIGQQRGEGYVF			11	1416.69	AC	1	20150220_S_DOB_01_AC 1 MIN	2	8.86193	729685	711.585
CyaA AC	333	344	YIGQQRGEGYVF			11	1416.69	AC	1	20150227_S_DOB_03_AC 1 MIN	2	8.91453	4969022	711.574
CyaA AC	333	344	YIGQQRGEGYVF			11	1416.69	AC	5	20150217_S_DOB_01_AC 5 MIN	2	9.1478	944860	712.046
CyaA AC	333	344	YIGQQRGEGYVF			11	1416.69	AC	5	20150220_S_DOB_01_AC 5 MIN	2	8.87411	345429	712.032
CyaA AC	333	344	YIGQQRGEGYVF			11	1416.69	AC	5	20150227_S_DOB_03_AC 5 MIN	2	8.906	3817327	712.106
CyaA AC	333	344	YIGQQRGEGYVF			11	1416.69	AC	10	20150217_S_DOB_01_AC 10 MIN	2	9.13413	772223	712.032
CyaA AC	333	344	YIGQQRGEGYVF			11	1416.69	AC	10	20150220_S_DOB_01_AC 10 MIN	2	8.91687	288836	712.15
CyaA AC	333	344	YIGQQRGEGYVF			11	1416.69	AC	10	20150227_S_DOB_03_AC 10 MIN	2	8.89442	2480134	712.148
CyaA AC	333	344	YIGQQRGEGYVF			11	1416.69	AC	30	20150217_S_DOB_01_AC 30 MIN	2	9.13291	664911	712.138
CyaA AC	333	344	YIGQQRGEGYVF			11	1416.69	AC	30	20150220_S_DOB_01_AC 30 MIN	2	8.86015	719100	712.138
CyaA AC	333	344	YIGQQRGEGYVF			11	1416.69	AC	30	20150227_S_DOB_03_AC 30 MIN	2	8.8998	2596668	712.192
CyaA AC	333	344	YIGQQRGEGYVF			11	1416.69	AC	60	20150217_S_DOB_01_AC 60 MIN	2	9.10846	871977	712.141
CyaA AC	333	344	YIGQQRGEGYVF			11	1416.69	AC	60	20150220_S_DOB_01_AC 60 MIN	2	8.85805	536693	712.098
CyaA AC	333	344	YIGQQRGEGYVF			11	1416.69	AC	60	20150227_S_DOB_03_AC 60 MIN	2	8.90283	2406754	712.215
CyaA AC	333	344	YIGQQRGEGYVF			11	1416.69	AC + CAM	0	20150217_S_DOB_01_AC_CAM_1_2 CTL	2	9.1859	296797	709.202
CyaA AC	333	344	YIGQQRGEGYVF			11	1416.69	AC + CAM	0	20150220_S_DOB_01_AC_CAM_1_2 CTL	2	8.85303	1808661	709.253
CyaA AC	333	344	YIGQQRGEGYVF			11	1416.69	AC + CAM	0	20150227_S_DOB_03_AC_CAM_1_2 CTL	2	8.883	5511185	709.259
CyaA AC	333	344	YIGQQRGEGYVF			11	1416.69	AC + CAM	0.166	20150217_S_DOB_01_AC_CAM_1_2 10 SEC	2	9.17658	702381	709.941
CyaA AC	333	344	YIGQQRGEGYVF			11	1416.69	AC + CAM	0.166	20150220_S_DOB_01_AC_CAM_1_2 10 SEC	2	8.86871	469287	710.098
CyaA AC	333	344	YIGQQRGEGYVF			11	1416.69	AC + CAM	0.166	20150227_S_DOB_03_AC_CAM_1_2 10 SEC	2	8.88661	4127573	709.929
CyaA AC	333	344	YIGQQRGEGYVF			11	1416.69	AC + CAM	0.5	20150217_S_DOB_01_AC_CAM_1_2 30 SEC	2	9.17341	681995	710.024
CyaA AC	333	344	YIGQQRGEGYVF			11	1416.69	AC + CAM	0.5	20150220_S_DOB_01_AC_CAM_1_2 30 SEC	2	8.86437	496466	710.198
CyaA AC	333	344	YIGQQRGEGYVF			11	1416.69	AC + CAM	0.5	20150227_S_DOB_03_AC_CAM_1_2 30 SEC	2	8.90201	3560401	710.12
CyaA AC	333	344	YIGQQRGEGYVF			11	1416.69	AC + CAM	1	20150217_S_DOB_01_AC_CAM_1_2 1 MIN	2	9.14301	641886	710.043
CyaA AC	333	344	YIGQQRGEGYVF			11	1416.69	AC + CAM	1	20150220_S_DOB_01_AC_CAM_1_2 1 MIN	2	8.85564	831239	710.274
CyaA AC	333	344	YIGQQRGEGYVF			11	1416.69	AC + CAM	1	20150227_S_DOB_03_AC_CAM_1_2 1 MIN	2	8.90181	4345432	710.233
CyaA AC	333	344	YIGQQRGEGYVF			11	1416.69	AC + CAM	5	20150217_S_DOB_01_AC_CAM_1_2 5 MIN	2	9.12391	435054	710.514
CyaA AC	333	344	YIGQQRGEGYVF			11	1416.69	AC + CAM	5	20150220_S_DOB_01_AC_CAM_1_2 5 MIN	2	8.86876	396067	710.54
CyaA AC	333	344	YIGQQRGEGYVF			11	1416.69	AC + CAM	5	20150227_S_DOB_03_AC_CAM_1_2 5 MIN	2	8.89324	3515348	710.44
CyaA AC	333	344	YIGQQRGEGYVF			11	1416.69	AC + CAM	10	20150217_S_DOB_01_AC_CAM_1_2 10 MIN	2	9.15247	1006967	710.621
CyaA AC	333	344	YIGQQRGEGYVF			11	1416.69	AC + CAM	10	20150220_S_DOB_01_AC_CAM_1_2 10 MIN	2	8.86658	481863	710.691
CyaA AC	333	344	YIGQQRGEGYVF			11	1416.69	AC + CAM	10	20150227_S_DOB_03_AC_CAM_1_2 10 MIN	2	8.89791	3254683	710.609
CyaA AC	333	344	YIGQQRGEGYVF			11	1416.69	AC + CAM	30	20150217_S_DOB_01_AC_CAM_1_2 30 MIN	2	9.10918	651278	710.842
CyaA AC	333	344	YIGQQRGEGYVF			11	1416.69	AC + CAM	30	20150220_S_DOB_01_AC_CAM_1_2 30 MIN	2	8.86529	667486	710.964
CyaA AC	333	344	YIGQQRGEGYVF			11	1416.69	AC + CAM	30	20150227_S_DOB_03_AC_CAM_1_2 30 MIN	2	8.90677	1968303	710.873
CyaA AC	333	344	YIGQQRGEGYVF			11	1416.69	AC + CAM	60	20150217_S_DOB_01_AC_CAM_1_2 60 MIN	2	9.1066	624475	710.982
CyaA AC	333	344	YIGQQRGEGYVF			11	1416.69	AC + CAM	60	20150220_S_DOB_01_AC_CAM_1_2 60 MIN	2	8.85502	720023	711.083
CyaA AC	333	344	YIGQQRGEGYVF			11	1416.69	AC + CAM	60	20150227_S_DOB_03_AC_CAM_1_2 60 MIN	2	8.89825	3183890	710.987
CyaA AC	345	358	YENRAYGVAGKSLF			13	1574.8	AC	0	20150217_S_DOB_01_AC_CAM_1_2 CTL	3	8.54389	1675105	525.92
CyaA AC	345	358	YENRAYGVAGKSLF			13	1574.8	AC	0	20150220_S_DOB_01_AC_CAM_1_2 CTL	3	8.21759	13008559	525.903
CyaA AC	345	358	YENRAYGVAGKSLF			13	1574.8	AC	0	20150227_S_DOB_03_AC_CAM_1_2 CTL	3	8.24301	33559566	525.907
CyaA AC	345	358	YENRAYGVAGKSLF			13	1574.8	AC	0.166	20150217_S_DOB_01_AC 10 SEC	3	8.53947	4901468	528.258
CyaA AC	345	358	YENRAYGVAGKSLF			13	1574.8	AC	0.166	20150220_S_DOB_01_AC 10 SEC	3	8.21734	6957027	528.122
CyaA AC	345	358	YENRAYGVAGKSLF			13	1574.8	AC	0.166	20150227_S_DOB_03_AC 10 SEC	3	8.2492	24166983	528.216
CyaA AC	345	358	YENRAYGVAGKSLF			13	1574.8	AC	0.5	20150217_S_DOB_01_AC 30 SEC	3	8.55009	4213315	528.166
CyaA AC	345	358	YENRAYGVAGKSLF			13	1574.8	AC	0.5	20150220_S_DOB_01_AC 30 SEC	3	8.22119	5146587	528.139
CyaA AC	345	358	YENRAYGVAGKSLF			13	1574.8	AC	0.5	20150227_S_DOB_03_AC 30 SEC	3	8.26114	18746759	528.185
CyaA AC	345	358	YENRAYGVAGKSLF			13	1574.8	AC	1	20150217_S_DOB_01_AC 1 MIN	3	8.50948	4806175	528.205
CyaA AC	345	358	YENRAYGVAGKSLF			13	1574.8	AC	1	20150220_S_DOB_01_AC 1 MIN	3	8.22449	4611451	528.172
CyaA AC	345	358	YENRAYGVAGKSLF			13	1574.8	AC	1	20150227_S_DOB_03_AC 1 MIN	3	8.27529	23511619	528.165
CyaA AC	345	358	YENRAYGVAGKSLF			13	1574.8	AC	5	20150217_S_DOB_01_AC 5 MIN	3	8.49838	6222798	528.168
CyaA AC	345	358	YENRAYGVAGKSLF			13	1574.8	AC	5	20150220_S_DOB_01_AC 5 MIN	3	8.24052	2226688	528.198
CyaA AC	345	358	YENRAYGVAGKSLF			13	1574.8	AC	5	20150227_S_DOB_03_AC 5 MIN	3	8.26502	20153131	528.166
CyaA AC	345	358	YENRAYGVAGKSLF			13	1574.8	AC	10	20150217_S_DOB_01_AC 10 MIN	3	8.49953	5584433	528.138
CyaA AC	345	358	YENRAYGVAGKSLF			13	1574.8	AC	10	20150220_S_DOB_01_AC 10 MIN	3	8.28875	1433295	528.046
CyaA AC	345	358	YENRAYGVAGKSLF			13	1574.8	AC	10	20150227_S_DOB_03_AC 10 MIN	3	8.25277	13813479	528.157
CyaA AC	345	358	YENRAYGVAGKSLF			13	1574.8	AC	30	20150217_S_DOB_01_AC 30 MIN	3	8.48958	5149747	528.075
CyaA AC	345	358	YENRAYGVAGKSLF			13	1574.8	AC	30	20150220_S_DOB_01_AC 30 MIN	3	8.22648	5134770	528.015
CyaA AC	345	358	YENRAYGVAGKSLF			13	1574.8	AC	30	20150227_S_DOB_03_AC 30 MIN	3	8.25705	15880479	528.187
CyaA AC	345	358	YENRAYGVAGKSLF			13	1574.8	AC	60	20150217_S_DOB_01_AC 60 MIN	3	8.46995	6311179	528.061
CyaA AC	345	358	YENRAYGVAGKSLF			13	1574.8	AC	60	20150220_S_DOB_01_AC 60 MIN	3	8.22612	4415889	528.059
CyaA AC	345	358	YENRAYGVAGKSLF			13	1574.8	AC	60	20150227_S_DOB_03_AC 60 MIN	3	8.25716	13868991	528.161
CyaA AC	345	358	YENRAYGVAGKSLF			13	1574.8	AC + CAM	0	20150217_S_DOB_01_AC_CAM_1_2 CTL	3	8.54389	1675105	525.92
CyaA AC	345	358	YENRAYGVAGKSLF			13	1574.8	AC + CAM	0	20150220_S_DOB_01_AC_CAM_1_2 CTL	3	8.21759	13008559	525.903
CyaA AC	345	358	YENRAYGVAGKSLF			13	1574.8	AC + CAM	0	20150227_S_DOB_03_AC_CAM_1_2 CTL	3	8.24301	33559566	525.907
CyaA AC	345	358	YENRAYGVAGKSLF			13	1574.8	AC + CAM	0.166	20150217_S_DOB_01_AC_CAM_1_2 10 SEC	3	8.53182	5471410	527.509
CyaA AC	345	358	YENRAYGVAGKSLF			13	1574.8	AC + CAM	0.166	20150220_S_DOB_01_AC_CAM_1_2 10 SEC	3	8.23175	3229835	527.45
CyaA AC	345	358	YENRAYGVAGKSLF			13	1574.8	AC + CAM	0.166	20150227_S_DOB_03_AC_CAM_1_2 10 SEC	3	8.24951	25863527	527.473
CyaA AC	345	358	YENRAYGVAGKSLF			13	1574.8	AC + CAM	0.5	20150217_S_DOB_01_AC_CAM_1_2 30 SEC	3	8.52696	5088525	527.594
CyaA AC	345	358	YENRAYGVAGKSLF			13	1574.8	AC + CAM	0.5	20150220_S_DOB_01_AC_CAM_1_2 30 SEC	3	8.23062	3930414	527.508
CyaA AC	345	358	YENRAYGVAGKSLF			13	1574.8	AC + CAM	0.5	20150227_S_DOB_03_AC_CAM_1_2 30 SEC	3	8.24556	22016521	527.579
CyaA AC	345	358	YENRAYGVAGKSLF			13	1574.8	AC + CAM	1	20150217_S_DOB_01_AC_CAM_1_2 1 MIN	3	8.49278	5148330	527.69
CyaA AC	345	358	YENRAYGVAGKSLF			13	1574.8	AC + CAM	1	20150220_S_DOB_01_AC_CAM_1_2 1 MIN	3	8.21935	5119735	527.679
CyaA AC	345	358	YENRAYGVAGKSLF			13	1574.8	AC + CAM	1	20150227_S_DOB_03_AC_CAM_1_2 1 MIN	3	8.2598	23974961	527.673
CyaA AC	345	358	YENRAYGVAGKSLF			13	1574.8	AC + CAM	5	20150217_S_DOB_01_AC_CAM_1_2 5 MIN	3	8.47953	3847298	527.983
CyaA AC	345	358	YENRAYGVAGKSLF			13	1574.8	AC + CAM	5	20150220_S_DOB_01_AC_CAM_1_2 5 MIN	3	8.23598	2847622	527.959
CyaA AC	345	358	YENRAYGVAGKSLF			13	1574.8	AC + CAM	5	20150227_S_DOB_03_AC_CAM_1_2 5 MIN	3	8.2526	22353013	527.982
CyaA AC	345	358	YENRAYGVAGKSLF			13	1574.8	AC + CAM	10	20150217_S_DOB_01_AC_CAM_1_2 10 MIN	3	8.7006	1162694	528.003
CyaA AC	345	358	YENRAYGVAGKSLF			13	1574.8	AC + CAM	10	20150220_S_DOB_01_AC_CAM_1_2 10 MIN	3	8.22943	3589117	527.923
CyaA AC	345	358	YENRAYGVAGKSLF			13	1574.8	AC + CAM	10	20150227_S_DOB_03_AC_CAM_1_2 10 MIN	3	8.25355	19885084	528.087
CyaA AC	345	358	YENRAYGVAGKSLF			13	1574.8	AC + CAM	30	20150217_S_DOB_01_AC_CAM_1_2 30 MIN	3	8.46976	5138233	528.072
CyaA AC	345	358	YENRAYGVAGKSLF			13	1574.8	AC + CAM	30	20150220_S_DOB_01_AC_CAM_1_2 30 MIN	3	8.22911	5598567	528.03
CyaA AC	345	358	YENRAYGVAGKSLF			13	1574.8	AC + CAM	30	20150227_S_DOB_03_AC_CAM_1_2 30 MIN	3	8.26783	13773811	528.134
CyaA AC	345	358	YENRAYGVAGKSLF			13	1574.8	AC + CAM	60	20150217_S_DOB_01_AC_CAM_1_2 60 MIN	3	8.46526	5480201	528.09
CyaA AC	345	358	YENRAYGVAGKSLF			13	1574.8	AC + CAM	60	20150220_S_DOB_01_AC_CAM_1_2 60 MIN	3	8.21874	5796289	528.053
CyaA AC	345	358	YENRAYGVAGKSLF			13	1574.8	AC + CAM	60	20150227_S_DOB_03_AC_CAM_1_2 60 MIN	3	8.25247	18378121	528.139
CyaA AC	358	364	FDDGLGA			6	694.304	AC	0	20150217_S_DOB_01_AC_CAM_1_2 CTL	1	7.91751	158978	694.632
CyaA AC	358	364	FDDGLGA			6	694.304	AC	0	20150220_S_DOB_01_AC_CAM_1_2 CTL	1	7.54918	2228871	694.591
CyaA AC	358	364	FDDGLGA			6	694.304	AC	0	20150227_S_DOB_03_AC_CAM_1_2 CTL	1	7.57652	6922414	694.672
CyaA AC	358	364	FDDGLGA			6	694.304	AC	0.166	20150217_S_DOB_01_AC 10 SEC	1	7.90313	658219	696.459
CyaA AC	358	364	FDDGLGA			6	694.304	AC	0.166	20150220_S_DOB_01_AC 10 SEC	1	7.55342	854375	696.451
CyaA AC	358	364	FDDGLGA			6	694.304	AC	0.166	20150227_S_DOB_03_AC 10 SEC	1	7.59506	4239405	696.574
CyaA AC	358	364	FDDGLGA			6	694.304	AC	0.5	20150217_S_DOB_01_AC 30 SEC	1	7.91029	573785	696.407
CyaA AC	358	364	FDDGLGA			6	694.304	AC	0.5	20150220_S_DOB_01_AC 30 SEC	1	7.54759	588599	696.444
CyaA AC	358	364	FDDGLGA			6	694.304	AC	0.5	20150227_S_DOB_03_AC 30 SEC	1	7.60237	3115715	696.521
CyaA AC	358	364	FDDGLGA			6	694.304	AC	1	20150217_S_DOB_01_AC 1 MIN	1	7.86751	646430	696.428
CyaA AC	358	364	FDDGLGA			6	694.304	AC	1	20150220_S_DOB_01_AC 1 MIN	1	7.55601	564764	696.436
CyaA AC	358	364	FDDGLGA			6	694.304	AC	1	20150227_S_DOB_03_AC 1 MIN	1	7.61614	3672128	696.555
CyaA AC	358	364	FDDGLGA			6	694.304	AC	5	20150217_S_DOB_01_AC 5 MIN	1	7.85755	616606	696.52
CyaA AC	358	364	FDDGLGA			6	694.304	AC	5	20150220_S_DOB_01_AC 5 MIN	1	7.55998	381047	696.392
CyaA AC	358	364	FDDGLGA			6	694.304	AC	5	20150227_S_DOB_03_AC 5 MIN	1	7.60011	3230174	696.564
CyaA AC	358	364	FDDGLGA			6	694.304	AC	10	20150217_S_DOB_01_AC 10 MIN	1	7.84355	852355	696.327
CyaA AC	358	364	FDDGLGA			6	694.304	AC	10	20150220_S_DOB_01_AC 10 MIN	1	7.57905	260680	696.346
CyaA AC	358	364	FDDGLGA			6	694.304	AC	10	20150227_S_DOB_03_AC 10 MIN	1	7.59542	2318193	696.523
CyaA AC	358	364	FDDGLGA			6	694.304	AC	30	20150217_S_DOB_01_AC 30 MIN	1	7.83839	762589	696.383
CyaA AC	358	364	FDDGLGA			6	694.304	AC	30	20150220_S_DOB_01_AC 30 MIN	1	7.55563	533106	696.395
CyaA AC	358	364	FDDGLGA			6	694.304	AC	30	20150227_S_DOB_03_AC 30 MIN	1	7.60009	2948834	696.528
CyaA AC	358	364	FDDGLGA			6	694.304	AC	60	20150217_S_DOB_01_AC 60 MIN	1	7.81919	757479	696.392
CyaA AC	358	364	FDDGLGA			6	694.304	AC	60	20150220_S_DOB_01_AC 60 MIN	1	7.55371	455275	696.386
CyaA AC	358	364	FDDGLGA			6	694.304	AC	60	20150227_S_DOB_03_AC 60 MIN	1	7.59244	2267688	696.528
CyaA AC	358	364	FDDGLGA			6	694.304	AC + CAM	0	20150217_S_DOB_01_AC_CAM_1_2 CTL	1	7.91751	158978	694.632
CyaA AC	358	364	FDDGLGA			6	694.304	AC + CAM	0	20150220_S_DOB_01_AC_CAM_1_2 CTL	1	7.54918	2228871	694.591
CyaA AC	358	364	FDDGLGA			6	694.304	AC + CAM	0	20150227_S_DOB_03_AC_CAM_1_2 CTL	1	7.57652	6922414	694.672
CyaA AC	358	364	FDDGLGA			6	694.304	AC + CAM	0.166	20150217_S_DOB_01_AC_CAM_1_2 10 SEC	1	7.90137	771508	696.495
CyaA AC	358	364	FDDGLGA			6	694.304	AC + CAM	0.166	20150220_S_DOB_01_AC_CAM_1_2 10 SEC	1	7.55581	560101	696.375
CyaA AC	358	364	FDDGLGA			6	694.304	AC + CAM	0.166	20150227_S_DOB_03_AC_CAM_1_2 10 SEC	1	7.59087	4840930	696.596
CyaA AC	358	364	FDDGLGA			6	694.304	AC + CAM	0.5	20150217_S_DOB_01_AC_CAM_1_2 30 SEC	1	7.88587	589805	696.496
CyaA AC	358	364	FDDGLGA			6	694.304	AC + CAM	0.5	20150220_S_DOB_01_AC_CAM_1_2 30 SEC	1	7.55484	594780	696.42
CyaA AC	358	364	FDDGLGA			6	694.304	AC + CAM	0.5	20150227_S_DOB_03_AC_CAM_1_2 30 SEC	1	7.58829	4069040	696.587
CyaA AC	358	364	FDDGLGA			6	694.304	AC + CAM	1	20150217_S_DOB_01_AC_CAM_1_2 1 MIN	1	7.84747	564018	696.508
CyaA AC	358	364	FDDGLGA			6	694.304	AC + CAM	1	20150220_S_DOB_01_AC_CAM_1_2 1 MIN	1	7.54805	670611	696.451
CyaA AC	358	364	FDDGLGA			6	694.304	AC + CAM	1	20150227_S_DOB_03_AC_CAM_1_2 1 MIN	1	7.60034	4164674	696.63
CyaA AC	358	364	FDDGLGA			6	694.304	AC + CAM	5	20150217_S_DOB_01_AC_CAM_1_2 5 MIN	1	7.82712	545400	696.458
CyaA AC	358	364	FDDGLGA			6	694.304	AC + CAM	5	20150220_S_DOB_01_AC_CAM_1_2 5 MIN	1	7.55965	429881	696.423
CyaA AC	358	364	FDDGLGA			6	694.304	AC + CAM	5	20150227_S_DOB_03_AC_CAM_1_2 5 MIN	1	7.58452	3910693	696.555
CyaA AC	358	364	FDDGLGA			6	694.304	AC + CAM	10	20150217_S_DOB_01_AC_CAM_1_2 10 MIN	1	7.82263	753084	696.428
CyaA AC	358	364	FDDGLGA			6	694.304	AC + CAM	10	20150220_S_DOB_01_AC_CAM_1_2 10 MIN	1	7.55579	491394	696.415
CyaA AC	358	364	FDDGLGA			6	694.304	AC + CAM	10	20150227_S_DOB_03_AC_CAM_1_2 10 MIN	1	7.58734	3443555	696.542
CyaA AC	358	364	FDDGLGA			6	694.304	AC + CAM	30	20150217_S_DOB_01_AC_CAM_1_2 30 MIN	1	7.82317	542317	696.452
CyaA AC	358	364	FDDGLGA			6	694.304	AC + CAM	30	20150220_S_DOB_01_AC_CAM_1_2 30 MIN	1	7.55908	607941	696.435
CyaA AC	358	364	FDDGLGA			6	694.304	AC + CAM	30	20150227_S_DOB_03_AC_CAM_1_2 30 MIN	1	7.59778	2745062	696.585
CyaA AC	358	364	FDDGLGA			6	694.304	AC + CAM	60	20150217_S_DOB_01_AC_CAM_1_2 60 MIN	1	7.81653	620505	696.424
CyaA AC	358	364	FDDGLGA			6	694.304	AC + CAM	60	20150220_S_DOB_01_AC_CAM_1_2 60 MIN	1	7.5518	652328	696.423
CyaA AC	358	364	FDDGLGA			6	694.304	AC + CAM	60	20150227_S_DOB_03_AC_CAM_1_2 60 MIN	1	7.59123	2976464	696.508

## Sheet: Dynamics State Export
Data for Figures 2 and 6. Exported STATE data from Dynamics HDX-MS Software of isolated AC, and AC in the presence of CAM
Protein	Start	End	Sequence	Modification	Fragment	MaxUptake	Uptake (80% D2O)	MHP	State	Exposure	Center	Center SD	Uptake	Uptake SD	RT	RT SD
CyaA AC	1	12	MQQSHQAGYANA			11	8.8	1305.56	AC	0	1306.31	0.018087	0	0	4.87847	0.047255
CyaA AC	1	12	MQQSHQAGYANA			11	8.8	1305.56	AC	0.166	1311.16	0.034104	4.85011	0.038603	4.92565	0.088581
CyaA AC	1	12	MQQSHQAGYANA			11	8.8	1305.56	AC	0.5	1311.1	0.064284	4.78246	0.06678	4.93481	0.092812
CyaA AC	1	12	MQQSHQAGYANA			11	8.8	1305.56	AC	1	1311.07	0.011788	4.76047	0.021589	4.94703	0.070853
CyaA AC	1	12	MQQSHQAGYANA			11	8.8	1305.56	AC	5	1311.1	0.078484	4.78233	0.080541	4.9433	0.07454
CyaA AC	1	12	MQQSHQAGYANA			11	8.8	1305.56	AC	10	1311.01	0.077025	4.69909	0.07912	4.94565	0.07483
CyaA AC	1	12	MQQSHQAGYANA			11	8.8	1305.56	AC	30	1311.1	0.075633	4.78504	0.077765	4.93657	0.075168
CyaA AC	1	12	MQQSHQAGYANA			11	8.8	1305.56	AC	60	1311.04	0.047902	4.73194	0.051203	4.94111	0.082566
CyaA AC	1	12	MQQSHQAGYANA			11	8.8	1305.56	AC + CAM	0	1306.31	0.018087	0	0	4.87847	0.047255
CyaA AC	1	12	MQQSHQAGYANA			11	8.8	1305.56	AC + CAM	0.166	1311.04	0.021287	4.72973	0.027933	4.92926	0.084719
CyaA AC	1	12	MQQSHQAGYANA			11	8.8	1305.56	AC + CAM	0.5	1311.04	0.04511	4.72427	0.048601	4.92598	0.07805
CyaA AC	1	12	MQQSHQAGYANA			11	8.8	1305.56	AC + CAM	1	1311.05	0.024815	4.73487	0.030707	4.92008	0.066692
CyaA AC	1	12	MQQSHQAGYANA			11	8.8	1305.56	AC + CAM	5	1310.99	0.039659	4.6807	0.043589	4.91695	0.060647
CyaA AC	1	12	MQQSHQAGYANA			11	8.8	1305.56	AC + CAM	10	1310.97	0.042321	4.65416	0.046024	4.92694	0.069489
CyaA AC	1	12	MQQSHQAGYANA			11	8.8	1305.56	AC + CAM	30	1311	0.045141	4.68919	0.04863	4.92866	0.073879
CyaA AC	1	12	MQQSHQAGYANA			11	8.8	1305.56	AC + CAM	60	1310.98	0.034271	4.66829	0.038751	4.92003	0.073584
CyaA AC	13	19	ADRESGI			6	4.8	747.363	AC	0	747.821	0.011343	0	0	8.31536	0.050604
CyaA AC	13	19	ADRESGI			6	4.8	747.363	AC	0.166	748.251	0.04383	0.430188	0.045274	8.33513	0.089585
CyaA AC	13	19	ADRESGI			6	4.8	747.363	AC	0.5	748.384	0.072514	0.562784	0.073396	8.34681	0.092252
CyaA AC	13	19	ADRESGI			6	4.8	747.363	AC	1	748.527	0.043105	0.705724	0.044573	8.34444	0.067434
CyaA AC	13	19	ADRESGI			6	4.8	747.363	AC	5	749.037	0.079184	1.21576	0.079992	8.34141	0.080282
CyaA AC	13	19	ADRESGI			6	4.8	747.363	AC	10	749.14	0.066778	1.31852	0.067735	8.34108	0.090272
CyaA AC	13	19	ADRESGI			6	4.8	747.363	AC	30	749.356	0.051376	1.53522	0.052613	8.32089	0.079123
CyaA AC	13	19	ADRESGI			6	4.8	747.363	AC	60	749.435	0.058399	1.61346	0.05949	8.3292	0.084805
CyaA AC	13	19	ADRESGI			6	4.8	747.363	AC + CAM	0	747.821	0.011343	0	0	8.31536	0.050604
CyaA AC	13	19	ADRESGI			6	4.8	747.363	AC + CAM	0.166	748.357	0.073936	0.535475	0.074801	8.34254	0.0889
CyaA AC	13	19	ADRESGI			6	4.8	747.363	AC + CAM	0.5	748.467	0.031539	0.646201	0.033517	8.34055	0.088865
CyaA AC	13	19	ADRESGI			6	4.8	747.363	AC + CAM	1	748.586	0.014011	0.764411	0.018027	8.33573	0.06442
CyaA AC	13	19	ADRESGI			6	4.8	747.363	AC + CAM	5	749.086	0.060968	1.26465	0.062014	8.32772	0.06567
CyaA AC	13	19	ADRESGI			6	4.8	747.363	AC + CAM	10	749.207	0.055208	1.38574	0.056362	8.33404	0.075373
CyaA AC	13	19	ADRESGI			6	4.8	747.363	AC + CAM	30	749.391	0.060715	1.56955	0.061766	8.33586	0.072504
CyaA AC	13	19	ADRESGI			6	4.8	747.363	AC + CAM	60	749.546	0.025585	1.72481	0.027987	8.32572	0.075932
CyaA AC	13	24	ADRESGIPAAVL			10	8	1198.64	AC	0	1199.23	0.010505	0	0	8.0148	0.054815
CyaA AC	13	24	ADRESGIPAAVL			10	8	1198.64	AC	0.166	1202.01	0.034401	2.78647	0.035969	8.05382	0.103719
CyaA AC	13	24	ADRESGIPAAVL			10	8	1198.64	AC	0.5	1202.51	0.012946	3.28854	0.016672	8.06652	0.108358
CyaA AC	13	24	ADRESGIPAAVL			10	8	1198.64	AC	1	1202.94	0.027984	3.71251	0.02989	8.06922	0.088205
CyaA AC	13	24	ADRESGIPAAVL			10	8	1198.64	AC	5	1203.74	0.090575	4.51562	0.091182	8.07268	0.101233
CyaA AC	13	24	ADRESGIPAAVL			10	8	1198.64	AC	10	1203.94	0.111425	4.71329	0.111919	8.07508	0.102795
CyaA AC	13	24	ADRESGIPAAVL			10	8	1198.64	AC	30	1204.09	0.076548	4.86885	0.077265	8.06101	0.093799
CyaA AC	13	24	ADRESGIPAAVL			10	8	1198.64	AC	60	1204.1	0.086936	4.87744	0.087569	8.06586	0.093278
CyaA AC	13	24	ADRESGIPAAVL			10	8	1198.64	AC + CAM	0	1199.23	0.010505	0	0	8.0148	0.054815
CyaA AC	13	24	ADRESGIPAAVL			10	8	1198.64	AC + CAM	0.166	1201.1	0.028826	1.87565	0.030681	8.05999	0.106759
CyaA AC	13	24	ADRESGIPAAVL			10	8	1198.64	AC + CAM	0.5	1201.41	0.041046	2.18772	0.042369	8.04895	0.101303
CyaA AC	13	24	ADRESGIPAAVL			10	8	1198.64	AC + CAM	1	1201.73	0.011361	2.5043	0.015473	8.05172	0.083858
CyaA AC	13	24	ADRESGIPAAVL			10	8	1198.64	AC + CAM	5	1202.41	0.030412	3.18121	0.032175	8.0478	0.091625
CyaA AC	13	24	ADRESGIPAAVL			10	8	1198.64	AC + CAM	10	1202.56	0.039617	3.33866	0.040986	8.05699	0.093591
CyaA AC	13	24	ADRESGIPAAVL			10	8	1198.64	AC + CAM	30	1202.83	0.036396	3.60048	0.037882	8.05822	0.082582
CyaA AC	13	24	ADRESGIPAAVL			10	8	1198.64	AC + CAM	60	1202.91	0.025466	3.68799	0.027547	8.05113	0.08295
CyaA AC	25	39	DGIKAVAKEKNATLM			14	11.2	1588.87	AC	0	1589.77	0.011116	0	0	6.19936	0.052138
CyaA AC	25	39	DGIKAVAKEKNATLM			14	11.2	1588.87	AC	0.166	1590.93	0.144379	1.16115	0.144806	6.23347	0.089301
CyaA AC	25	39	DGIKAVAKEKNATLM			14	11.2	1588.87	AC	0.5	1591.15	0.16625	1.38153	0.166621	6.24334	0.094521
CyaA AC	25	39	DGIKAVAKEKNATLM			14	11.2	1588.87	AC	1	1591.29	0.207451	1.52229	0.207749	6.25139	0.068503
CyaA AC	25	39	DGIKAVAKEKNATLM			14	11.2	1588.87	AC	5	1592.99	0.119379	3.2161	0.119895	6.25469	0.086488
CyaA AC	25	39	DGIKAVAKEKNATLM			14	11.2	1588.87	AC	10	1594.09	0.040779	4.31999	0.042267	6.25155	0.083795
CyaA AC	25	39	DGIKAVAKEKNATLM			14	11.2	1588.87	AC	30	1596.04	0.110953	6.26434	0.111508	6.23505	0.083368
CyaA AC	25	39	DGIKAVAKEKNATLM			14	11.2	1588.87	AC	60	1596.97	0.116111	7.1991	0.116642	6.2319	0.088043
CyaA AC	25	39	DGIKAVAKEKNATLM			14	11.2	1588.87	AC + CAM	0	1589.77	0.011116	0	0	6.19936	0.052138
CyaA AC	25	39	DGIKAVAKEKNATLM			14	11.2	1588.87	AC + CAM	0.166	1589.94	0.020551	0.166923	0.023365	6.2454	0.086327
CyaA AC	25	39	DGIKAVAKEKNATLM			14	11.2	1588.87	AC + CAM	0.5	1589.94	0.022188	0.168526	0.024817	6.24278	0.088406
CyaA AC	25	39	DGIKAVAKEKNATLM			14	11.2	1588.87	AC + CAM	1	1589.94	0.021845	0.163071	0.02451	6.23828	0.070098
CyaA AC	25	39	DGIKAVAKEKNATLM			14	11.2	1588.87	AC + CAM	5	1589.94	0.02134	0.163971	0.024061	6.22984	0.060832
CyaA AC	25	39	DGIKAVAKEKNATLM			14	11.2	1588.87	AC + CAM	10	1589.95	0.014779	0.175973	0.018493	6.25021	0.078159
CyaA AC	25	39	DGIKAVAKEKNATLM			14	11.2	1588.87	AC + CAM	30	1590	0.022855	0.229574	0.025415	6.25223	0.081464
CyaA AC	25	39	DGIKAVAKEKNATLM			14	11.2	1588.87	AC + CAM	60	1590.04	0.026247	0.264099	0.028504	6.23415	0.073708
CyaA AC	39	50	MFRLVNPHSTSL			10	8	1401.73	AC	0	1402.55	0.004641	0	0	8.13222	0.055938
CyaA AC	39	50	MFRLVNPHSTSL			10	8	1401.73	AC	0.166	1405.96	0.058188	3.41357	0.058373	8.13378	0.00729
CyaA AC	39	50	MFRLVNPHSTSL			10	8	1401.73	AC	0.5	1406.19	0.043741	3.64215	0.043987	8.18361	0.101161
CyaA AC	39	50	MFRLVNPHSTSL			10	8	1401.73	AC	1	1406.3	0.023237	3.75385	0.023696	8.15653	0.012425
CyaA AC	39	50	MFRLVNPHSTSL			10	8	1401.73	AC	5	1406.63	0.083633	4.07651	0.083762	8.14931	0.003484
CyaA AC	39	50	MFRLVNPHSTSL			10	8	1401.73	AC	10	1406.84	0.019886	4.29302	0.020421	8.14138	0.011705
CyaA AC	39	50	MFRLVNPHSTSL			10	8	1401.73	AC	30	1407.05	0.079439	4.50178	0.079574	8.14038	0.007723
CyaA AC	39	50	MFRLVNPHSTSL			10	8	1401.73	AC	60	1407.07	0.028643	4.52256	0.029017	8.14112	0.008005
CyaA AC	39	50	MFRLVNPHSTSL			10	8	1401.73	AC + CAM	0	1402.55	0.004641	0	0	8.13222	0.055938
CyaA AC	39	50	MFRLVNPHSTSL			10	8	1401.73	AC + CAM	0.166	1404.38	0.02251	1.83	0.022984	8.17147	0.096099
CyaA AC	39	50	MFRLVNPHSTSL			10	8	1401.73	AC + CAM	0.5	1404.49	0.030723	1.94298	0.031072	8.13552	0.001403
CyaA AC	39	50	MFRLVNPHSTSL			10	8	1401.73	AC + CAM	1	1404.56	0.051313	2.00902	0.051522	8.17387	0.077711
CyaA AC	39	50	MFRLVNPHSTSL			10	8	1401.73	AC + CAM	5	1404.79	0.099692	2.23968	0.0998	8.16696	0.070635
CyaA AC	39	50	MFRLVNPHSTSL			10	8	1401.73	AC + CAM	10	1404.97	0.068348	2.41948	0.068505	8.18213	0.086692
CyaA AC	39	50	MFRLVNPHSTSL			10	8	1401.73	AC + CAM	30	1405.33	0.093034	2.78313	0.09315	8.18997	0.081448
CyaA AC	39	50	MFRLVNPHSTSL			10	8	1401.73	AC + CAM	60	1405.57	0.091973	3.02352	0.09209	8.14101	0.010108
CyaA AC	46	61	HSTSLIAEGVATKGLG			15	12	1540.83	AC	0	1541.76	0.008131	0	0	6.20123	0.057345
CyaA AC	46	61	HSTSLIAEGVATKGLG			15	12	1540.83	AC	0.166	1542.88	0.335732	1.11716	0.335831	6.23166	0.086286
CyaA AC	46	61	HSTSLIAEGVATKGLG			15	12	1540.83	AC	0.5	1543.06	0.185832	1.29848	0.186009	6.24297	0.094476
CyaA AC	46	61	HSTSLIAEGVATKGLG			15	12	1540.83	AC	1	1543.32	0.176771	1.56588	0.176958	6.25336	0.072044
CyaA AC	46	61	HSTSLIAEGVATKGLG			15	12	1540.83	AC	5	1544.8	0.073015	3.04452	0.073467	6.25966	0.088694
CyaA AC	46	61	HSTSLIAEGVATKGLG			15	12	1540.83	AC	10	1545.65	0.010597	3.89181	0.013357	6.25399	0.084744
CyaA AC	46	61	HSTSLIAEGVATKGLG			15	12	1540.83	AC	30	1547.37	0.093791	5.6083	0.094143	6.23669	0.083731
CyaA AC	46	61	HSTSLIAEGVATKGLG			15	12	1540.83	AC	60	1548.21	0.052877	6.45458	0.053498	6.2342	0.089374
CyaA AC	46	61	HSTSLIAEGVATKGLG			15	12	1540.83	AC + CAM	0	1541.76	0.008131	0	0	6.20123	0.057345
CyaA AC	46	61	HSTSLIAEGVATKGLG			15	12	1540.83	AC + CAM	0.166	1541.91	0.01808	0.155528	0.019824	6.24864	0.089259
CyaA AC	46	61	HSTSLIAEGVATKGLG			15	12	1540.83	AC + CAM	0.5	1541.93	0.009531	0.169425	0.012528	6.24906	0.09412
CyaA AC	46	61	HSTSLIAEGVATKGLG			15	12	1540.83	AC + CAM	1	1541.9	0.020624	0.143019	0.022168	6.24356	0.075212
CyaA AC	46	61	HSTSLIAEGVATKGLG			15	12	1540.83	AC + CAM	5	1541.95	0.022813	0.192195	0.024218	6.232	0.062944
CyaA AC	46	61	HSTSLIAEGVATKGLG			15	12	1540.83	AC + CAM	10	1541.97	0.00647	0.208837	0.010391	6.2529	0.079403
CyaA AC	46	61	HSTSLIAEGVATKGLG			15	12	1540.83	AC + CAM	30	1542.01	0.035221	0.254401	0.036147	6.25596	0.084241
CyaA AC	46	61	HSTSLIAEGVATKGLG			15	12	1540.83	AC + CAM	60	1542.05	0.024278	0.295331	0.025603	6.23486	0.075464
CyaA AC	51	68	IAEGVATKGLGVHAKSSD			17	13.6	1739.93	AC	0	1740.92	0.007624	0	0	5.41056	0.047947
CyaA AC	51	68	IAEGVATKGLGVHAKSSD			17	13.6	1739.93	AC	0.166	1748.7	0.077144	7.78621	0.07752	5.44316	0.087932
CyaA AC	51	68	IAEGVATKGLGVHAKSSD			17	13.6	1739.93	AC	0.5	1748.92	0.065553	7.99802	0.065995	5.45416	0.09412
CyaA AC	51	68	IAEGVATKGLGVHAKSSD			17	13.6	1739.93	AC	1	1749.07	0.05378	8.1507	0.054318	5.46623	0.074247
CyaA AC	51	68	IAEGVATKGLGVHAKSSD			17	13.6	1739.93	AC	5	1749.23	0.137284	8.30822	0.137496	5.47205	0.076627
CyaA AC	51	68	IAEGVATKGLGVHAKSSD			17	13.6	1739.93	AC	10	1749.2	0.157134	8.28215	0.157319	5.46956	0.082437
CyaA AC	51	68	IAEGVATKGLGVHAKSSD			17	13.6	1739.93	AC	30	1749.2	0.152386	8.28281	0.152577	5.45166	0.077175
CyaA AC	51	68	IAEGVATKGLGVHAKSSD			17	13.6	1739.93	AC	60	1749.15	0.175709	8.23152	0.175874	5.45737	0.085785
CyaA AC	51	68	IAEGVATKGLGVHAKSSD			17	13.6	1739.93	AC + CAM	0	1740.92	0.007624	0	0	5.41056	0.047947
CyaA AC	51	68	IAEGVATKGLGVHAKSSD			17	13.6	1739.93	AC + CAM	0.166	1744.73	0.046798	3.81398	0.047415	5.46162	0.086651
CyaA AC	51	68	IAEGVATKGLGVHAKSSD			17	13.6	1739.93	AC + CAM	0.5	1745.34	0.020308	4.42795	0.021692	5.4584	0.084565
CyaA AC	51	68	IAEGVATKGLGVHAKSSD			17	13.6	1739.93	AC + CAM	1	1745.75	0.020332	4.8322	0.021715	5.4545	0.068769
CyaA AC	51	68	IAEGVATKGLGVHAKSSD			17	13.6	1739.93	AC + CAM	5	1746.5	0.049576	5.58283	0.050159	5.44267	0.065295
CyaA AC	51	68	IAEGVATKGLGVHAKSSD			17	13.6	1739.93	AC + CAM	10	1746.7	0.046146	5.78677	0.046771	5.45618	0.0709
CyaA AC	51	68	IAEGVATKGLGVHAKSSD			17	13.6	1739.93	AC + CAM	30	1747.32	0.116986	6.40067	0.117234	5.44824	0.074254
CyaA AC	51	68	IAEGVATKGLGVHAKSSD			17	13.6	1739.93	AC + CAM	60	1747.76	0.111858	6.84138	0.112117	5.44227	0.077792
CyaA AC	51	85	IAEGVATKGLGVHAKSSDWGLQAGYIPVNPNLSKL			32	25.6	3590.93	AC	0	3593.05	0.05278	0	0	8.84381	0.049139
CyaA AC	51	85	IAEGVATKGLGVHAKSSDWGLQAGYIPVNPNLSKL			32	25.6	3590.93	AC	0.166	3601.43	0.109862	8.37965	0.121883	8.86647	0.078012
CyaA AC	51	85	IAEGVATKGLGVHAKSSDWGLQAGYIPVNPNLSKL			32	25.6	3590.93	AC	0.5	3601.71	0.029012	8.65731	0.060228	8.86673	0.079616
CyaA AC	51	85	IAEGVATKGLGVHAKSSDWGLQAGYIPVNPNLSKL			32	25.6	3590.93	AC	1	3603.09	0.121448	10.0401	0.132421	8.86494	0.049761
CyaA AC	51	85	IAEGVATKGLGVHAKSSDWGLQAGYIPVNPNLSKL			32	25.6	3590.93	AC	5	3605.38	0.256165	12.332	0.261545	8.88064	0.063994
CyaA AC	51	85	IAEGVATKGLGVHAKSSDWGLQAGYIPVNPNLSKL			32	25.6	3590.93	AC	10	3606.83	0.174434	13.777	0.182245	8.86821	0.064376
CyaA AC	51	85	IAEGVATKGLGVHAKSSDWGLQAGYIPVNPNLSKL			32	25.6	3590.93	AC	30	3608.11	0.182058	15.0641	0.189554	8.86099	0.067052
CyaA AC	51	85	IAEGVATKGLGVHAKSSDWGLQAGYIPVNPNLSKL			32	25.6	3590.93	AC	60	3608.48	0.171548	15.4278	0.179483	8.86971	0.069087
CyaA AC	51	85	IAEGVATKGLGVHAKSSDWGLQAGYIPVNPNLSKL			32	25.6	3590.93	AC + CAM	0	3593.05	0.05278	0	0	8.84381	0.049139
CyaA AC	51	85	IAEGVATKGLGVHAKSSDWGLQAGYIPVNPNLSKL			32	25.6	3590.93	AC + CAM	0.166	3596.86	0.151936	3.80945	0.160842	8.86536	0.076097
CyaA AC	51	85	IAEGVATKGLGVHAKSSDWGLQAGYIPVNPNLSKL			32	25.6	3590.93	AC + CAM	0.5	3597.66	0.131296	4.60572	0.141507	8.87289	0.080929
CyaA AC	51	85	IAEGVATKGLGVHAKSSDWGLQAGYIPVNPNLSKL			32	25.6	3590.93	AC + CAM	1	3598.21	0.262752	5.15539	0.268001	8.85978	0.056949
CyaA AC	51	85	IAEGVATKGLGVHAKSSDWGLQAGYIPVNPNLSKL			32	25.6	3590.93	AC + CAM	5	3599.66	0.270598	6.60806	0.275697	8.85085	0.044793
CyaA AC	51	85	IAEGVATKGLGVHAKSSDWGLQAGYIPVNPNLSKL			32	25.6	3590.93	AC + CAM	10	3600.14	0.223851	7.0858	0.229989	8.85576	0.064333
CyaA AC	51	85	IAEGVATKGLGVHAKSSDWGLQAGYIPVNPNLSKL			32	25.6	3590.93	AC + CAM	30	3601.27	0.427077	8.22463	0.430326	8.87713	0.069044
CyaA AC	51	85	IAEGVATKGLGVHAKSSDWGLQAGYIPVNPNLSKL			32	25.6	3590.93	AC + CAM	60	3602.2	0.339287	9.1515	0.343368	8.85781	0.052125
CyaA AC	69	82	WGLQAGYIPVNPNL			11	8.8	1541.81	AC	0	1542.67	0.006755	0	0	10.6461	0.042387
CyaA AC	69	82	WGLQAGYIPVNPNL			11	8.8	1541.81	AC	0.166	1543.98	0.043339	1.31395	0.043862	10.6933	0.079884
CyaA AC	69	82	WGLQAGYIPVNPNL			11	8.8	1541.81	AC	0.5	1544.33	0.076167	1.66755	0.076466	10.6827	0.09349
CyaA AC	69	82	WGLQAGYIPVNPNL			11	8.8	1541.81	AC	1	1544.74	0.043343	2.07326	0.043866	10.6939	0.06956
CyaA AC	69	82	WGLQAGYIPVNPNL			11	8.8	1541.81	AC	5	1546.21	0.043339	3.54187	0.043862	10.7124	0.062105
CyaA AC	69	82	WGLQAGYIPVNPNL			11	8.8	1541.81	AC	10	1546.89	0.059202	4.22431	0.059586	10.703	0.075857
CyaA AC	69	82	WGLQAGYIPVNPNL			11	8.8	1541.81	AC	30	1547.85	0.088486	5.18204	0.088743	10.6912	0.077095
CyaA AC	69	82	WGLQAGYIPVNPNL			11	8.8	1541.81	AC	60	1548.14	0.066226	5.47421	0.066569	10.6898	0.070097
CyaA AC	69	82	WGLQAGYIPVNPNL			11	8.8	1541.81	AC + CAM	0	1542.67	0.006755	0	0	10.6461	0.042387
CyaA AC	69	82	WGLQAGYIPVNPNL			11	8.8	1541.81	AC + CAM	0.166	1543.52	0.038492	0.853317	0.03908	10.6698	0.067787
CyaA AC	69	82	WGLQAGYIPVNPNL			11	8.8	1541.81	AC + CAM	0.5	1543.74	0.064129	1.07639	0.064484	10.6727	0.078794
CyaA AC	69	82	WGLQAGYIPVNPNL			11	8.8	1541.81	AC + CAM	1	1543.9	0.036362	1.23289	0.036984	10.6834	0.066155
CyaA AC	69	82	WGLQAGYIPVNPNL			11	8.8	1541.81	AC + CAM	5	1544.27	0.025353	1.60737	0.026237	10.6817	0.057116
CyaA AC	69	82	WGLQAGYIPVNPNL			11	8.8	1541.81	AC + CAM	10	1544.39	0.036654	1.72733	0.037271	10.6833	0.071049
CyaA AC	69	82	WGLQAGYIPVNPNL			11	8.8	1541.81	AC + CAM	30	1544.74	0.049112	2.07423	0.049575	10.6901	0.061199
CyaA AC	69	82	WGLQAGYIPVNPNL			11	8.8	1541.81	AC + CAM	60	1544.83	0.063969	2.16616	0.064324	10.6838	0.065688
CyaA AC	86	112	FGRAPEVIARADNDVNSSLAHGHTAVD			25	20	2819.38	AC	0	2820.97	0.006614	0	0	7.71129	0.057931
CyaA AC	86	112	FGRAPEVIARADNDVNSSLAHGHTAVD			25	20	2819.38	AC	0.166	2828.19	0.052989	7.22467	0.0534	7.70984	0.087581
CyaA AC	86	112	FGRAPEVIARADNDVNSSLAHGHTAVD			25	20	2819.38	AC	0.5	2830.21	0.029151	9.24481	0.029892	7.69907	0.078745
CyaA AC	86	112	FGRAPEVIARADNDVNSSLAHGHTAVD			25	20	2819.38	AC	1	2831.47	0.01359	10.5006	0.015114	7.69501	0.050258
CyaA AC	86	112	FGRAPEVIARADNDVNSSLAHGHTAVD			25	20	2819.38	AC	5	2832.42	0.149903	11.4506	0.150049	7.70988	0.075127
CyaA AC	86	112	FGRAPEVIARADNDVNSSLAHGHTAVD			25	20	2819.38	AC	10	2832.43	0.279769	11.4556	0.279847	7.70706	0.071579
CyaA AC	86	112	FGRAPEVIARADNDVNSSLAHGHTAVD			25	20	2819.38	AC	30	2832.73	0.184665	11.7624	0.184783	7.69348	0.070825
CyaA AC	86	112	FGRAPEVIARADNDVNSSLAHGHTAVD			25	20	2819.38	AC	60	2832.65	0.207078	11.6767	0.207184	7.70072	0.07617
CyaA AC	86	112	FGRAPEVIARADNDVNSSLAHGHTAVD			25	20	2819.38	AC + CAM	0	2820.97	0.006614	0	0	7.71129	0.057931
CyaA AC	86	112	FGRAPEVIARADNDVNSSLAHGHTAVD			25	20	2819.38	AC + CAM	0.166	2826.74	0.087478	5.76773	0.087727	7.72663	0.084585
CyaA AC	86	112	FGRAPEVIARADNDVNSSLAHGHTAVD			25	20	2819.38	AC + CAM	0.5	2829.21	0.077258	8.24194	0.077541	7.70678	0.083413
CyaA AC	86	112	FGRAPEVIARADNDVNSSLAHGHTAVD			25	20	2819.38	AC + CAM	1	2830.62	0.014453	9.64656	0.015894	7.69181	0.06102
CyaA AC	86	112	FGRAPEVIARADNDVNSSLAHGHTAVD			25	20	2819.38	AC + CAM	5	2832.36	0.179015	11.3945	0.179137	7.67611	0.04936
CyaA AC	86	112	FGRAPEVIARADNDVNSSLAHGHTAVD			25	20	2819.38	AC + CAM	10	2832.43	0.153632	11.46	0.153774	7.69033	0.071225
CyaA AC	86	112	FGRAPEVIARADNDVNSSLAHGHTAVD			25	20	2819.38	AC + CAM	30	2832.48	0.109274	11.5089	0.109474	7.7045	0.079303
CyaA AC	86	112	FGRAPEVIARADNDVNSSLAHGHTAVD			25	20	2819.38	AC + CAM	60	2832.56	0.070009	11.588	0.070321	7.6826	0.064729
CyaA AC	113	128	LTLSKERLDYLRQAGL			15	12	1876.07	AC	0	1877.15	0.012725	0	0	8.30612	0.05376
CyaA AC	113	128	LTLSKERLDYLRQAGL			15	12	1876.07	AC	0.166	1878.75	0.010039	1.60076	0.016208	8.32653	0.07321
CyaA AC	113	128	LTLSKERLDYLRQAGL			15	12	1876.07	AC	0.5	1879.22	0.008359	2.07604	0.015225	8.3388	0.078805
CyaA AC	113	128	LTLSKERLDYLRQAGL			15	12	1876.07	AC	1	1879.73	0.024067	2.57763	0.027224	8.34204	0.048756
CyaA AC	113	128	LTLSKERLDYLRQAGL			15	12	1876.07	AC	5	1881.44	0.022355	4.29247	0.025723	8.35101	0.078432
CyaA AC	113	128	LTLSKERLDYLRQAGL			15	12	1876.07	AC	10	1882.17	0.100615	5.01981	0.101416	8.33775	0.074019
CyaA AC	113	128	LTLSKERLDYLRQAGL			15	12	1876.07	AC	30	1883.23	0.066808	6.08056	0.068009	8.33052	0.074501
CyaA AC	113	128	LTLSKERLDYLRQAGL			15	12	1876.07	AC	60	1883.61	0.074383	6.46471	0.075463	8.34283	0.080113
CyaA AC	113	128	LTLSKERLDYLRQAGL			15	12	1876.07	AC + CAM	0	1877.15	0.012725	0	0	8.30612	0.05376
CyaA AC	113	128	LTLSKERLDYLRQAGL			15	12	1876.07	AC + CAM	0.166	1878.46	0.02055	1.3163	0.02417	8.33837	0.079345
CyaA AC	113	128	LTLSKERLDYLRQAGL			15	12	1876.07	AC + CAM	0.5	1879.02	0.034151	1.8753	0.036444	8.33969	0.084064
CyaA AC	113	128	LTLSKERLDYLRQAGL			15	12	1876.07	AC + CAM	1	1879.36	0.023514	2.21009	0.026736	8.33564	0.060385
CyaA AC	113	128	LTLSKERLDYLRQAGL			15	12	1876.07	AC + CAM	5	1880.65	0.021879	3.49982	0.025311	8.32119	0.05123
CyaA AC	113	128	LTLSKERLDYLRQAGL			15	12	1876.07	AC + CAM	10	1881.42	0.0483	4.27179	0.049948	8.33843	0.070049
CyaA AC	113	128	LTLSKERLDYLRQAGL			15	12	1876.07	AC + CAM	30	1882.41	0.057661	5.25797	0.059048	8.34912	0.078268
CyaA AC	113	128	LTLSKERLDYLRQAGL			15	12	1876.07	AC + CAM	60	1882.87	0.013614	5.72534	0.018635	8.32613	0.06359
CyaA AC	128	148	LVTGMADGVVASNHAGYEQFE			20	16	2195.01	AC	0	2196.37	0.016523	0	0	8.46013	0.055136
CyaA AC	128	148	LVTGMADGVVASNHAGYEQFE			20	16	2195.01	AC	0.166	2203.08	0.168803	6.70717	0.16961	8.48557	0.09568
CyaA AC	128	148	LVTGMADGVVASNHAGYEQFE			20	16	2195.01	AC	0.5	2203.98	0.094479	7.60534	0.095913	8.49535	0.103119
CyaA AC	128	148	LVTGMADGVVASNHAGYEQFE			20	16	2195.01	AC	1	2204.64	0.098273	8.26885	0.099652	8.49801	0.0787
CyaA AC	128	148	LVTGMADGVVASNHAGYEQFE			20	16	2195.01	AC	5	2205.52	0.057786	9.14575	0.060102	8.49889	0.090117
CyaA AC	128	148	LVTGMADGVVASNHAGYEQFE			20	16	2195.01	AC	10	2205.75	0.116722	9.37725	0.117886	8.49826	0.093947
CyaA AC	128	148	LVTGMADGVVASNHAGYEQFE			20	16	2195.01	AC	30	2205.89	0.282339	9.5162	0.282822	8.48714	0.091921
CyaA AC	128	148	LVTGMADGVVASNHAGYEQFE			20	16	2195.01	AC	60	2205.87	0.225145	9.49349	0.225751	8.49756	0.08986
CyaA AC	128	148	LVTGMADGVVASNHAGYEQFE			20	16	2195.01	AC + CAM	0	2196.37	0.016523	0	0	8.46013	0.055136
CyaA AC	128	148	LVTGMADGVVASNHAGYEQFE			20	16	2195.01	AC + CAM	0.166	2202.5	0.131233	6.12151	0.13227	8.49413	0.099906
CyaA AC	128	148	LVTGMADGVVASNHAGYEQFE			20	16	2195.01	AC + CAM	0.5	2203.74	0.100655	7.36496	0.102003	8.48221	0.095341
CyaA AC	128	148	LVTGMADGVVASNHAGYEQFE			20	16	2195.01	AC + CAM	1	2204.4	0.036089	8.02114	0.039692	8.48127	0.075589
CyaA AC	128	148	LVTGMADGVVASNHAGYEQFE			20	16	2195.01	AC + CAM	5	2205.36	0.01698	8.98258	0.023692	8.4701	0.070581
CyaA AC	128	148	LVTGMADGVVASNHAGYEQFE			20	16	2195.01	AC + CAM	10	2205.55	0.136899	9.17685	0.137893	8.48704	0.084065
CyaA AC	128	148	LVTGMADGVVASNHAGYEQFE			20	16	2195.01	AC + CAM	30	2205.75	0.183566	9.37537	0.184308	8.49313	0.08264
CyaA AC	128	148	LVTGMADGVVASNHAGYEQFE			20	16	2195.01	AC + CAM	60	2205.79	0.12512	9.41427	0.126206	8.48064	0.079607
CyaA AC	148	162	EFRVKETSDGRYAVQ			14	11.2	1784.89	AC	0	1785.89	0.013991	0	0	6.53756	0.060302
CyaA AC	148	162	EFRVKETSDGRYAVQ			14	11.2	1784.89	AC	0.166	1787.65	0.056808	1.76039	0.058506	6.57422	0.08902
CyaA AC	148	162	EFRVKETSDGRYAVQ			14	11.2	1784.89	AC	0.5	1787.82	0.043449	1.92825	0.045646	6.57747	0.091458
CyaA AC	148	162	EFRVKETSDGRYAVQ			14	11.2	1784.89	AC	1	1788.16	0.041142	2.26794	0.043456	6.59086	0.068971
CyaA AC	148	162	EFRVKETSDGRYAVQ			14	11.2	1784.89	AC	5	1788.88	0.050711	2.98557	0.052606	6.59838	0.093128
CyaA AC	148	162	EFRVKETSDGRYAVQ			14	11.2	1784.89	AC	10	1789.16	0.03627	3.2737	0.038875	6.59576	0.076887
CyaA AC	148	162	EFRVKETSDGRYAVQ			14	11.2	1784.89	AC	30	1789.78	0.181326	3.89122	0.181865	6.58315	0.081613
CyaA AC	148	162	EFRVKETSDGRYAVQ			14	11.2	1784.89	AC	60	1789.79	0.083058	3.8969	0.084228	6.58976	0.090655
CyaA AC	148	162	EFRVKETSDGRYAVQ			14	11.2	1784.89	AC + CAM	0	1785.89	0.013991	0	0	6.53756	0.060302
CyaA AC	148	162	EFRVKETSDGRYAVQ			14	11.2	1784.89	AC + CAM	0.166	1787.65	0.062496	1.75925	0.064043	6.59095	0.091932
CyaA AC	148	162	EFRVKETSDGRYAVQ			14	11.2	1784.89	AC + CAM	0.5	1787.83	0.11205	1.94325	0.112921	6.58769	0.093773
CyaA AC	148	162	EFRVKETSDGRYAVQ			14	11.2	1784.89	AC + CAM	1	1788.09	0.02602	2.19646	0.029543	6.57683	0.078025
CyaA AC	148	162	EFRVKETSDGRYAVQ			14	11.2	1784.89	AC + CAM	5	1788.78	0.068539	2.89032	0.069953	6.57245	0.060997
CyaA AC	148	162	EFRVKETSDGRYAVQ			14	11.2	1784.89	AC + CAM	10	1789.07	0.031429	3.17425	0.034403	6.58976	0.07966
CyaA AC	148	162	EFRVKETSDGRYAVQ			14	11.2	1784.89	AC + CAM	30	1789.43	0.108241	3.5396	0.109142	6.59441	0.090746
CyaA AC	148	162	EFRVKETSDGRYAVQ			14	11.2	1784.89	AC + CAM	60	1789.44	0.046902	3.54434	0.048945	6.56841	0.078837
CyaA AC	163	172	YRRKGGDDFE			9	7.2	1242.59	AC	0	1243.32	0.034638	0	0	4.72444	0.046107
CyaA AC	163	172	YRRKGGDDFE			9	7.2	1242.59	AC	0.166	1245.34	0.071351	2.02142	0.079314	4.79012	0.107208
CyaA AC	163	172	YRRKGGDDFE			9	7.2	1242.59	AC	0.5	1245.45	0.166447	2.13293	0.170013	4.79828	0.108285
CyaA AC	163	172	YRRKGGDDFE			9	7.2	1242.59	AC	1	1245.48	0.071479	2.16128	0.07943	4.80945	0.092666
CyaA AC	163	172	YRRKGGDDFE			9	7.2	1242.59	AC	5	1245.5	0.150239	2.18169	0.154181	4.78885	0.06867
CyaA AC	163	172	YRRKGGDDFE			9	7.2	1242.59	AC	10	1245.51	0.138753	2.19792	0.143011	4.81601	0.088145
CyaA AC	163	172	YRRKGGDDFE			9	7.2	1242.59	AC	30	1245.58	0.060591	2.26574	0.069793	4.80608	0.086391
CyaA AC	163	172	YRRKGGDDFE			9	7.2	1242.59	AC	60	1245.64	0.090989	2.32514	0.097359	4.79814	0.086677
CyaA AC	163	172	YRRKGGDDFE			9	7.2	1242.59	AC + CAM	0	1243.32	0.034638	0	0	4.72444	0.046107
CyaA AC	163	172	YRRKGGDDFE			9	7.2	1242.59	AC + CAM	0.166	1245.33	0.099134	2.01067	0.105011	4.78588	0.094136
CyaA AC	163	172	YRRKGGDDFE			9	7.2	1242.59	AC + CAM	0.5	1245.38	0.039219	2.0684	0.052325	4.7753	0.077027
CyaA AC	163	172	YRRKGGDDFE			9	7.2	1242.59	AC + CAM	1	1245.49	0.101654	2.17572	0.107394	4.77205	0.071902
CyaA AC	163	172	YRRKGGDDFE			9	7.2	1242.59	AC + CAM	5	1245.53	0.061381	2.21073	0.07048	4.77192	0.068063
CyaA AC	163	172	YRRKGGDDFE			9	7.2	1242.59	AC + CAM	10	1245.55	0.076839	2.23422	0.084286	4.78035	0.071237
CyaA AC	163	172	YRRKGGDDFE			9	7.2	1242.59	AC + CAM	30	1245.59	0.059233	2.27922	0.068617	4.78804	0.065416
CyaA AC	163	172	YRRKGGDDFE			9	7.2	1242.59	AC + CAM	60	1245.56	0.021515	2.24766	0.040776	4.78028	0.079122
CyaA AC	171	188	FEAVKVIGNAAGIPLTAD			16	12.8	1785.97	AC	0	1786.98	0.002238	0	0	9.04286	0.041283
CyaA AC	171	188	FEAVKVIGNAAGIPLTAD			16	12.8	1785.97	AC	0.166	1789.86	0.042792	2.87835	0.042851	9.06463	0.078107
CyaA AC	171	188	FEAVKVIGNAAGIPLTAD			16	12.8	1785.97	AC	0.5	1790.46	0.068192	3.47405	0.068228	9.06735	0.086969
CyaA AC	171	188	FEAVKVIGNAAGIPLTAD			16	12.8	1785.97	AC	1	1790.97	0.096289	3.98024	0.096315	9.06529	0.06151
CyaA AC	171	188	FEAVKVIGNAAGIPLTAD			16	12.8	1785.97	AC	5	1792.7	0.087953	5.71574	0.087982	9.06906	0.069887
CyaA AC	171	188	FEAVKVIGNAAGIPLTAD			16	12.8	1785.97	AC	10	1793.38	0.109722	6.39623	0.109745	9.0602	0.077925
CyaA AC	171	188	FEAVKVIGNAAGIPLTAD			16	12.8	1785.97	AC	30	1794.46	0.079807	7.4726	0.079839	9.04746	0.070676
CyaA AC	171	188	FEAVKVIGNAAGIPLTAD			16	12.8	1785.97	AC	60	1794.94	0.065421	7.95547	0.06546	9.05064	0.069353
CyaA AC	171	188	FEAVKVIGNAAGIPLTAD			16	12.8	1785.97	AC + CAM	0	1786.98	0.002238	0	0	9.04286	0.041283
CyaA AC	171	188	FEAVKVIGNAAGIPLTAD			16	12.8	1785.97	AC + CAM	0.166	1788.99	0.053092	2.00344	0.053139	9.06445	0.079179
CyaA AC	171	188	FEAVKVIGNAAGIPLTAD			16	12.8	1785.97	AC + CAM	0.5	1789.43	0.041567	2.44175	0.041628	9.06484	0.080292
CyaA AC	171	188	FEAVKVIGNAAGIPLTAD			16	12.8	1785.97	AC + CAM	1	1789.64	0.048152	2.65115	0.048204	9.05997	0.064564
CyaA AC	171	188	FEAVKVIGNAAGIPLTAD			16	12.8	1785.97	AC + CAM	5	1790.37	0.048699	3.38782	0.04875	9.05	0.054247
CyaA AC	171	188	FEAVKVIGNAAGIPLTAD			16	12.8	1785.97	AC + CAM	10	1790.74	0.051359	3.75382	0.051408	9.0593	0.070075
CyaA AC	171	188	FEAVKVIGNAAGIPLTAD			16	12.8	1785.97	AC + CAM	30	1791.28	0.026272	4.29722	0.026367	9.06473	0.063055
CyaA AC	171	188	FEAVKVIGNAAGIPLTAD			16	12.8	1785.97	AC + CAM	60	1791.48	0.041131	4.49771	0.041192	9.04978	0.059741
CyaA AC	182	215	GIPLTADIDMFAIMPHLSNFRDSARSSVTSGDSV			31	24.8	3607.75	AC	0	3616.75	0.076729	0	0	9.03897	0.041462
CyaA AC	182	215	GIPLTADIDMFAIMPHLSNFRDSARSSVTSGDSV			31	24.8	3607.75	AC	0.166	3621.95	0.063041	5.19433	0.099305	9.07309	0.085947
CyaA AC	182	215	GIPLTADIDMFAIMPHLSNFRDSARSSVTSGDSV			31	24.8	3607.75	AC	0.5	3623.23	0.14014	6.47464	0.15977	9.06714	0.096696
CyaA AC	182	215	GIPLTADIDMFAIMPHLSNFRDSARSSVTSGDSV			31	24.8	3607.75	AC	1	3624.47	0.133507	7.71232	0.153985	9.06809	0.065187
CyaA AC	182	215	GIPLTADIDMFAIMPHLSNFRDSARSSVTSGDSV			31	24.8	3607.75	AC	5	3627.34	0.219273	10.5826	0.232311	9.06979	0.063874
CyaA AC	182	215	GIPLTADIDMFAIMPHLSNFRDSARSSVTSGDSV			31	24.8	3607.75	AC	10	3629.54	0.16416	12.7821	0.181207	9.06368	0.081773
CyaA AC	182	215	GIPLTADIDMFAIMPHLSNFRDSARSSVTSGDSV			31	24.8	3607.75	AC	30	3631.24	0.331103	14.4848	0.339877	9.05062	0.074895
CyaA AC	182	215	GIPLTADIDMFAIMPHLSNFRDSARSSVTSGDSV			31	24.8	3607.75	AC	60	3632.51	0.351007	15.7523	0.359295	9.05673	0.075311
CyaA AC	182	215	GIPLTADIDMFAIMPHLSNFRDSARSSVTSGDSV			31	24.8	3607.75	AC + CAM	0	3616.77	0.060416	0	0	9.04137	0.041296
CyaA AC	182	215	GIPLTADIDMFAIMPHLSNFRDSARSSVTSGDSV			31	24.8	3607.75	AC + CAM	0.166	3620.69	0.138408	3.91697	0.151019	9.06609	0.081078
CyaA AC	182	215	GIPLTADIDMFAIMPHLSNFRDSARSSVTSGDSV			31	24.8	3607.75	AC + CAM	0.5	3621.41	0.052621	4.63644	0.080119	9.06547	0.08358
CyaA AC	182	215	GIPLTADIDMFAIMPHLSNFRDSARSSVTSGDSV			31	24.8	3607.75	AC + CAM	1	3621.83	0.255086	5.05394	0.262143	9.05467	0.064116
CyaA AC	182	215	GIPLTADIDMFAIMPHLSNFRDSARSSVTSGDSV			31	24.8	3607.75	AC + CAM	5	3623.13	0.262556	6.35388	0.269418	9.04976	0.057554
CyaA AC	182	215	GIPLTADIDMFAIMPHLSNFRDSARSSVTSGDSV			31	24.8	3607.75	AC + CAM	10	3623.49	0.078987	6.71993	0.099444	9.05492	0.066228
CyaA AC	182	215	GIPLTADIDMFAIMPHLSNFRDSARSSVTSGDSV			31	24.8	3607.75	AC + CAM	30	3624.54	0.071052	7.76891	0.093265	9.06278	0.062024
CyaA AC	182	215	GIPLTADIDMFAIMPHLSNFRDSARSSVTSGDSV			31	24.8	3607.75	AC + CAM	60	3625.24	0.164038	8.46758	0.174811	9.05267	0.063489
CyaA AC	192	201	FAIMPHLSNF			8	6.4	1176.59	AC	0	1177.28	0.01082	0	0	10.048	0.040557
CyaA AC	192	201	FAIMPHLSNF			8	6.4	1176.59	AC	0.166	1179.21	0.043772	1.92934	0.045089	10.0737	0.066553
CyaA AC	192	201	FAIMPHLSNF			8	6.4	1176.59	AC	0.5	1179.53	0.022651	2.2416	0.025102	10.0756	0.080841
CyaA AC	192	201	FAIMPHLSNF			8	6.4	1176.59	AC	1	1179.72	0.060265	2.43638	0.061228	10.0814	0.052174
CyaA AC	192	201	FAIMPHLSNF			8	6.4	1176.59	AC	5	1180.45	0.02801	3.17075	0.030028	10.1104	0.070857
CyaA AC	192	201	FAIMPHLSNF			8	6.4	1176.59	AC	10	1180.71	0.033625	3.4214	0.035323	10.0882	0.074088
CyaA AC	192	201	FAIMPHLSNF			8	6.4	1176.59	AC	30	1180.92	0.044631	3.63212	0.045923	10.0804	0.073651
CyaA AC	192	201	FAIMPHLSNF			8	6.4	1176.59	AC	60	1180.92	0.051635	3.63602	0.052756	10.0886	0.071941
CyaA AC	192	201	FAIMPHLSNF			8	6.4	1176.59	AC + CAM	0	1177.28	0.01082	0	0	10.048	0.040557
CyaA AC	192	201	FAIMPHLSNF			8	6.4	1176.59	AC + CAM	0.166	1177.76	0.037373	0.473745	0.038908	10.0658	0.075316
CyaA AC	192	201	FAIMPHLSNF			8	6.4	1176.59	AC + CAM	0.5	1177.8	0.03361	0.512536	0.035309	10.0803	0.078607
CyaA AC	192	201	FAIMPHLSNF			8	6.4	1176.59	AC + CAM	1	1177.79	0.023599	0.506146	0.025961	10.0768	0.062505
CyaA AC	192	201	FAIMPHLSNF			8	6.4	1176.59	AC + CAM	5	1177.92	0.044952	0.634954	0.046236	10.0714	0.046636
CyaA AC	192	201	FAIMPHLSNF			8	6.4	1176.59	AC + CAM	10	1177.98	0.037305	0.692538	0.038843	10.0877	0.068345
CyaA AC	192	201	FAIMPHLSNF			8	6.4	1176.59	AC + CAM	30	1178.09	0.041009	0.808217	0.042413	10.0981	0.067788
CyaA AC	192	201	FAIMPHLSNF			8	6.4	1176.59	AC + CAM	60	1178.15	0.067285	0.865434	0.068149	10.0789	0.05681
CyaA AC	201	218	FRDSARSSVTSGDSVTDY			17	13.6	1949.88	AC	0	1950.93	0.005311	0	0	6.56996	0.063734
CyaA AC	201	218	FRDSARSSVTSGDSVTDY			17	13.6	1949.88	AC	0.166	1958.28	0.125211	7.35176	0.125323	6.60963	0.102538
CyaA AC	201	218	FRDSARSSVTSGDSVTDY			17	13.6	1949.88	AC	0.5	1958.15	0.093737	7.22183	0.093887	6.6185	0.107955
CyaA AC	201	218	FRDSARSSVTSGDSVTDY			17	13.6	1949.88	AC	1	1958.11	0.063639	7.1774	0.06386	6.62824	0.085102
CyaA AC	201	218	FRDSARSSVTSGDSVTDY			17	13.6	1949.88	AC	5	1958.22	0.101562	7.28631	0.101701	6.61758	0.093001
CyaA AC	201	218	FRDSARSSVTSGDSVTDY			17	13.6	1949.88	AC	10	1958.11	0.087727	7.18048	0.087888	6.63325	0.086619
CyaA AC	201	218	FRDSARSSVTSGDSVTDY			17	13.6	1949.88	AC	30	1958.16	0.093483	7.23148	0.093633	6.62123	0.092944
CyaA AC	201	218	FRDSARSSVTSGDSVTDY			17	13.6	1949.88	AC	60	1958.15	0.149216	7.21299	0.14931	6.61766	0.09583
CyaA AC	201	218	FRDSARSSVTSGDSVTDY			17	13.6	1949.88	AC + CAM	0	1950.93	0.005311	0	0	6.56996	0.063734
CyaA AC	201	218	FRDSARSSVTSGDSVTDY			17	13.6	1949.88	AC + CAM	0.166	1957.89	0.112657	6.95937	0.112782	6.61643	0.09854
CyaA AC	201	218	FRDSARSSVTSGDSVTDY			17	13.6	1949.88	AC + CAM	0.5	1958.29	0.074365	7.35755	0.074554	6.60837	0.096602
CyaA AC	201	218	FRDSARSSVTSGDSVTDY			17	13.6	1949.88	AC + CAM	1	1958.39	0.066598	7.4586	0.06681	6.60297	0.082287
CyaA AC	201	218	FRDSARSSVTSGDSVTDY			17	13.6	1949.88	AC + CAM	5	1958.41	0.177905	7.47987	0.177985	6.60206	0.071952
CyaA AC	201	218	FRDSARSSVTSGDSVTDY			17	13.6	1949.88	AC + CAM	10	1958.35	0.152323	7.41918	0.152415	6.61759	0.085263
CyaA AC	201	218	FRDSARSSVTSGDSVTDY			17	13.6	1949.88	AC + CAM	30	1958.38	0.126263	7.45038	0.126375	6.6101	0.085381
CyaA AC	201	218	FRDSARSSVTSGDSVTDY			17	13.6	1949.88	AC + CAM	60	1958.29	0.083591	7.35836	0.08376	6.60128	0.084949
CyaA AC	219	233	LARTRRAASEATGGL			14	11.2	1529.85	AC	0	1530.69	0.022247	0	0	5.10324	0.043222
CyaA AC	219	233	LARTRRAASEATGGL			14	11.2	1529.85	AC	0.166	1537.46	0.056874	6.7725	0.06107	5.16872	0.113755
CyaA AC	219	233	LARTRRAASEATGGL			14	11.2	1529.85	AC	0.5	1537.36	0.081805	6.66844	0.084776	5.16942	0.106826
CyaA AC	219	233	LARTRRAASEATGGL			14	11.2	1529.85	AC	1	1537.29	0.043928	6.59903	0.04924	5.1934	0.102181
CyaA AC	219	233	LARTRRAASEATGGL			14	11.2	1529.85	AC	5	1537.33	0.131752	6.63984	0.133617	5.15984	0.078066
CyaA AC	219	233	LARTRRAASEATGGL			14	11.2	1529.85	AC	10	1537.27	0.184556	6.585	0.185892	5.19148	0.089548
CyaA AC	219	233	LARTRRAASEATGGL			14	11.2	1529.85	AC	30	1537.35	0.106449	6.66291	0.108749	5.17687	0.092803
CyaA AC	219	233	LARTRRAASEATGGL			14	11.2	1529.85	AC	60	1537.37	0.088364	6.67716	0.091121	5.17039	0.092296
CyaA AC	219	233	LARTRRAASEATGGL			14	11.2	1529.85	AC + CAM	0	1530.69	0.022247	0	0	5.10324	0.043222
CyaA AC	219	233	LARTRRAASEATGGL			14	11.2	1529.85	AC + CAM	0.166	1537.44	0.071745	6.75232	0.075115	5.15161	0.092975
CyaA AC	219	233	LARTRRAASEATGGL			14	11.2	1529.85	AC + CAM	0.5	1537.43	0.102964	6.74167	0.10534	5.13702	0.08062
CyaA AC	219	233	LARTRRAASEATGGL			14	11.2	1529.85	AC + CAM	1	1537.37	0.108282	6.67909	0.110544	5.13631	0.069518
CyaA AC	219	233	LARTRRAASEATGGL			14	11.2	1529.85	AC + CAM	5	1537.39	0.098517	6.69642	0.100998	5.14123	0.07902
CyaA AC	219	233	LARTRRAASEATGGL			14	11.2	1529.85	AC + CAM	10	1537.29	0.077221	6.60504	0.080361	5.14162	0.070672
CyaA AC	219	233	LARTRRAASEATGGL			14	11.2	1529.85	AC + CAM	30	1537.49	0.108341	6.80061	0.110602	5.13572	0.061987
CyaA AC	219	233	LARTRRAASEATGGL			14	11.2	1529.85	AC + CAM	60	1537.35	0.095025	6.66442	0.097595	5.14324	0.0858
CyaA AC	233	240	LDRERIDL			7	5.6	1029.57	AC	0	1030.16	0.015035	0	0	8.15157	0.051136
CyaA AC	233	240	LDRERIDL			7	5.6	1029.57	AC	0.166	1033.23	0.04391	3.06469	0.046413	8.20659	0.11677
CyaA AC	233	240	LDRERIDL			7	5.6	1029.57	AC	0.5	1033.26	0.072557	3.0999	0.074098	8.22136	0.122261
CyaA AC	233	240	LDRERIDL			7	5.6	1029.57	AC	1	1033.21	0.060022	3.04874	0.061876	8.21943	0.095615
CyaA AC	233	240	LDRERIDL			7	5.6	1029.57	AC	5	1033.22	0.027184	3.05753	0.031065	8.21224	0.09573
CyaA AC	233	240	LDRERIDL			7	5.6	1029.57	AC	10	1033.26	0.08954	3.09724	0.090793	8.23302	0.108802
CyaA AC	233	240	LDRERIDL			7	5.6	1029.57	AC	30	1033.31	0.046946	3.14366	0.049295	8.21888	0.103661
CyaA AC	233	240	LDRERIDL			7	5.6	1029.57	AC	60	1033.24	0.021947	3.08002	0.026603	8.22105	0.099632
CyaA AC	233	240	LDRERIDL			7	5.6	1029.57	AC + CAM	0	1030.16	0.015035	0	0	8.15157	0.051136
CyaA AC	233	240	LDRERIDL			7	5.6	1029.57	AC + CAM	0.166	1031.25	0.055222	1.08137	0.057232	8.20305	0.108222
CyaA AC	233	240	LDRERIDL			7	5.6	1029.57	AC + CAM	0.5	1031.4	0.002007	1.23502	0.015168	8.19498	0.101074
CyaA AC	233	240	LDRERIDL			7	5.6	1029.57	AC + CAM	1	1031.47	0.030796	1.30523	0.03427	8.19231	0.08164
CyaA AC	233	240	LDRERIDL			7	5.6	1029.57	AC + CAM	5	1031.91	0.051608	1.75053	0.053753	8.18975	0.080404
CyaA AC	233	240	LDRERIDL			7	5.6	1029.57	AC + CAM	10	1032.12	0.03217	1.95389	0.03551	8.20567	0.093678
CyaA AC	233	240	LDRERIDL			7	5.6	1029.57	AC + CAM	30	1032.41	0.02321	2.24446	0.027654	8.2083	0.082678
CyaA AC	233	240	LDRERIDL			7	5.6	1029.57	AC + CAM	60	1032.7	0.042902	2.53899	0.045461	8.20546	0.088302
CyaA AC	241	256	LWKIARAGARSAVGTE			15	12	1685.94	AC	0	1686.9	0.004386	0	0	6.60387	0.057737
CyaA AC	241	256	LWKIARAGARSAVGTE			15	12	1685.94	AC	0.166	1694.94	0.158269	8.0466	0.158329	6.64558	0.098669
CyaA AC	241	256	LWKIARAGARSAVGTE			15	12	1685.94	AC	0.5	1694.76	0.073074	7.86524	0.073206	6.65369	0.104621
CyaA AC	241	256	LWKIARAGARSAVGTE			15	12	1685.94	AC	1	1694.78	0.099599	7.88044	0.099695	6.66174	0.076778
CyaA AC	241	256	LWKIARAGARSAVGTE			15	12	1685.94	AC	5	1694.81	0.043803	7.91467	0.044022	6.6652	0.092331
CyaA AC	241	256	LWKIARAGARSAVGTE			15	12	1685.94	AC	10	1694.78	0.026572	7.87972	0.026931	6.68144	0.092697
CyaA AC	241	256	LWKIARAGARSAVGTE			15	12	1685.94	AC	30	1694.85	0.075846	7.95455	0.075973	6.66344	0.092539
CyaA AC	241	256	LWKIARAGARSAVGTE			15	12	1685.94	AC	60	1694.82	0.055858	7.92389	0.05603	6.65991	0.094588
CyaA AC	241	256	LWKIARAGARSAVGTE			15	12	1685.94	AC + CAM	0	1686.9	0.004386	0	0	6.60387	0.057737
CyaA AC	241	256	LWKIARAGARSAVGTE			15	12	1685.94	AC + CAM	0.166	1687.72	0.017473	0.823826	0.018015	6.65849	0.094098
CyaA AC	241	256	LWKIARAGARSAVGTE			15	12	1685.94	AC + CAM	0.5	1687.94	0.025856	1.0464	0.026226	6.65797	0.095012
CyaA AC	241	256	LWKIARAGARSAVGTE			15	12	1685.94	AC + CAM	1	1688.05	0.046423	1.15783	0.04663	6.6521	0.078685
CyaA AC	241	256	LWKIARAGARSAVGTE			15	12	1685.94	AC + CAM	5	1688.42	0.075291	1.52148	0.075419	6.64573	0.063733
CyaA AC	241	256	LWKIARAGARSAVGTE			15	12	1685.94	AC + CAM	10	1688.7	0.080554	1.8075	0.080673	6.66711	0.085007
CyaA AC	241	256	LWKIARAGARSAVGTE			15	12	1685.94	AC + CAM	30	1689.18	0.04178	2.28755	0.04201	6.66509	0.085084
CyaA AC	241	256	LWKIARAGARSAVGTE			15	12	1685.94	AC + CAM	60	1689.58	0.082582	2.67908	0.082699	6.64778	0.081473
CyaA AC	241	257	LWKIARAGARSAVGTEA			16	12.8	1756.98	AC	0	1758	0.025871	0	0	6.66033	0.055371
CyaA AC	241	257	LWKIARAGARSAVGTEA			16	12.8	1756.98	AC	0.166	1766.65	0.151616	8.64753	0.153807	6.70464	0.098449
CyaA AC	241	257	LWKIARAGARSAVGTEA			16	12.8	1756.98	AC	0.5	1766.52	0.082795	8.51927	0.086743	6.71272	0.106912
CyaA AC	241	257	LWKIARAGARSAVGTEA			16	12.8	1756.98	AC	1	1766.48	0.144606	8.47429	0.146902	6.71895	0.080215
CyaA AC	241	257	LWKIARAGARSAVGTEA			16	12.8	1756.98	AC	5	1766.4	0.074724	8.40293	0.079076	6.71915	0.087281
CyaA AC	241	257	LWKIARAGARSAVGTEA			16	12.8	1756.98	AC	10	1766.61	0.077952	8.61146	0.082133	6.72685	0.085763
CyaA AC	241	257	LWKIARAGARSAVGTEA			16	12.8	1756.98	AC	30	1766.6	0.039866	8.59864	0.047525	6.72157	0.092643
CyaA AC	241	257	LWKIARAGARSAVGTEA			16	12.8	1756.98	AC	60	1766.57	0.046517	8.56886	0.053227	6.71981	0.091315
CyaA AC	241	257	LWKIARAGARSAVGTEA			16	12.8	1756.98	AC + CAM	0	1758	0.025871	0	0	6.66033	0.055371
CyaA AC	241	257	LWKIARAGARSAVGTEA			16	12.8	1756.98	AC + CAM	0.166	1759.18	0.043732	1.17832	0.050811	6.71926	0.098444
CyaA AC	241	257	LWKIARAGARSAVGTEA			16	12.8	1756.98	AC + CAM	0.5	1759.6	0.025312	1.59485	0.036194	6.70987	0.092536
CyaA AC	241	257	LWKIARAGARSAVGTEA			16	12.8	1756.98	AC + CAM	1	1759.71	0.051418	1.70405	0.05756	6.69747	0.094168
CyaA AC	241	257	LWKIARAGARSAVGTEA			16	12.8	1756.98	AC + CAM	5	1760.01	0.057103	2.00891	0.06269	6.69363	0.076365
CyaA AC	241	257	LWKIARAGARSAVGTEA			16	12.8	1756.98	AC + CAM	10	1760.23	0.043082	2.22851	0.050254	6.7083	0.110427
CyaA AC	241	257	LWKIARAGARSAVGTEA			16	12.8	1756.98	AC + CAM	30	1760.81	0.111955	2.81179	0.114906	6.72059	0.081822
CyaA AC	241	257	LWKIARAGARSAVGTEA			16	12.8	1756.98	AC + CAM	60	1761.25	0.087579	3.24562	0.09132	6.70565	0.080754
CyaA AC	257	267	ARRQFRYDGDM			10	8	1414.66	AC	0	1415.46	0.00512	0	0	6.22648	0.057788
CyaA AC	257	267	ARRQFRYDGDM			10	8	1414.66	AC	0.166	1419.21	0.04921	3.75103	0.049476	6.27541	0.103422
CyaA AC	257	267	ARRQFRYDGDM			10	8	1414.66	AC	0.5	1419.12	0.148324	3.6574	0.148412	6.28849	0.112138
CyaA AC	257	267	ARRQFRYDGDM			10	8	1414.66	AC	1	1419.18	0.086269	3.72091	0.086421	6.29795	0.091675
CyaA AC	257	267	ARRQFRYDGDM			10	8	1414.66	AC	5	1419.12	0.141178	3.65215	0.141271	6.30293	0.093046
CyaA AC	257	267	ARRQFRYDGDM			10	8	1414.66	AC	10	1419.06	0.184084	3.59859	0.184156	6.32745	0.10413
CyaA AC	257	267	ARRQFRYDGDM			10	8	1414.66	AC	30	1419.15	0.014571	3.68478	0.015445	6.29746	0.095472
CyaA AC	257	267	ARRQFRYDGDM			10	8	1414.66	AC	60	1419.13	0.014989	3.66885	0.015839	6.29785	0.099872
CyaA AC	257	267	ARRQFRYDGDM			10	8	1414.66	AC + CAM	0	1415.46	0.00512	0	0	6.22648	0.057788
CyaA AC	257	267	ARRQFRYDGDM			10	8	1414.66	AC + CAM	0.166	1417.34	0.021987	1.87348	0.022575	6.29161	0.101476
CyaA AC	257	267	ARRQFRYDGDM			10	8	1414.66	AC + CAM	0.5	1417.96	0.007328	2.50016	0.008939	6.28448	0.099577
CyaA AC	257	267	ARRQFRYDGDM			10	8	1414.66	AC + CAM	1	1418.63	0.137238	3.16981	0.137333	6.27645	0.085991
CyaA AC	257	267	ARRQFRYDGDM			10	8	1414.66	AC + CAM	5	1419.17	0.127447	3.70751	0.12755	6.27406	0.079002
CyaA AC	257	267	ARRQFRYDGDM			10	8	1414.66	AC + CAM	10	1419.22	0.072604	3.75196	0.072784	6.29263	0.08817
CyaA AC	257	267	ARRQFRYDGDM			10	8	1414.66	AC + CAM	30	1419.26	0.017064	3.79379	0.017815	6.28941	0.089355
CyaA AC	257	267	ARRQFRYDGDM			10	8	1414.66	AC + CAM	60	1419.27	0.010012	3.8035	0.011245	6.27314	0.0871
CyaA AC	268	274	NIGVITD			6	4.8	731.393	AC	0	731.697	0.001518	0	0	7.47581	0.045135
CyaA AC	268	274	NIGVITD			6	4.8	731.393	AC	0.166	735.074	0.032827	3.37714	0.032862	7.50947	0.098451
CyaA AC	268	274	NIGVITD			6	4.8	731.393	AC	0.5	735.022	0.03905	3.3251	0.03908	7.52149	0.103976
CyaA AC	268	274	NIGVITD			6	4.8	731.393	AC	1	735.096	0.020796	3.39911	0.020851	7.52717	0.080679
CyaA AC	268	274	NIGVITD			6	4.8	731.393	AC	5	735.076	0.036046	3.37896	0.036078	7.52875	0.101078
CyaA AC	268	274	NIGVITD			6	4.8	731.393	AC	10	735.027	0.057621	3.33018	0.057641	7.54878	0.11421
CyaA AC	268	274	NIGVITD			6	4.8	731.393	AC	30	735.033	0.084196	3.33524	0.084209	7.52784	0.09888
CyaA AC	268	274	NIGVITD			6	4.8	731.393	AC	60	735.03	0.065547	3.33267	0.065565	7.52473	0.096022
CyaA AC	268	274	NIGVITD			6	4.8	731.393	AC + CAM	0	731.697	0.001518	0	0	7.47581	0.045135
CyaA AC	268	274	NIGVITD			6	4.8	731.393	AC + CAM	0.166	732.767	0.038482	1.06972	0.038512	7.52554	0.100612
CyaA AC	268	274	NIGVITD			6	4.8	731.393	AC + CAM	0.5	732.962	0.015658	1.26465	0.015731	7.51779	0.096732
CyaA AC	268	274	NIGVITD			6	4.8	731.393	AC + CAM	1	733.116	0.038739	1.41825	0.038769	7.52016	0.086479
CyaA AC	268	274	NIGVITD			6	4.8	731.393	AC + CAM	5	733.779	0.024938	2.08127	0.024984	7.50054	0.071501
CyaA AC	268	274	NIGVITD			6	4.8	731.393	AC + CAM	10	733.954	0.036802	2.25636	0.036833	7.52296	0.095404
CyaA AC	268	274	NIGVITD			6	4.8	731.393	AC + CAM	30	734.32	0.061968	2.62269	0.061987	7.51549	0.080771
CyaA AC	268	274	NIGVITD			6	4.8	731.393	AC + CAM	60	734.597	0.04356	2.8994	0.043587	7.50274	0.07616
CyaA AC	268	275	NIGVITDF			7	5.6	878.462	AC	0	878.938	0.041188	0	0	10.1427	0.032804
CyaA AC	268	275	NIGVITDF			7	5.6	878.462	AC	0.166	882.655	0.023006	3.7174	0.047178	10.162	0.073285
CyaA AC	268	275	NIGVITDF			7	5.6	878.462	AC	0.5	882.691	0.005162	3.75304	0.041511	10.1597	0.087654
CyaA AC	268	275	NIGVITDF			7	5.6	878.462	AC	1	882.702	0.017296	3.76428	0.044672	10.1706	0.062779
CyaA AC	268	275	NIGVITDF			7	5.6	878.462	AC	5	882.697	0.03235	3.75976	0.052373	10.1889	0.069073
CyaA AC	268	275	NIGVITDF			7	5.6	878.462	AC	10	882.669	0.023686	3.73121	0.047513	10.1796	0.083338
CyaA AC	268	275	NIGVITDF			7	5.6	878.462	AC	30	882.716	0.023331	3.7781	0.047337	10.167	0.074706
CyaA AC	268	275	NIGVITDF			7	5.6	878.462	AC	60	882.676	0.029267	3.73807	0.050528	10.1711	0.070489
CyaA AC	268	275	NIGVITDF			7	5.6	878.462	AC + CAM	0	878.938	0.041188	0	0	10.1427	0.032804
CyaA AC	268	275	NIGVITDF			7	5.6	878.462	AC + CAM	0.166	880.561	0.03587	1.62298	0.054618	10.1581	0.073509
CyaA AC	268	275	NIGVITDF			7	5.6	878.462	AC + CAM	0.5	880.719	0.023955	1.78177	0.047648	10.1647	0.074533
CyaA AC	268	275	NIGVITDF			7	5.6	878.462	AC + CAM	1	880.93	0.053159	1.99243	0.067249	10.1668	0.063277
CyaA AC	268	275	NIGVITDF			7	5.6	878.462	AC + CAM	5	881.457	0.018059	2.51933	0.044973	10.1635	0.052582
CyaA AC	268	275	NIGVITDF			7	5.6	878.462	AC + CAM	10	881.664	0.027889	2.72603	0.049742	10.1692	0.064168
CyaA AC	268	275	NIGVITDF			7	5.6	878.462	AC + CAM	30	881.998	0.037004	3.06059	0.05537	10.1728	0.058927
CyaA AC	268	275	NIGVITDF			7	5.6	878.462	AC + CAM	60	882.218	0.014288	3.28001	0.043596	10.1619	0.059147
CyaA AC	275	293	FELEVRNALNRRAHAVGAQ			18	14.4	2151.15	AC	0	2152.36	0.008322	0	0	7.11025	0.060511
CyaA AC	275	293	FELEVRNALNRRAHAVGAQ			18	14.4	2151.15	AC	0.166	2159.17	0.103695	6.81635	0.104028	7.12098	0.076975
CyaA AC	275	293	FELEVRNALNRRAHAVGAQ			18	14.4	2151.15	AC	0.5	2160.18	0.143886	7.82501	0.144127	7.11799	0.077442
CyaA AC	275	293	FELEVRNALNRRAHAVGAQ			18	14.4	2151.15	AC	1	2160.9	0.02496	8.53839	0.026311	7.12773	0.047085
CyaA AC	275	293	FELEVRNALNRRAHAVGAQ			18	14.4	2151.15	AC	5	2161.37	0.110032	9.01354	0.110346	7.13988	0.076457
CyaA AC	275	293	FELEVRNALNRRAHAVGAQ			18	14.4	2151.15	AC	10	2161.32	0.167629	8.9644	0.167835	7.13033	0.071578
CyaA AC	275	293	FELEVRNALNRRAHAVGAQ			18	14.4	2151.15	AC	30	2161.46	0.148626	9.10061	0.148859	7.12192	0.072699
CyaA AC	275	293	FELEVRNALNRRAHAVGAQ			18	14.4	2151.15	AC	60	2161.41	0.120469	9.05261	0.120756	7.13127	0.08454
CyaA AC	275	293	FELEVRNALNRRAHAVGAQ			18	14.4	2151.15	AC + CAM	0	2152.36	0.008322	0	0	7.11025	0.060511
CyaA AC	275	293	FELEVRNALNRRAHAVGAQ			18	14.4	2151.15	AC + CAM	0.166	2153.33	0.074652	0.976458	0.075115	7.15028	0.083363
CyaA AC	275	293	FELEVRNALNRRAHAVGAQ			18	14.4	2151.15	AC + CAM	0.5	2153.46	0.056346	1.09915	0.056957	7.14924	0.084592
CyaA AC	275	293	FELEVRNALNRRAHAVGAQ			18	14.4	2151.15	AC + CAM	1	2153.7	0.071443	1.34138	0.071926	7.1405	0.065821
CyaA AC	275	293	FELEVRNALNRRAHAVGAQ			18	14.4	2151.15	AC + CAM	5	2154.09	0.331506	1.73145	0.331611	7.12887	0.05072
CyaA AC	275	293	FELEVRNALNRRAHAVGAQ			18	14.4	2151.15	AC + CAM	10	2154.33	0.105704	1.96897	0.106031	7.14868	0.074134
CyaA AC	275	293	FELEVRNALNRRAHAVGAQ			18	14.4	2151.15	AC + CAM	30	2154.99	0.132826	2.63057	0.133087	7.16894	0.085172
CyaA AC	275	293	FELEVRNALNRRAHAVGAQ			18	14.4	2151.15	AC + CAM	60	2155.89	0.192373	3.53436	0.192553	7.132	0.065268
CyaA AC	277	283	LEVRNAL			6	4.8	814.478	AC	0	814.885	0.026443	0	0	7.01301	0.05568
CyaA AC	277	283	LEVRNAL			6	4.8	814.478	AC	0.166	816.955	0.039211	2.06997	0.047294	7.07153	0.115524
CyaA AC	277	283	LEVRNAL			6	4.8	814.478	AC	0.5	817.569	0.058627	2.68343	0.064314	7.07711	0.121153
CyaA AC	277	283	LEVRNAL			6	4.8	814.478	AC	1	817.945	0.02976	3.05987	0.03981	7.0854	0.102868
CyaA AC	277	283	LEVRNAL			6	4.8	814.478	AC	5	818.197	0.110758	3.31151	0.113871	7.0669	0.092978
CyaA AC	277	283	LEVRNAL			6	4.8	814.478	AC	10	818.158	0.037204	3.27293	0.045644	7.11128	0.117423
CyaA AC	277	283	LEVRNAL			6	4.8	814.478	AC	30	818.223	0.054946	3.33809	0.060977	7.07549	0.098542
CyaA AC	277	283	LEVRNAL			6	4.8	814.478	AC	60	818.204	0.052788	3.31904	0.059041	7.07324	0.101
CyaA AC	277	283	LEVRNAL			6	4.8	814.478	AC + CAM	0	814.885	0.026443	0	0	7.01301	0.05568
CyaA AC	277	283	LEVRNAL			6	4.8	814.478	AC + CAM	0.166	815.016	0.022096	0.130596	0.034459	7.07268	0.111015
CyaA AC	277	283	LEVRNAL			6	4.8	814.478	AC + CAM	0.5	815.009	0.009233	0.123527	0.028009	7.0638	0.103464
CyaA AC	277	283	LEVRNAL			6	4.8	814.478	AC + CAM	1	815.006	0.025312	0.120699	0.036605	7.05937	0.087754
CyaA AC	277	283	LEVRNAL			6	4.8	814.478	AC + CAM	5	815.032	0.004262	0.147003	0.026784	7.06029	0.082673
CyaA AC	277	283	LEVRNAL			6	4.8	814.478	AC + CAM	10	815.037	0.078417	0.15176	0.082755	7.06796	0.093982
CyaA AC	277	283	LEVRNAL			6	4.8	814.478	AC + CAM	30	815.099	0.0489	0.213757	0.055592	7.06767	0.08901
CyaA AC	277	283	LEVRNAL			6	4.8	814.478	AC + CAM	60	815.168	0.080588	0.283162	0.084815	7.06406	0.09472
CyaA AC	294	310	DVVQHGTEQNNPFPEAD			14	11.2	1896.84	AC	0	1897.88	0.017508	0	0	7.38277	0.048044
CyaA AC	294	310	DVVQHGTEQNNPFPEAD			14	11.2	1896.84	AC	0.166	1903.95	0.068881	6.0686	0.071072	7.42836	0.101632
CyaA AC	294	310	DVVQHGTEQNNPFPEAD			14	11.2	1896.84	AC	0.5	1903.98	0.096168	6.09902	0.097749	7.43933	0.106514
CyaA AC	294	310	DVVQHGTEQNNPFPEAD			14	11.2	1896.84	AC	1	1904.04	0.062615	6.1578	0.065017	7.4448	0.085707
CyaA AC	294	310	DVVQHGTEQNNPFPEAD			14	11.2	1896.84	AC	5	1904.03	0.120568	6.14528	0.121832	7.43671	0.088609
CyaA AC	294	310	DVVQHGTEQNNPFPEAD			14	11.2	1896.84	AC	10	1903.94	0.153529	6.06278	0.154524	7.45425	0.09485
CyaA AC	294	310	DVVQHGTEQNNPFPEAD			14	11.2	1896.84	AC	30	1903.99	0.085621	6.10763	0.087393	7.4406	0.090422
CyaA AC	294	310	DVVQHGTEQNNPFPEAD			14	11.2	1896.84	AC	60	1904.02	0.140498	6.14072	0.141585	7.43909	0.093094
CyaA AC	294	310	DVVQHGTEQNNPFPEAD			14	11.2	1896.84	AC + CAM	0	1897.88	0.017508	0	0	7.38277	0.048044
CyaA AC	294	310	DVVQHGTEQNNPFPEAD			14	11.2	1896.84	AC + CAM	0.166	1900.81	0.049875	2.92665	0.052859	7.4299	0.097382
CyaA AC	294	310	DVVQHGTEQNNPFPEAD			14	11.2	1896.84	AC + CAM	0.5	1901.36	0.021137	3.48407	0.027447	7.42397	0.092937
CyaA AC	294	310	DVVQHGTEQNNPFPEAD			14	11.2	1896.84	AC + CAM	1	1901.75	0.045567	3.87236	0.048815	7.42427	0.079136
CyaA AC	294	310	DVVQHGTEQNNPFPEAD			14	11.2	1896.84	AC + CAM	5	1902.53	0.07753	4.64738	0.079482	7.41219	0.071044
CyaA AC	294	310	DVVQHGTEQNNPFPEAD			14	11.2	1896.84	AC + CAM	10	1902.84	0.075573	4.96387	0.077575	7.4253	0.082077
CyaA AC	294	310	DVVQHGTEQNNPFPEAD			14	11.2	1896.84	AC + CAM	30	1903.26	0.07155	5.37958	0.073661	7.42637	0.076609
CyaA AC	294	310	DVVQHGTEQNNPFPEAD			14	11.2	1896.84	AC + CAM	60	1903.44	0.072408	5.56047	0.074494	7.41638	0.07815
CyaA AC	294	314	DVVQHGTEQNNPFPEADEKIF			18	14.4	2414.13	AC	0	2415.53	0.019395	0	0	9.0256	0.054323
CyaA AC	294	314	DVVQHGTEQNNPFPEADEKIF			18	14.4	2414.13	AC	0.166	2422.1	0.134967	6.56846	0.136353	9.04841	0.08026
CyaA AC	294	314	DVVQHGTEQNNPFPEADEKIF			18	14.4	2414.13	AC	0.5	2422.33	0.156618	6.79562	0.157814	9.05617	0.092802
CyaA AC	294	314	DVVQHGTEQNNPFPEADEKIF			18	14.4	2414.13	AC	1	2422.42	0.087359	6.88967	0.089486	9.05071	0.058702
CyaA AC	294	314	DVVQHGTEQNNPFPEADEKIF			18	14.4	2414.13	AC	5	2422.55	0.147072	7.0163	0.148345	9.06942	0.074292
CyaA AC	294	314	DVVQHGTEQNNPFPEADEKIF			18	14.4	2414.13	AC	10	2422.64	0.127854	7.10802	0.129317	9.05707	0.074624
CyaA AC	294	314	DVVQHGTEQNNPFPEADEKIF			18	14.4	2414.13	AC	30	2422.73	0.028939	7.20359	0.034837	9.05287	0.076132
CyaA AC	294	314	DVVQHGTEQNNPFPEADEKIF			18	14.4	2414.13	AC	60	2422.99	0.170688	7.46066	0.171786	9.06146	0.074535
CyaA AC	294	314	DVVQHGTEQNNPFPEADEKIF			18	14.4	2414.13	AC + CAM	0	2415.53	0.019395	0	0	9.0256	0.054323
CyaA AC	294	314	DVVQHGTEQNNPFPEADEKIF			18	14.4	2414.13	AC + CAM	0.166	2419.18	0.068972	3.65244	0.071647	9.05526	0.087343
CyaA AC	294	314	DVVQHGTEQNNPFPEADEKIF			18	14.4	2414.13	AC + CAM	0.5	2419.9	0.060474	4.36428	0.063509	9.05731	0.087122
CyaA AC	294	314	DVVQHGTEQNNPFPEADEKIF			18	14.4	2414.13	AC + CAM	1	2420.2	0.043862	4.67024	0.047959	9.04389	0.064838
CyaA AC	294	314	DVVQHGTEQNNPFPEADEKIF			18	14.4	2414.13	AC + CAM	5	2420.99	0.197791	5.46243	0.19874	9.03929	0.052206
CyaA AC	294	314	DVVQHGTEQNNPFPEADEKIF			18	14.4	2414.13	AC + CAM	10	2421.3	0.106538	5.7732	0.108289	9.05588	0.074744
CyaA AC	294	314	DVVQHGTEQNNPFPEADEKIF			18	14.4	2414.13	AC + CAM	30	2421.61	0.09069	6.07724	0.092741	9.06581	0.071534
CyaA AC	294	314	DVVQHGTEQNNPFPEADEKIF			18	14.4	2414.13	AC + CAM	60	2421.91	0.049587	6.37841	0.053245	9.04467	0.063703
CyaA AC	304	315	NPFPEADEKIFV			9	7.2	1405.7	AC	0	1406.22	0.187354	0	0	6.58463	0.102541
CyaA AC	304	315	NPFPEADEKIFV			9	7.2	1405.7	AC	0.166	1411.65	0.052997	5.43665	0.194705	6.26887	0.08295
CyaA AC	304	315	NPFPEADEKIFV			9	7.2	1405.7	AC	0.5	1411.86	0.184482	5.64456	0.262935	6.27474	0.085265
CyaA AC	304	315	NPFPEADEKIFV			9	7.2	1405.7	AC	1	1411.89	0.133092	5.67037	0.229815	6.29182	0.061219
CyaA AC	304	315	NPFPEADEKIFV			9	7.2	1405.7	AC	5	1411.71	0.195526	5.4936	0.270799	6.26841	0.078977
CyaA AC	304	315	NPFPEADEKIFV			9	7.2	1405.7	AC	10	1411.66	0.300767	5.43966	0.354348	6.28971	0.076454
CyaA AC	304	315	NPFPEADEKIFV			9	7.2	1405.7	AC	30	1411.97	0.188626	5.75733	0.265859	6.27039	0.069305
CyaA AC	304	315	NPFPEADEKIFV			9	7.2	1405.7	AC	60	1411.85	0.088917	5.63131	0.207383	6.26618	0.079002
CyaA AC	304	315	NPFPEADEKIFV			9	7.2	1405.7	AC + CAM	0	1406.22	0.187354	0	0	6.58463	0.102541
CyaA AC	304	315	NPFPEADEKIFV			9	7.2	1405.7	AC + CAM	0.166	1411.32	0.01043	5.10284	0.187644	6.25404	0.094551
CyaA AC	304	315	NPFPEADEKIFV			9	7.2	1405.7	AC + CAM	0.5	1411.62	0.059193	5.40404	0.196483	6.25278	0.10049
CyaA AC	304	315	NPFPEADEKIFV			9	7.2	1405.7	AC + CAM	1	1411.56	0.051987	5.3428	0.194433	6.23794	0.078681
CyaA AC	304	315	NPFPEADEKIFV			9	7.2	1405.7	AC + CAM	5	1411.53	0.12931	5.31086	0.227646	6.24181	0.059274
CyaA AC	304	315	NPFPEADEKIFV			9	7.2	1405.7	AC + CAM	10	1411.57	0.060418	5.35101	0.196855	6.27006	0.072928
CyaA AC	304	315	NPFPEADEKIFV			9	7.2	1405.7	AC + CAM	30	1411.56	0.045218	5.34163	0.192734	6.24957	0.084662
CyaA AC	304	315	NPFPEADEKIFV			9	7.2	1405.7	AC + CAM	60	1411.49	0.026306	5.2734	0.189192	6.23499	0.078745
CyaA AC	314	324	FVVSATGESQM			10	8	1155.54	AC	0	1156.22	0.009033	0	0	7.84656	0.058064
CyaA AC	314	324	FVVSATGESQM			10	8	1155.54	AC	0.166	1159.5	0.010041	3.28465	0.013506	7.88549	0.105935
CyaA AC	314	324	FVVSATGESQM			10	8	1155.54	AC	0.5	1159.79	0.023492	3.56841	0.025169	7.89702	0.11028
CyaA AC	314	324	FVVSATGESQM			10	8	1155.54	AC	1	1159.98	0.026798	3.76049	0.02828	7.89897	0.088266
CyaA AC	314	324	FVVSATGESQM			10	8	1155.54	AC	5	1160.3	0.036442	4.07871	0.037545	7.90098	0.096748
CyaA AC	314	324	FVVSATGESQM			10	8	1155.54	AC	10	1160.33	0.042803	4.11752	0.043746	7.91772	0.109008
CyaA AC	314	324	FVVSATGESQM			10	8	1155.54	AC	30	1160.66	0.162973	4.44724	0.163223	7.89247	0.092001
CyaA AC	314	324	FVVSATGESQM			10	8	1155.54	AC	60	1160.76	0.159534	4.53832	0.159789	7.89454	0.093851
CyaA AC	314	324	FVVSATGESQM			10	8	1155.54	AC + CAM	0	1156.22	0.009033	0	0	7.84656	0.058064
CyaA AC	314	324	FVVSATGESQM			10	8	1155.54	AC + CAM	0.166	1159.17	0.041402	2.94991	0.042376	7.89136	0.103493
CyaA AC	314	324	FVVSATGESQM			10	8	1155.54	AC + CAM	0.5	1159.66	0.044942	3.44755	0.045841	7.88206	0.099038
CyaA AC	314	324	FVVSATGESQM			10	8	1155.54	AC + CAM	1	1159.9	0.000941	3.67976	0.009082	7.88338	0.083833
CyaA AC	314	324	FVVSATGESQM			10	8	1155.54	AC + CAM	5	1160.01	0.06654	3.79525	0.06715	7.8755	0.07813
CyaA AC	314	324	FVVSATGESQM			10	8	1155.54	AC + CAM	10	1160.05	0.087039	3.8338	0.087506	7.88624	0.087673
CyaA AC	314	324	FVVSATGESQM			10	8	1155.54	AC + CAM	30	1160.01	0.104446	3.79421	0.104835	7.88724	0.082108
CyaA AC	314	324	FVVSATGESQM			10	8	1155.54	AC + CAM	60	1160.13	0.097555	3.90937	0.097972	7.87548	0.079511
CyaA AC	325	332	LTRGQLKE			7	5.6	944.552	AC	0	945.056	0.008302	0	0	4.66209	0.0407
CyaA AC	325	332	LTRGQLKE			7	5.6	944.552	AC	0.166	948.323	0.021467	3.26688	0.023016	4.7125	0.094253
CyaA AC	325	332	LTRGQLKE			7	5.6	944.552	AC	0.5	948.486	0.003625	3.42997	0.009059	4.72025	0.097686
CyaA AC	325	332	LTRGQLKE			7	5.6	944.552	AC	1	948.524	0.07775	3.46805	0.078192	4.73503	0.078791
CyaA AC	325	332	LTRGQLKE			7	5.6	944.552	AC	5	948.597	0.070505	3.54093	0.070992	4.72025	0.072678
CyaA AC	325	332	LTRGQLKE			7	5.6	944.552	AC	10	948.548	0.059637	3.49267	0.060212	4.73181	0.077509
CyaA AC	325	332	LTRGQLKE			7	5.6	944.552	AC	30	948.595	0.053037	3.53897	0.053683	4.72379	0.079004
CyaA AC	325	332	LTRGQLKE			7	5.6	944.552	AC	60	948.563	0.020493	3.50676	0.02211	4.72302	0.084389
CyaA AC	325	332	LTRGQLKE			7	5.6	944.552	AC + CAM	0	945.056	0.008302	0	0	4.66209	0.0407
CyaA AC	325	332	LTRGQLKE			7	5.6	944.552	AC + CAM	0.166	947.914	0.07231	2.85826	0.072785	4.70898	0.086989
CyaA AC	325	332	LTRGQLKE			7	5.6	944.552	AC + CAM	0.5	948.32	0.008637	3.26382	0.01198	4.702	0.075009
CyaA AC	325	332	LTRGQLKE			7	5.6	944.552	AC + CAM	1	948.454	0.022653	3.39842	0.024126	4.70133	0.065766
CyaA AC	325	332	LTRGQLKE			7	5.6	944.552	AC + CAM	5	948.594	0.043401	3.53815	0.044188	4.70225	0.070417
CyaA AC	325	332	LTRGQLKE			7	5.6	944.552	AC + CAM	10	948.602	0.043367	3.5465	0.044155	4.70485	0.067249
CyaA AC	325	332	LTRGQLKE			7	5.6	944.552	AC + CAM	30	948.614	0.014766	3.55856	0.016939	4.70521	0.066693
CyaA AC	325	332	LTRGQLKE			7	5.6	944.552	AC + CAM	60	948.583	0.010179	3.52748	0.013135	4.70431	0.075943
CyaA AC	331	341	KEYIGQQRGEG			10	8	1264.63	AC	0	1265.32	0.010034	0	0	4.70331	0.041674
CyaA AC	331	341	KEYIGQQRGEG			10	8	1264.63	AC	0.166	1267.96	0.065154	2.64462	0.065922	4.75687	0.095195
CyaA AC	331	341	KEYIGQQRGEG			10	8	1264.63	AC	0.5	1268.68	0.018693	3.36379	0.021216	4.77003	0.099585
CyaA AC	331	341	KEYIGQQRGEG			10	8	1264.63	AC	1	1269.09	0.083847	3.77255	0.084445	4.77407	0.075718
CyaA AC	331	341	KEYIGQQRGEG			10	8	1264.63	AC	5	1269.68	0.050433	4.36897	0.051422	4.75627	0.067051
CyaA AC	331	341	KEYIGQQRGEG			10	8	1264.63	AC	10	1269.81	0.058072	4.4949	0.058933	4.77585	0.080133
CyaA AC	331	341	KEYIGQQRGEG			10	8	1264.63	AC	30	1270.14	0.040004	4.82322	0.041243	4.76652	0.076165
CyaA AC	331	341	KEYIGQQRGEG			10	8	1264.63	AC	60	1270.18	0.011917	4.86141	0.015579	4.76226	0.081471
CyaA AC	331	341	KEYIGQQRGEG			10	8	1264.63	AC + CAM	0	1265.32	0.010034	0	0	4.70331	0.041674
CyaA AC	331	341	KEYIGQQRGEG			10	8	1264.63	AC + CAM	0.166	1266.96	0.02816	1.64471	0.029895	4.75387	0.08587
CyaA AC	331	341	KEYIGQQRGEG			10	8	1264.63	AC + CAM	0.5	1267.08	0.04832	1.76726	0.049351	4.74859	0.072603
CyaA AC	331	341	KEYIGQQRGEG			10	8	1264.63	AC + CAM	1	1267.19	0.039506	1.87917	0.040761	4.74465	0.065198
CyaA AC	331	341	KEYIGQQRGEG			10	8	1264.63	AC + CAM	5	1267.66	0.019928	2.34456	0.022312	4.744	0.063217
CyaA AC	331	341	KEYIGQQRGEG			10	8	1264.63	AC + CAM	10	1267.97	0.021599	2.6546	0.023816	4.74986	0.066674
CyaA AC	331	341	KEYIGQQRGEG			10	8	1264.63	AC + CAM	30	1268.41	0.033732	3.09347	0.035193	4.75266	0.062375
CyaA AC	331	341	KEYIGQQRGEG			10	8	1264.63	AC + CAM	60	1268.66	0.039012	3.34497	0.040281	4.74758	0.072241
CyaA AC	333	344	YIGQQRGEGYVF			11	8.8	1416.69	AC	0	1417.5	0.022086	0	0	8.88768	0.061372
CyaA AC	333	344	YIGQQRGEGYVF			11	8.8	1416.69	AC	0.166	1420.76	0.023692	3.25859	0.03239	8.9222	0.097846
CyaA AC	333	344	YIGQQRGEGYVF			11	8.8	1416.69	AC	0.5	1421.58	0.038129	4.07787	0.044064	8.93551	0.107641
CyaA AC	333	344	YIGQQRGEGYVF			11	8.8	1416.69	AC	1	1422.17	0.08732	4.66933	0.090069	8.93274	0.076911
CyaA AC	333	344	YIGQQRGEGYVF			11	8.8	1416.69	AC	5	1423.17	0.055558	5.66932	0.059787	8.94857	0.095246
CyaA AC	333	344	YIGQQRGEGYVF			11	8.8	1416.69	AC	10	1423.24	0.096294	5.73581	0.098795	8.94852	0.098206
CyaA AC	333	344	YIGQQRGEGYVF			11	8.8	1416.69	AC	30	1423.34	0.051498	5.83703	0.056035	8.93157	0.091383
CyaA AC	333	344	YIGQQRGEGYVF			11	8.8	1416.69	AC	60	1423.36	0.09114	5.85332	0.093778	8.94352	0.091047
CyaA AC	333	344	YIGQQRGEGYVF			11	8.8	1416.69	AC + CAM	0	1417.5	0.022086	0	0	8.88768	0.061372
CyaA AC	333	344	YIGQQRGEGYVF			11	8.8	1416.69	AC + CAM	0.166	1418.88	0.095227	1.3815	0.097754	8.92346	0.099071
CyaA AC	333	344	YIGQQRGEGYVF			11	8.8	1416.69	AC + CAM	0.5	1419.22	0.087805	1.71884	0.09054	8.93713	0.097549
CyaA AC	333	344	YIGQQRGEGYVF			11	8.8	1416.69	AC + CAM	1	1419.43	0.126364	1.92614	0.12828	8.92182	0.079509
CyaA AC	333	344	YIGQQRGEGYVF			11	8.8	1416.69	AC + CAM	5	1419.91	0.069029	2.40276	0.072476	8.91409	0.070326
CyaA AC	333	344	YIGQQRGEGYVF			11	8.8	1416.69	AC + CAM	10	1420.23	0.048515	2.72994	0.053306	8.94876	0.106158
CyaA AC	333	344	YIGQQRGEGYVF			11	8.8	1416.69	AC + CAM	30	1420.76	0.083223	3.26065	0.086103	8.93845	0.08639
CyaA AC	333	344	YIGQQRGEGYVF			11	8.8	1416.69	AC + CAM	60	1421	0.070848	3.49329	0.074211	8.92011	0.076195
CyaA AC	345	358	YENRAYGVAGKSLF			13	10.4	1574.8	AC	0	1575.7	0.009343	0	0	8.2466	0.057486
CyaA AC	345	358	YENRAYGVAGKSLF			13	10.4	1574.8	AC	0.166	1582.6	0.127199	6.89304	0.127542	8.28254	0.102703
CyaA AC	345	358	YENRAYGVAGKSLF			13	10.4	1574.8	AC	0.5	1582.51	0.053285	6.80366	0.054098	8.29714	0.107294
CyaA AC	345	358	YENRAYGVAGKSLF			13	10.4	1574.8	AC	1	1582.5	0.041879	6.7973	0.042909	8.30236	0.08737
CyaA AC	345	358	YENRAYGVAGKSLF			13	10.4	1574.8	AC	5	1582.49	0.025541	6.78836	0.027196	8.31388	0.097501
CyaA AC	345	358	YENRAYGVAGKSLF			13	10.4	1574.8	AC	10	1582.42	0.084004	6.71473	0.084522	8.3214	0.10818
CyaA AC	345	358	YENRAYGVAGKSLF			13	10.4	1574.8	AC	30	1582.38	0.215977	6.67641	0.216179	8.29682	0.096146
CyaA AC	345	358	YENRAYGVAGKSLF			13	10.4	1574.8	AC	60	1582.34	0.148967	6.63276	0.14926	8.30619	0.09689
CyaA AC	345	358	YENRAYGVAGKSLF			13	10.4	1574.8	AC + CAM	0	1575.7	0.009343	0	0	8.2466	0.057486
CyaA AC	345	358	YENRAYGVAGKSLF			13	10.4	1574.8	AC + CAM	0.166	1580.42	0.046324	4.71157	0.047257	8.29254	0.103895
CyaA AC	345	358	YENRAYGVAGKSLF			13	10.4	1574.8	AC + CAM	0.5	1580.7	0.07601	4.99987	0.076582	8.2898	0.105139
CyaA AC	345	358	YENRAYGVAGKSLF			13	10.4	1574.8	AC + CAM	1	1581.01	0.018207	5.31031	0.020464	8.28878	0.08698
CyaA AC	345	358	YENRAYGVAGKSLF			13	10.4	1574.8	AC + CAM	5	1581.93	0.020857	6.22222	0.022854	8.28102	0.077717
CyaA AC	345	358	YENRAYGVAGKSLF			13	10.4	1574.8	AC + CAM	10	1582.16	0.177115	6.46059	0.177362	8.27113	0.095956
CyaA AC	345	358	YENRAYGVAGKSLF			13	10.4	1574.8	AC + CAM	30	1582.28	0.131961	6.57464	0.132291	8.30132	0.088144
CyaA AC	345	358	YENRAYGVAGKSLF			13	10.4	1574.8	AC + CAM	60	1582.32	0.104723	6.6212	0.105139	8.2852	0.086713
CyaA AC	358	364	FDDGLGA			6	4.8	694.304	AC	0	694.652	0.034694	0	0	7.5758	0.046517
CyaA AC	358	364	FDDGLGA			6	4.8	694.304	AC	0.166	696.543	0.052551	1.89104	0.06297	7.62413	0.101356
CyaA AC	358	364	FDDGLGA			6	4.8	694.304	AC	0.5	696.495	0.043445	1.8433	0.055598	7.63613	0.1095
CyaA AC	358	364	FDDGLGA			6	4.8	694.304	AC	1	696.525	0.053267	1.87287	0.063569	7.64246	0.089942
CyaA AC	358	364	FDDGLGA			6	4.8	694.304	AC	5	696.542	0.04968	1.8906	0.060596	7.63404	0.093057
CyaA AC	358	364	FDDGLGA			6	4.8	694.304	AC	10	696.461	0.089639	1.80881	0.096119	7.65582	0.108015
CyaA AC	358	364	FDDGLGA			6	4.8	694.304	AC	30	696.485	0.064516	1.83328	0.073253	7.63732	0.095207
CyaA AC	358	364	FDDGLGA			6	4.8	694.304	AC	60	696.48	0.065622	1.82792	0.074229	7.63673	0.097082
CyaA AC	358	364	FDDGLGA			6	4.8	694.304	AC + CAM	0	694.652	0.034694	0	0	7.5758	0.046517
CyaA AC	358	364	FDDGLGA			6	4.8	694.304	AC + CAM	0.166	696.564	0.068207	1.91186	0.076524	7.62649	0.104367
CyaA AC	358	364	FDDGLGA			6	4.8	694.304	AC + CAM	0.5	696.558	0.056763	1.90618	0.066526	7.61791	0.095868
CyaA AC	358	364	FDDGLGA			6	4.8	694.304	AC + CAM	1	696.595	0.065738	1.94352	0.074332	7.61966	0.079662
CyaA AC	358	364	FDDGLGA			6	4.8	694.304	AC + CAM	5	696.533	0.045482	1.88096	0.057204	7.60941	0.077488
CyaA AC	358	364	FDDGLGA			6	4.8	694.304	AC + CAM	10	696.51	0.052603	1.85839	0.063014	7.62183	0.088365
CyaA AC	358	364	FDDGLGA			6	4.8	694.304	AC + CAM	30	696.543	0.064879	1.89117	0.073573	7.62312	0.081638
CyaA AC	358	364	FDDGLGA			6	4.8	694.304	AC + CAM	60	696.482	0.038582	1.83064	0.051887	7.61808	0.083248
