# Supplementary material for: Calmodulin fishing with a structurally disordered bait triggers CyaA catalysis
Source: PLoS Biol. 2017 Dec 29;15(12):e2004486. doi: 10.1371/journal.pbio.2004486 (PMC5764468; doi:10.1371/journal.pbio.2004486)
Supplement: S3 Data — (XLSX) [file pbio.2004486.s019.xlsx]

## Sheet: Dynamics Cluster Export
Data for Figures 4, 6 and S6. Exported CLUSTER data from Dynamics HDX-MS Software of isolated CAM, and CAM in the presence of AC
Protein	Start	End	Sequence	Modification	Fragment	MaxUptake	MHP	State	Exposure	File	z	RT	Inten	Center
Calmodulin	2	9	ADQLTEEQ			7	933.416	CAM	0	20150303_S_DOB_01_CAM_CA_CTL	1	5.5531	88131	933.858
Calmodulin	2	9	ADQLTEEQ			7	933.416	CAM	0	20150310_S_DOB_03_CAM_CA_CTL	1	5.59367	85898	933.901
Calmodulin	2	9	ADQLTEEQ			7	933.416	CAM	0	20150306_S_DOB_02_CAM_CA_CTL	1	5.55619	34551	933.762
Calmodulin	2	9	ADQLTEEQ			7	933.416	CAM	0.166	20150303_S_DOB_01_CAM_CA_10 SEC	1	5.55887	196183	936.963
Calmodulin	2	9	ADQLTEEQ			7	933.416	CAM	0.166	20150310_S_DOB_03_CAM_CA_10 SEC	1	5.58788	143936	936.842
Calmodulin	2	9	ADQLTEEQ			7	933.416	CAM	0.166	20150306_S_DOB_02_CAM_CA_10 SEC	1	5.54815	107068	936.878
Calmodulin	2	9	ADQLTEEQ			7	933.416	CAM	0.5	20150303_S_DOB_01_CAM_CA_30 SEC	1	5.56385	150658	937.418
Calmodulin	2	9	ADQLTEEQ			7	933.416	CAM	0.5	20150310_S_DOB_03_CAM_CA_30 SEC	1	5.5975	162733	937.347
Calmodulin	2	9	ADQLTEEQ			7	933.416	CAM	0.5	20150306_S_DOB_02_CAM_CA_30 SEC	1	5.54976	169716	937.4
Calmodulin	2	9	ADQLTEEQ			7	933.416	CAM	1	20150303_S_DOB_01_CAM_CA_1 MIN	1	5.56523	126401	937.629
Calmodulin	2	9	ADQLTEEQ			7	933.416	CAM	1	20150310_S_DOB_03_CAM_CA_1 MIN	1	5.41736	75352	937.483
Calmodulin	2	9	ADQLTEEQ			7	933.416	CAM	1	20150306_S_DOB_02_CAM_CA_1 MIN	1	5.55043	178156	937.478
Calmodulin	2	9	ADQLTEEQ			7	933.416	CAM	5	20150303_S_DOB_01_CAM_CA_5 MIN	1	5.55801	139215	937.599
Calmodulin	2	9	ADQLTEEQ			7	933.416	CAM	5	20150310_S_DOB_03_CAM_CA_5 MIN	1	5.41497	95784	937.57
Calmodulin	2	9	ADQLTEEQ			7	933.416	CAM	5	20150306_S_DOB_02_CAM_CA_5 MIN	1	5.54379	118193	937.544
Calmodulin	2	9	ADQLTEEQ			7	933.416	CAM	10	20150303_S_DOB_01_CAM_CA_10 MIN	1	5.55483	94650	937.502
Calmodulin	2	9	ADQLTEEQ			7	933.416	CAM	10	20150310_S_DOB_03_CAM_CA_10 MIN	1	5.42293	92000	937.661
Calmodulin	2	9	ADQLTEEQ			7	933.416	CAM	10	20150306_S_DOB_02_CAM_CA_10 MIN	1	5.55656	130578	937.666
Calmodulin	2	9	ADQLTEEQ			7	933.416	CAM	30	20150303_S_DOB_01_CAM_CA_30 MIN	1	5.55569	144503	937.576
Calmodulin	2	9	ADQLTEEQ			7	933.416	CAM	30	20150310_S_DOB_03_CAM_CA_30 MIN	1	5.41337	100723	937.609
Calmodulin	2	9	ADQLTEEQ			7	933.416	CAM	30	20150306_S_DOB_02_CAM_CA_30 MIN	1	5.56426	140672	937.615
Calmodulin	2	9	ADQLTEEQ			7	933.416	CAM	60	20150303_S_DOB_01_CAM_CA_60 MIN	1	5.56037	149950	937.47
Calmodulin	2	9	ADQLTEEQ			7	933.416	CAM	60	20150310_S_DOB_03_CAM_CA_60 MIN	1	5.4209	95041	937.512
Calmodulin	2	9	ADQLTEEQ			7	933.416	CAM	60	20150306_S_DOB_02_CAM_CA_60 MIN	1	5.55112	138193	937.68
Calmodulin	2	9	ADQLTEEQ			7	933.416	CAM	120	20150303_S_DOB_01_CAM_CA_120 MIN	1	5.54939	115592	937.525
Calmodulin	2	9	ADQLTEEQ			7	933.416	CAM	120	20150310_S_DOB_03_CAM_CA_120 MIN	1	5.41334	65532	937.538
Calmodulin	2	9	ADQLTEEQ			7	933.416	CAM	120	20150306_S_DOB_02_CAM_CA_120 MIN	1	5.56165	65064	937.55
Calmodulin	2	9	ADQLTEEQ			7	933.416	CAM + AC	0	20150303_S_DOB_01_CAM_CA_AC_CTL	1	5.56708	265386	933.882
Calmodulin	2	9	ADQLTEEQ			7	933.416	CAM + AC	0	20150310_S_DOB_03_CAM_CA_AC_CTL	1	5.58868	163107	933.887
Calmodulin	2	9	ADQLTEEQ			7	933.416	CAM + AC	0	20150306_S_DOB_02_CAM_CA_AC_CTL	1	5.55348	314337	933.876
Calmodulin	2	9	ADQLTEEQ			7	933.416	CAM + AC	0.166	20150303_S_DOB_01_CAM_CA_AC_10 SEC	1	5.55727	433605	936.737
Calmodulin	2	9	ADQLTEEQ			7	933.416	CAM + AC	0.166	20150306_S_DOB_02_CAM_CA_AC_10 SEC	1	5.5526	206193	936.725
Calmodulin	2	9	ADQLTEEQ			7	933.416	CAM + AC	0.166	20150310_S_DOB_03_CAM_CA_AC_10 SEC	1	5.5782	241800	936.736
Calmodulin	2	9	ADQLTEEQ			7	933.416	CAM + AC	0.5	20150303_S_DOB_01_CAM_CA_AC_30 SEC	1	5.56449	417744	937.205
Calmodulin	2	9	ADQLTEEQ			7	933.416	CAM + AC	0.5	20150306_S_DOB_02_CAM_CA_AC_30 SEC	1	5.55454	313672	937.153
Calmodulin	2	9	ADQLTEEQ			7	933.416	CAM + AC	0.5	20150310_S_DOB_03_CAM_CA_AC_30 SEC	1	5.58939	198139	937.185
Calmodulin	2	9	ADQLTEEQ			7	933.416	CAM + AC	1	20150303_S_DOB_01_CAM_CA_AC_1 MIN	1	5.56335	354091	937.407
Calmodulin	2	9	ADQLTEEQ			7	933.416	CAM + AC	1	20150306_S_DOB_02_CAM_CA_AC_1 MIN	1	5.55311	192496	937.516
Calmodulin	2	9	ADQLTEEQ			7	933.416	CAM + AC	1	20150310_S_DOB_03_CAM_CA_AC_1 MIN	1	5.41365	201516	937.492
Calmodulin	2	9	ADQLTEEQ			7	933.416	CAM + AC	5	20150303_S_DOB_01_CAM_CA_AC_5 MIN	1	5.57484	292761	937.447
Calmodulin	2	9	ADQLTEEQ			7	933.416	CAM + AC	5	20150306_S_DOB_02_CAM_CA_AC_5 MIN	1	5.55192	262325	937.493
Calmodulin	2	9	ADQLTEEQ			7	933.416	CAM + AC	5	20150310_S_DOB_03_CAM_CA_AC_5 MIN	1	5.41367	198180	937.601
Calmodulin	2	9	ADQLTEEQ			7	933.416	CAM + AC	10	20150303_S_DOB_01_CAM_CA_AC_10 MIN	1	5.55681	283316	937.477
Calmodulin	2	9	ADQLTEEQ			7	933.416	CAM + AC	10	20150306_S_DOB_02_CAM_CA_AC_10 MIN	1	5.55495	224273	937.5
Calmodulin	2	9	ADQLTEEQ			7	933.416	CAM + AC	10	20150310_S_DOB_03_CAM_CA_AC_10 MIN	1	5.41822	165246	937.703
Calmodulin	2	9	ADQLTEEQ			7	933.416	CAM + AC	30	20150303_S_DOB_01_CAM_CA_AC_30 MIN	1	5.55772	308171	937.521
Calmodulin	2	9	ADQLTEEQ			7	933.416	CAM + AC	30	20150306_S_DOB_02_CAM_CA_AC_30 MIN	1	5.55316	204959	937.521
Calmodulin	2	9	ADQLTEEQ			7	933.416	CAM + AC	60	20150303_S_DOB_01_CAM_CA_AC_60 MIN	1	5.55159	290371	937.472
Calmodulin	2	9	ADQLTEEQ			7	933.416	CAM + AC	60	20150306_S_DOB_02_CAM_CA_AC_60 MIN	1	5.55328	223022	937.51
Calmodulin	2	9	ADQLTEEQ			7	933.416	CAM + AC	60	20150310_S_DOB_03_CAM_CA_AC_60 MIN	1	5.41321	167917	937.568
Calmodulin	2	9	ADQLTEEQ			7	933.416	CAM + AC	120	20150303_S_DOB_01_CAM_CA_AC_120 MIN	1	5.55493	216773	937.528
Calmodulin	2	9	ADQLTEEQ			7	933.416	CAM + AC	120	20150306_S_DOB_02_CAM_CA_AC_120 MIN	1	5.56235	178959	937.515
Calmodulin	2	9	ADQLTEEQ			7	933.416	CAM + AC	120	20150310_S_DOB_03_CAM_CA_AC_120 MIN	1	5.41458	153819	937.593
Calmodulin	13	19	FKEAFSL			6	841.445	CAM	0	20150303_S_DOB_01_CAM_CA_CTL	2	9.09432	3678622	421.471
Calmodulin	13	19	FKEAFSL			6	841.445	CAM	0	20150306_S_DOB_02_CAM_CA_CTL	2	9.17385	1249644	421.476
Calmodulin	13	19	FKEAFSL			6	841.445	CAM	0.166	20150303_S_DOB_01_CAM_CA_10 SEC	2	9.09664	7582869	421.649
Calmodulin	13	19	FKEAFSL			6	841.445	CAM	0.166	20150306_S_DOB_02_CAM_CA_10 SEC	2	9.16192	4459144	421.641
Calmodulin	13	19	FKEAFSL			6	841.445	CAM	0.5	20150303_S_DOB_01_CAM_CA_30 SEC	2	9.10911	6620140	421.842
Calmodulin	13	19	FKEAFSL			6	841.445	CAM	0.5	20150306_S_DOB_02_CAM_CA_30 SEC	2	9.21419	6710411	421.837
Calmodulin	13	19	FKEAFSL			6	841.445	CAM	1	20150303_S_DOB_01_CAM_CA_1 MIN	2	9.11201	4542524	421.997
Calmodulin	13	19	FKEAFSL			6	841.445	CAM	1	20150310_S_DOB_03_CAM_CA_1 MIN	2	9.04627	3263008	421.987
Calmodulin	13	19	FKEAFSL			6	841.445	CAM	1	20150306_S_DOB_02_CAM_CA_1 MIN	2	9.33978	7607182	421.99
Calmodulin	13	19	FKEAFSL			6	841.445	CAM	5	20150303_S_DOB_01_CAM_CA_5 MIN	2	9.10821	5921575	422.414
Calmodulin	13	19	FKEAFSL			6	841.445	CAM	5	20150310_S_DOB_03_CAM_CA_5 MIN	2	9.03791	4063981	422.413
Calmodulin	13	19	FKEAFSL			6	841.445	CAM	5	20150306_S_DOB_02_CAM_CA_5 MIN	2	9.3718	4727131	422.412
Calmodulin	13	19	FKEAFSL			6	841.445	CAM	10	20150303_S_DOB_01_CAM_CA_10 MIN	2	9.11733	4556160	422.563
Calmodulin	13	19	FKEAFSL			6	841.445	CAM	10	20150310_S_DOB_03_CAM_CA_10 MIN	2	9.04226	3041079	422.563
Calmodulin	13	19	FKEAFSL			6	841.445	CAM	10	20150306_S_DOB_02_CAM_CA_10 MIN	2	9.53223	5884412	422.561
Calmodulin	13	19	FKEAFSL			6	841.445	CAM	30	20150303_S_DOB_01_CAM_CA_30 MIN	2	9.11867	6011319	422.776
Calmodulin	13	19	FKEAFSL			6	841.445	CAM	30	20150310_S_DOB_03_CAM_CA_30 MIN	2	9.03483	4161036	422.774
Calmodulin	13	19	FKEAFSL			6	841.445	CAM	30	20150306_S_DOB_02_CAM_CA_30 MIN	2	9.69301	5105710	422.742
Calmodulin	13	19	FKEAFSL			6	841.445	CAM	60	20150303_S_DOB_01_CAM_CA_60 MIN	2	9.12812	6374025	422.898
Calmodulin	13	19	FKEAFSL			6	841.445	CAM	60	20150310_S_DOB_03_CAM_CA_60 MIN	2	9.03996	4061069	422.918
Calmodulin	13	19	FKEAFSL			6	841.445	CAM	60	20150306_S_DOB_02_CAM_CA_60 MIN	2	9.72508	6628456	422.899
Calmodulin	13	19	FKEAFSL			6	841.445	CAM	120	20150303_S_DOB_01_CAM_CA_120 MIN	2	9.12289	4602506	423.01
Calmodulin	13	19	FKEAFSL			6	841.445	CAM	120	20150310_S_DOB_03_CAM_CA_120 MIN	2	9.03511	2845861	423.007
Calmodulin	13	19	FKEAFSL			6	841.445	CAM + AC	0	20150303_S_DOB_01_CAM_CA_AC_CTL	2	9.09225	7349554	421.456
Calmodulin	13	19	FKEAFSL			6	841.445	CAM + AC	0	20150306_S_DOB_02_CAM_CA_AC_CTL	2	9.16076	9782555	421.449
Calmodulin	13	19	FKEAFSL			6	841.445	CAM + AC	0.166	20150303_S_DOB_01_CAM_CA_AC_10 SEC	2	9.09057	13572122	421.585
Calmodulin	13	19	FKEAFSL			6	841.445	CAM + AC	0.166	20150306_S_DOB_02_CAM_CA_AC_10 SEC	2	9.1597	7018338	421.578
Calmodulin	13	19	FKEAFSL			6	841.445	CAM + AC	0.5	20150303_S_DOB_01_CAM_CA_AC_30 SEC	2	9.10144	14783732	421.72
Calmodulin	13	19	FKEAFSL			6	841.445	CAM + AC	0.5	20150306_S_DOB_02_CAM_CA_AC_30 SEC	2	9.33616	8109447	421.709
Calmodulin	13	19	FKEAFSL			6	841.445	CAM + AC	1	20150303_S_DOB_01_CAM_CA_AC_1 MIN	2	9.10954	12094282	421.852
Calmodulin	13	19	FKEAFSL			6	841.445	CAM + AC	1	20150306_S_DOB_02_CAM_CA_AC_1 MIN	2	9.33312	6851274	421.851
Calmodulin	13	19	FKEAFSL			6	841.445	CAM + AC	1	20150310_S_DOB_03_CAM_CA_AC_1 MIN	2	9.03768	7133596	421.842
Calmodulin	13	19	FKEAFSL			6	841.445	CAM + AC	5	20150303_S_DOB_01_CAM_CA_AC_5 MIN	2	9.12009	8010955	422.209
Calmodulin	13	19	FKEAFSL			6	841.445	CAM + AC	5	20150306_S_DOB_02_CAM_CA_AC_5 MIN	2	9.42397	7532937	422.202
Calmodulin	13	19	FKEAFSL			6	841.445	CAM + AC	5	20150310_S_DOB_03_CAM_CA_AC_5 MIN	2	9.03812	6969106	422.198
Calmodulin	13	19	FKEAFSL			6	841.445	CAM + AC	10	20150303_S_DOB_01_CAM_CA_AC_10 MIN	2	9.11645	10150832	422.373
Calmodulin	13	19	FKEAFSL			6	841.445	CAM + AC	10	20150306_S_DOB_02_CAM_CA_AC_10 MIN	2	9.59484	8089217	422.359
Calmodulin	13	19	FKEAFSL			6	841.445	CAM + AC	10	20150310_S_DOB_03_CAM_CA_AC_10 MIN	2	9.03772	5493185	422.362
Calmodulin	13	19	FKEAFSL			6	841.445	CAM + AC	30	20150303_S_DOB_01_CAM_CA_AC_30 MIN	2	9.11837	10537720	422.553
Calmodulin	13	19	FKEAFSL			6	841.445	CAM + AC	30	20150306_S_DOB_02_CAM_CA_AC_30 MIN	2	9.67704	7302807	422.526
Calmodulin	13	19	FKEAFSL			6	841.445	CAM + AC	60	20150303_S_DOB_01_CAM_CA_AC_60 MIN	2	9.12753	9457052	422.655
Calmodulin	13	19	FKEAFSL			6	841.445	CAM + AC	60	20150310_S_DOB_03_CAM_CA_AC_60 MIN	2	9.03527	5749800	422.638
Calmodulin	13	19	FKEAFSL			6	841.445	CAM + AC	120	20150303_S_DOB_01_CAM_CA_AC_120 MIN	2	9.12783	7926444	422.771
Calmodulin	13	19	FKEAFSL			6	841.445	CAM + AC	120	20150310_S_DOB_03_CAM_CA_AC_120 MIN	2	9.03752	5729501	422.753
Calmodulin	20	37	FDKDGDGTITTKELGTVM			17	1927.93	CAM	0	20150303_S_DOB_01_CAM_CA_CTL	3	8.12392	9563465	643.693
Calmodulin	20	37	FDKDGDGTITTKELGTVM			17	1927.93	CAM	0	20150306_S_DOB_02_CAM_CA_CTL	3	8.15357	2858215	643.701
Calmodulin	20	37	FDKDGDGTITTKELGTVM			17	1927.93	CAM	0.166	20150303_S_DOB_01_CAM_CA_10 SEC	3	8.11297	18374817	644.701
Calmodulin	20	37	FDKDGDGTITTKELGTVM			17	1927.93	CAM	0.166	20150306_S_DOB_02_CAM_CA_10 SEC	3	8.13108	11006903	644.653
Calmodulin	20	37	FDKDGDGTITTKELGTVM			17	1927.93	CAM	0.5	20150303_S_DOB_01_CAM_CA_30 SEC	3	8.12099	16023948	644.972
Calmodulin	20	37	FDKDGDGTITTKELGTVM			17	1927.93	CAM	0.5	20150306_S_DOB_02_CAM_CA_30 SEC	3	8.13194	16531842	644.927
Calmodulin	20	37	FDKDGDGTITTKELGTVM			17	1927.93	CAM	1	20150303_S_DOB_01_CAM_CA_1 MIN	3	8.11796	10831476	645.11
Calmodulin	20	37	FDKDGDGTITTKELGTVM			17	1927.93	CAM	1	20150310_S_DOB_03_CAM_CA_1 MIN	3	8.03145	7642012	645.062
Calmodulin	20	37	FDKDGDGTITTKELGTVM			17	1927.93	CAM	1	20150306_S_DOB_02_CAM_CA_1 MIN	3	8.14901	19063410	645.073
Calmodulin	20	37	FDKDGDGTITTKELGTVM			17	1927.93	CAM	5	20150303_S_DOB_01_CAM_CA_5 MIN	3	8.10128	14701000	645.584
Calmodulin	20	37	FDKDGDGTITTKELGTVM			17	1927.93	CAM	5	20150310_S_DOB_03_CAM_CA_5 MIN	3	8.02052	9748677	645.562
Calmodulin	20	37	FDKDGDGTITTKELGTVM			17	1927.93	CAM	5	20150306_S_DOB_02_CAM_CA_5 MIN	3	8.14359	11853894	645.562
Calmodulin	20	37	FDKDGDGTITTKELGTVM			17	1927.93	CAM	10	20150303_S_DOB_01_CAM_CA_10 MIN	3	8.10876	10855871	645.763
Calmodulin	20	37	FDKDGDGTITTKELGTVM			17	1927.93	CAM	10	20150310_S_DOB_03_CAM_CA_10 MIN	3	8.02458	6783889	645.74
Calmodulin	20	37	FDKDGDGTITTKELGTVM			17	1927.93	CAM	10	20150306_S_DOB_02_CAM_CA_10 MIN	3	8.1568	14057146	645.776
Calmodulin	20	37	FDKDGDGTITTKELGTVM			17	1927.93	CAM	30	20150303_S_DOB_01_CAM_CA_30 MIN	3	8.10422	15190864	646.034
Calmodulin	20	37	FDKDGDGTITTKELGTVM			17	1927.93	CAM	30	20150310_S_DOB_03_CAM_CA_30 MIN	3	8.01526	10239504	646.011
Calmodulin	20	37	FDKDGDGTITTKELGTVM			17	1927.93	CAM	30	20150306_S_DOB_02_CAM_CA_30 MIN	3	8.22091	11015611	645.949
Calmodulin	20	37	FDKDGDGTITTKELGTVM			17	1927.93	CAM	60	20150303_S_DOB_01_CAM_CA_60 MIN	3	8.09924	16260110	646.149
Calmodulin	20	37	FDKDGDGTITTKELGTVM			17	1927.93	CAM	60	20150310_S_DOB_03_CAM_CA_60 MIN	3	8.02098	9856658	646.166
Calmodulin	20	37	FDKDGDGTITTKELGTVM			17	1927.93	CAM	60	20150306_S_DOB_02_CAM_CA_60 MIN	3	8.22574	14437598	646.194
Calmodulin	20	37	FDKDGDGTITTKELGTVM			17	1927.93	CAM	120	20150303_S_DOB_01_CAM_CA_120 MIN	3	8.09889	11018084	646.3
Calmodulin	20	37	FDKDGDGTITTKELGTVM			17	1927.93	CAM	120	20150310_S_DOB_03_CAM_CA_120 MIN	3	8.01354	7239056	646.268
Calmodulin	20	37	FDKDGDGTITTKELGTVM			17	1927.93	CAM	120	20150306_S_DOB_02_CAM_CA_120 MIN	3	8.41019	7029050	646.306
Calmodulin	20	37	FDKDGDGTITTKELGTVM			17	1927.93	CAM + AC	0	20150303_S_DOB_01_CAM_CA_AC_CTL	3	8.11953	16704211	643.695
Calmodulin	20	37	FDKDGDGTITTKELGTVM			17	1927.93	CAM + AC	0	20150306_S_DOB_02_CAM_CA_AC_CTL	3	8.14454	22263795	643.686
Calmodulin	20	37	FDKDGDGTITTKELGTVM			17	1927.93	CAM + AC	0.166	20150303_S_DOB_01_CAM_CA_AC_10 SEC	3	8.11776	30827782	644.432
Calmodulin	20	37	FDKDGDGTITTKELGTVM			17	1927.93	CAM + AC	0.166	20150306_S_DOB_02_CAM_CA_AC_10 SEC	3	8.12952	15608626	644.401
Calmodulin	20	37	FDKDGDGTITTKELGTVM			17	1927.93	CAM + AC	0.5	20150303_S_DOB_01_CAM_CA_AC_30 SEC	3	8.11744	33469276	644.694
Calmodulin	20	37	FDKDGDGTITTKELGTVM			17	1927.93	CAM + AC	0.5	20150306_S_DOB_02_CAM_CA_AC_30 SEC	3	8.14267	17338941	644.641
Calmodulin	20	37	FDKDGDGTITTKELGTVM			17	1927.93	CAM + AC	1	20150303_S_DOB_01_CAM_CA_AC_1 MIN	3	8.11186	28023429	644.855
Calmodulin	20	37	FDKDGDGTITTKELGTVM			17	1927.93	CAM + AC	1	20150306_S_DOB_02_CAM_CA_AC_1 MIN	3	8.14839	15917227	644.824
Calmodulin	20	37	FDKDGDGTITTKELGTVM			17	1927.93	CAM + AC	1	20150310_S_DOB_03_CAM_CA_AC_1 MIN	3	8.02924	17363309	644.776
Calmodulin	20	37	FDKDGDGTITTKELGTVM			17	1927.93	CAM + AC	5	20150303_S_DOB_01_CAM_CA_AC_5 MIN	3	8.12045	18211331	645.271
Calmodulin	20	37	FDKDGDGTITTKELGTVM			17	1927.93	CAM + AC	5	20150306_S_DOB_02_CAM_CA_AC_5 MIN	3	8.14757	16894050	645.225
Calmodulin	20	37	FDKDGDGTITTKELGTVM			17	1927.93	CAM + AC	5	20150310_S_DOB_03_CAM_CA_AC_5 MIN	3	8.02581	15974729	645.202
Calmodulin	20	37	FDKDGDGTITTKELGTVM			17	1927.93	CAM + AC	10	20150303_S_DOB_01_CAM_CA_AC_10 MIN	3	8.10529	22916819	645.471
Calmodulin	20	37	FDKDGDGTITTKELGTVM			17	1927.93	CAM + AC	10	20150306_S_DOB_02_CAM_CA_AC_10 MIN	3	8.17584	17775116	645.436
Calmodulin	20	37	FDKDGDGTITTKELGTVM			17	1927.93	CAM + AC	10	20150310_S_DOB_03_CAM_CA_AC_10 MIN	3	8.02404	12940006	645.382
Calmodulin	20	37	FDKDGDGTITTKELGTVM			17	1927.93	CAM + AC	30	20150303_S_DOB_01_CAM_CA_AC_30 MIN	3	8.10741	24326793	645.712
Calmodulin	20	37	FDKDGDGTITTKELGTVM			17	1927.93	CAM + AC	30	20150306_S_DOB_02_CAM_CA_AC_30 MIN	3	8.2112	15321400	645.674
Calmodulin	20	37	FDKDGDGTITTKELGTVM			17	1927.93	CAM + AC	60	20150303_S_DOB_01_CAM_CA_AC_60 MIN	3	8.09941	21890279	645.858
Calmodulin	20	37	FDKDGDGTITTKELGTVM			17	1927.93	CAM + AC	60	20150306_S_DOB_02_CAM_CA_AC_60 MIN	3	8.30681	19028388	645.834
Calmodulin	20	37	FDKDGDGTITTKELGTVM			17	1927.93	CAM + AC	60	20150310_S_DOB_03_CAM_CA_AC_60 MIN	3	8.01824	13717007	645.779
Calmodulin	20	37	FDKDGDGTITTKELGTVM			17	1927.93	CAM + AC	120	20150303_S_DOB_01_CAM_CA_AC_120 MIN	3	8.10641	17737125	645.977
Calmodulin	20	37	FDKDGDGTITTKELGTVM			17	1927.93	CAM + AC	120	20150306_S_DOB_02_CAM_CA_AC_120 MIN	3	8.45331	14510740	645.977
Calmodulin	20	37	FDKDGDGTITTKELGTVM			17	1927.93	CAM + AC	120	20150310_S_DOB_03_CAM_CA_AC_120 MIN	3	8.02156	13752591	645.89
Calmodulin	30	37	TKELGTVM			7	878.465	CAM	0	20150303_S_DOB_01_CAM_CA_CTL	2	6.80297	207080	440.014
Calmodulin	30	37	TKELGTVM			7	878.465	CAM	0	20150310_S_DOB_03_CAM_CA_CTL	2	6.8799	174590	439.981
Calmodulin	30	37	TKELGTVM			7	878.465	CAM	0	20150306_S_DOB_02_CAM_CA_CTL	2	6.80548	68518	439.976
Calmodulin	30	37	TKELGTVM			7	878.465	CAM	0.166	20150303_S_DOB_01_CAM_CA_10 SEC	2	6.80361	417571	440.517
Calmodulin	30	37	TKELGTVM			7	878.465	CAM	0.166	20150310_S_DOB_03_CAM_CA_10 SEC	2	6.88383	298971	440.515
Calmodulin	30	37	TKELGTVM			7	878.465	CAM	0.166	20150306_S_DOB_02_CAM_CA_10 SEC	2	6.79684	220575	440.502
Calmodulin	30	37	TKELGTVM			7	878.465	CAM	0.5	20150303_S_DOB_01_CAM_CA_30 SEC	2	6.80961	357771	440.736
Calmodulin	30	37	TKELGTVM			7	878.465	CAM	0.5	20150310_S_DOB_03_CAM_CA_30 SEC	2	6.89998	322320	440.734
Calmodulin	30	37	TKELGTVM			7	878.465	CAM	0.5	20150306_S_DOB_02_CAM_CA_30 SEC	2	6.8041	355226	440.726
Calmodulin	30	37	TKELGTVM			7	878.465	CAM	1	20150303_S_DOB_01_CAM_CA_1 MIN	2	6.81142	289281	440.807
Calmodulin	30	37	TKELGTVM			7	878.465	CAM	1	20150310_S_DOB_03_CAM_CA_1 MIN	2	6.71736	195739	440.815
Calmodulin	30	37	TKELGTVM			7	878.465	CAM	1	20150306_S_DOB_02_CAM_CA_1 MIN	2	6.80647	377916	440.814
Calmodulin	30	37	TKELGTVM			7	878.465	CAM	5	20150303_S_DOB_01_CAM_CA_5 MIN	2	6.80287	320087	441.183
Calmodulin	30	37	TKELGTVM			7	878.465	CAM	5	20150310_S_DOB_03_CAM_CA_5 MIN	2	6.71337	227797	441.183
Calmodulin	30	37	TKELGTVM			7	878.465	CAM	5	20150306_S_DOB_02_CAM_CA_5 MIN	2	6.80441	261805	441.19
Calmodulin	30	37	TKELGTVM			7	878.465	CAM	10	20150303_S_DOB_01_CAM_CA_10 MIN	2	6.8029	239388	441.354
Calmodulin	30	37	TKELGTVM			7	878.465	CAM	10	20150310_S_DOB_03_CAM_CA_10 MIN	2	6.72237	191214	441.364
Calmodulin	30	37	TKELGTVM			7	878.465	CAM	10	20150306_S_DOB_02_CAM_CA_10 MIN	2	6.81578	301321	441.339
Calmodulin	30	37	TKELGTVM			7	878.465	CAM	30	20150303_S_DOB_01_CAM_CA_30 MIN	2	6.80108	305374	441.598
Calmodulin	30	37	TKELGTVM			7	878.465	CAM	30	20150310_S_DOB_03_CAM_CA_30 MIN	2	6.70917	235036	441.609
Calmodulin	30	37	TKELGTVM			7	878.465	CAM	30	20150306_S_DOB_02_CAM_CA_30 MIN	2	6.82367	275471	441.584
Calmodulin	30	37	TKELGTVM			7	878.465	CAM	60	20150303_S_DOB_01_CAM_CA_60 MIN	2	6.79251	312788	441.658
Calmodulin	30	37	TKELGTVM			7	878.465	CAM	60	20150310_S_DOB_03_CAM_CA_60 MIN	2	6.71675	218392	441.689
Calmodulin	30	37	TKELGTVM			7	878.465	CAM	60	20150306_S_DOB_02_CAM_CA_60 MIN	2	6.82182	304822	441.684
Calmodulin	30	37	TKELGTVM			7	878.465	CAM	120	20150303_S_DOB_01_CAM_CA_120 MIN	2	6.79593	243393	441.761
Calmodulin	30	37	TKELGTVM			7	878.465	CAM	120	20150310_S_DOB_03_CAM_CA_120 MIN	2	6.70782	149773	441.747
Calmodulin	30	37	TKELGTVM			7	878.465	CAM	120	20150306_S_DOB_02_CAM_CA_120 MIN	2	6.83213	137576	441.81
Calmodulin	30	37	TKELGTVM			7	878.465	CAM + AC	0	20150303_S_DOB_01_CAM_CA_AC_CTL	2	6.80119	416809	440.077
Calmodulin	30	37	TKELGTVM			7	878.465	CAM + AC	0	20150310_S_DOB_03_CAM_CA_AC_CTL	2	6.87903	277268	440.067
Calmodulin	30	37	TKELGTVM			7	878.465	CAM + AC	0	20150306_S_DOB_02_CAM_CA_AC_CTL	2	6.80108	481283	440.073
Calmodulin	30	37	TKELGTVM			7	878.465	CAM + AC	0.166	20150303_S_DOB_01_CAM_CA_AC_10 SEC	2	6.80021	740389	440.293
Calmodulin	30	37	TKELGTVM			7	878.465	CAM + AC	0.166	20150306_S_DOB_02_CAM_CA_AC_10 SEC	2	6.79969	410138	440.296
Calmodulin	30	37	TKELGTVM			7	878.465	CAM + AC	0.166	20150310_S_DOB_03_CAM_CA_AC_10 SEC	2	6.87554	454156	440.296
Calmodulin	30	37	TKELGTVM			7	878.465	CAM + AC	0.5	20150303_S_DOB_01_CAM_CA_AC_30 SEC	2	6.80506	810704	440.549
Calmodulin	30	37	TKELGTVM			7	878.465	CAM + AC	0.5	20150306_S_DOB_02_CAM_CA_AC_30 SEC	2	6.8043	493609	440.496
Calmodulin	30	37	TKELGTVM			7	878.465	CAM + AC	0.5	20150310_S_DOB_03_CAM_CA_AC_30 SEC	2	6.8991	385765	440.468
Calmodulin	30	37	TKELGTVM			7	878.465	CAM + AC	1	20150303_S_DOB_01_CAM_CA_AC_1 MIN	2	6.80597	671952	440.632
Calmodulin	30	37	TKELGTVM			7	878.465	CAM + AC	1	20150306_S_DOB_02_CAM_CA_AC_1 MIN	2	6.80425	371553	440.694
Calmodulin	30	37	TKELGTVM			7	878.465	CAM + AC	1	20150310_S_DOB_03_CAM_CA_AC_1 MIN	2	6.71677	413678	440.663
Calmodulin	30	37	TKELGTVM			7	878.465	CAM + AC	5	20150303_S_DOB_01_CAM_CA_AC_5 MIN	2	6.81235	534944	440.92
Calmodulin	30	37	TKELGTVM			7	878.465	CAM + AC	5	20150306_S_DOB_02_CAM_CA_AC_5 MIN	2	6.80603	419114	440.939
Calmodulin	30	37	TKELGTVM			7	878.465	CAM + AC	5	20150310_S_DOB_03_CAM_CA_AC_5 MIN	2	6.71856	440192	440.981
Calmodulin	30	37	TKELGTVM			7	878.465	CAM + AC	10	20150303_S_DOB_01_CAM_CA_AC_10 MIN	2	6.79448	576167	441.037
Calmodulin	30	37	TKELGTVM			7	878.465	CAM + AC	10	20150306_S_DOB_02_CAM_CA_AC_10 MIN	2	6.81408	410504	441.032
Calmodulin	30	37	TKELGTVM			7	878.465	CAM + AC	10	20150310_S_DOB_03_CAM_CA_AC_10 MIN	2	6.71509	353040	441.05
Calmodulin	30	37	TKELGTVM			7	878.465	CAM + AC	30	20150303_S_DOB_01_CAM_CA_AC_30 MIN	2	6.79411	559135	441.295
Calmodulin	30	37	TKELGTVM			7	878.465	CAM + AC	30	20150306_S_DOB_02_CAM_CA_AC_30 MIN	2	6.81451	377052	441.32
Calmodulin	30	37	TKELGTVM			7	878.465	CAM + AC	60	20150303_S_DOB_01_CAM_CA_AC_60 MIN	2	6.78888	531741	441.403
Calmodulin	30	37	TKELGTVM			7	878.465	CAM + AC	60	20150306_S_DOB_02_CAM_CA_AC_60 MIN	2	6.82049	423444	441.404
Calmodulin	30	37	TKELGTVM			7	878.465	CAM + AC	60	20150310_S_DOB_03_CAM_CA_AC_60 MIN	2	6.70937	341678	441.461
Calmodulin	30	37	TKELGTVM			7	878.465	CAM + AC	120	20150303_S_DOB_01_CAM_CA_AC_120 MIN	2	6.79128	449383	441.511
Calmodulin	30	37	TKELGTVM			7	878.465	CAM + AC	120	20150306_S_DOB_02_CAM_CA_AC_120 MIN	2	6.83787	341833	441.522
Calmodulin	30	37	TKELGTVM			7	878.465	CAM + AC	120	20150310_S_DOB_03_CAM_CA_AC_120 MIN	2	6.71338	339240	441.596
Calmodulin	36	46	VMRSLGQNPTE			9	1231.61	CAM	0	20150303_S_DOB_01_CAM_CA_CTL	2	5.96533	720814	616.664
Calmodulin	36	46	VMRSLGQNPTE			9	1231.61	CAM	0	20150310_S_DOB_03_CAM_CA_CTL	2	6.01593	664997	616.697
Calmodulin	36	46	VMRSLGQNPTE			9	1231.61	CAM	0	20150306_S_DOB_02_CAM_CA_CTL	2	5.96768	261045	616.665
Calmodulin	36	46	VMRSLGQNPTE			9	1231.61	CAM	0.166	20150303_S_DOB_01_CAM_CA_10 SEC	2	5.97079	1548478	618.2
Calmodulin	36	46	VMRSLGQNPTE			9	1231.61	CAM	0.166	20150310_S_DOB_03_CAM_CA_10 SEC	2	6.01411	1092442	618.176
Calmodulin	36	46	VMRSLGQNPTE			9	1231.61	CAM	0.166	20150306_S_DOB_02_CAM_CA_10 SEC	2	5.95824	836218	618.134
Calmodulin	36	46	VMRSLGQNPTE			9	1231.61	CAM	0.5	20150303_S_DOB_01_CAM_CA_30 SEC	2	5.97678	1265010	618.677
Calmodulin	36	46	VMRSLGQNPTE			9	1231.61	CAM	0.5	20150310_S_DOB_03_CAM_CA_30 SEC	2	6.02589	1179693	618.671
Calmodulin	36	46	VMRSLGQNPTE			9	1231.61	CAM	0.5	20150306_S_DOB_02_CAM_CA_30 SEC	2	5.96061	1284933	618.657
Calmodulin	36	46	VMRSLGQNPTE			9	1231.61	CAM	1	20150303_S_DOB_01_CAM_CA_1 MIN	2	5.98219	977960	618.866
Calmodulin	36	46	VMRSLGQNPTE			9	1231.61	CAM	1	20150310_S_DOB_03_CAM_CA_1 MIN	2	5.86714	647063	618.891
Calmodulin	36	46	VMRSLGQNPTE			9	1231.61	CAM	1	20150306_S_DOB_02_CAM_CA_1 MIN	2	5.95941	1397959	618.891
Calmodulin	36	46	VMRSLGQNPTE			9	1231.61	CAM	5	20150303_S_DOB_01_CAM_CA_5 MIN	2	5.9685	1142265	619.225
Calmodulin	36	46	VMRSLGQNPTE			9	1231.61	CAM	5	20150310_S_DOB_03_CAM_CA_5 MIN	2	5.86481	786562	619.264
Calmodulin	36	46	VMRSLGQNPTE			9	1231.61	CAM	5	20150306_S_DOB_02_CAM_CA_5 MIN	2	5.96098	949146	619.215
Calmodulin	36	46	VMRSLGQNPTE			9	1231.61	CAM	10	20150303_S_DOB_01_CAM_CA_10 MIN	2	5.96776	928645	619.272
Calmodulin	36	46	VMRSLGQNPTE			9	1231.61	CAM	10	20150310_S_DOB_03_CAM_CA_10 MIN	2	5.87511	653192	619.272
Calmodulin	36	46	VMRSLGQNPTE			9	1231.61	CAM	10	20150306_S_DOB_02_CAM_CA_10 MIN	2	5.96999	1085444	619.278
Calmodulin	36	46	VMRSLGQNPTE			9	1231.61	CAM	30	20150303_S_DOB_01_CAM_CA_30 MIN	2	5.96464	1167434	619.268
Calmodulin	36	46	VMRSLGQNPTE			9	1231.61	CAM	30	20150310_S_DOB_03_CAM_CA_30 MIN	2	5.86667	825966	619.273
Calmodulin	36	46	VMRSLGQNPTE			9	1231.61	CAM	30	20150306_S_DOB_02_CAM_CA_30 MIN	2	5.97147	983127	619.246
Calmodulin	36	46	VMRSLGQNPTE			9	1231.61	CAM	60	20150303_S_DOB_01_CAM_CA_60 MIN	2	5.96388	1204899	619.256
Calmodulin	36	46	VMRSLGQNPTE			9	1231.61	CAM	60	20150310_S_DOB_03_CAM_CA_60 MIN	2	5.86894	814146	619.267
Calmodulin	36	46	VMRSLGQNPTE			9	1231.61	CAM	60	20150306_S_DOB_02_CAM_CA_60 MIN	2	5.97177	1093315	619.29
Calmodulin	36	46	VMRSLGQNPTE			9	1231.61	CAM	120	20150303_S_DOB_01_CAM_CA_120 MIN	2	5.96291	887410	619.236
Calmodulin	36	46	VMRSLGQNPTE			9	1231.61	CAM	120	20150310_S_DOB_03_CAM_CA_120 MIN	2	5.86339	544884	619.252
Calmodulin	36	46	VMRSLGQNPTE			9	1231.61	CAM	120	20150306_S_DOB_02_CAM_CA_120 MIN	2	5.98319	549447	619.22
Calmodulin	36	46	VMRSLGQNPTE			9	1231.61	CAM + AC	0	20150303_S_DOB_01_CAM_CA_AC_CTL	2	5.97384	1512880	616.691
Calmodulin	36	46	VMRSLGQNPTE			9	1231.61	CAM + AC	0	20150310_S_DOB_03_CAM_CA_AC_CTL	2	6.0085	1012721	616.686
Calmodulin	36	46	VMRSLGQNPTE			9	1231.61	CAM + AC	0	20150306_S_DOB_02_CAM_CA_AC_CTL	2	5.95931	1794454	616.669
Calmodulin	36	46	VMRSLGQNPTE			9	1231.61	CAM + AC	0.166	20150303_S_DOB_01_CAM_CA_AC_10 SEC	2	5.96743	2679221	617.901
Calmodulin	36	46	VMRSLGQNPTE			9	1231.61	CAM + AC	0.166	20150306_S_DOB_02_CAM_CA_AC_10 SEC	2	5.9615	1365496	617.858
Calmodulin	36	46	VMRSLGQNPTE			9	1231.61	CAM + AC	0.166	20150310_S_DOB_03_CAM_CA_AC_10 SEC	2	6.00384	1576042	617.862
Calmodulin	36	46	VMRSLGQNPTE			9	1231.61	CAM + AC	0.5	20150303_S_DOB_01_CAM_CA_AC_30 SEC	2	5.97564	2755203	618.238
Calmodulin	36	46	VMRSLGQNPTE			9	1231.61	CAM + AC	0.5	20150306_S_DOB_02_CAM_CA_AC_30 SEC	2	5.96222	1638339	618.216
Calmodulin	36	46	VMRSLGQNPTE			9	1231.61	CAM + AC	0.5	20150310_S_DOB_03_CAM_CA_AC_30 SEC	2	6.01582	1354764	618.155
Calmodulin	36	46	VMRSLGQNPTE			9	1231.61	CAM + AC	1	20150303_S_DOB_01_CAM_CA_AC_1 MIN	2	5.97	2446029	618.552
Calmodulin	36	46	VMRSLGQNPTE			9	1231.61	CAM + AC	1	20150306_S_DOB_02_CAM_CA_AC_1 MIN	2	5.96261	1284982	618.478
Calmodulin	36	46	VMRSLGQNPTE			9	1231.61	CAM + AC	1	20150310_S_DOB_03_CAM_CA_AC_1 MIN	2	5.86316	1371216	618.476
Calmodulin	36	46	VMRSLGQNPTE			9	1231.61	CAM + AC	5	20150303_S_DOB_01_CAM_CA_AC_5 MIN	2	5.98429	1823581	619.032
Calmodulin	36	46	VMRSLGQNPTE			9	1231.61	CAM + AC	5	20150306_S_DOB_02_CAM_CA_AC_5 MIN	2	5.95799	1639421	619.094
Calmodulin	36	46	VMRSLGQNPTE			9	1231.61	CAM + AC	5	20150310_S_DOB_03_CAM_CA_AC_5 MIN	2	5.86528	1391579	618.99
Calmodulin	36	46	VMRSLGQNPTE			9	1231.61	CAM + AC	10	20150303_S_DOB_01_CAM_CA_AC_10 MIN	2	5.96405	2049665	619.151
Calmodulin	36	46	VMRSLGQNPTE			9	1231.61	CAM + AC	10	20150306_S_DOB_02_CAM_CA_AC_10 MIN	2	5.96655	1491124	619.191
Calmodulin	36	46	VMRSLGQNPTE			9	1231.61	CAM + AC	10	20150310_S_DOB_03_CAM_CA_AC_10 MIN	2	5.86841	1183102	619.11
Calmodulin	36	46	VMRSLGQNPTE			9	1231.61	CAM + AC	30	20150303_S_DOB_01_CAM_CA_AC_30 MIN	2	5.96726	1974247	619.169
Calmodulin	36	46	VMRSLGQNPTE			9	1231.61	CAM + AC	30	20150306_S_DOB_02_CAM_CA_AC_30 MIN	2	5.96479	1272501	619.254
Calmodulin	36	46	VMRSLGQNPTE			9	1231.61	CAM + AC	60	20150303_S_DOB_01_CAM_CA_AC_60 MIN	2	5.96175	1918861	619.285
Calmodulin	36	46	VMRSLGQNPTE			9	1231.61	CAM + AC	60	20150306_S_DOB_02_CAM_CA_AC_60 MIN	2	5.96739	1495148	619.264
Calmodulin	36	46	VMRSLGQNPTE			9	1231.61	CAM + AC	60	20150310_S_DOB_03_CAM_CA_AC_60 MIN	2	5.86334	1145650	619.237
Calmodulin	36	46	VMRSLGQNPTE			9	1231.61	CAM + AC	120	20150303_S_DOB_01_CAM_CA_AC_120 MIN	2	5.96171	1500116	619.2
Calmodulin	36	46	VMRSLGQNPTE			9	1231.61	CAM + AC	120	20150306_S_DOB_02_CAM_CA_AC_120 MIN	2	5.98369	1222715	619.3
Calmodulin	36	46	VMRSLGQNPTE			9	1231.61	CAM + AC	120	20150310_S_DOB_03_CAM_CA_AC_120 MIN	2	5.86497	1122799	619.254
Calmodulin	38	48	RSLGQNPTEAE			9	1201.58	CAM	0	20150303_S_DOB_01_CAM_CA_CTL	2	5.2994	134028	601.645
Calmodulin	38	48	RSLGQNPTEAE			9	1201.58	CAM	0	20150310_S_DOB_03_CAM_CA_CTL	2	5.32824	120160	601.587
Calmodulin	38	48	RSLGQNPTEAE			9	1201.58	CAM	0	20150306_S_DOB_02_CAM_CA_CTL	2	5.30619	50687	601.569
Calmodulin	38	48	RSLGQNPTEAE			9	1201.58	CAM	0.166	20150303_S_DOB_01_CAM_CA_10 SEC	2	5.31159	291197	603.266
Calmodulin	38	48	RSLGQNPTEAE			9	1201.58	CAM	0.166	20150310_S_DOB_03_CAM_CA_10 SEC	2	5.33104	200378	603.216
Calmodulin	38	48	RSLGQNPTEAE			9	1201.58	CAM	0.166	20150306_S_DOB_02_CAM_CA_10 SEC	2	5.30114	167903	603.183
Calmodulin	38	48	RSLGQNPTEAE			9	1201.58	CAM	0.5	20150303_S_DOB_01_CAM_CA_30 SEC	2	5.31164	236866	603.549
Calmodulin	38	48	RSLGQNPTEAE			9	1201.58	CAM	0.5	20150310_S_DOB_03_CAM_CA_30 SEC	2	5.34045	220647	603.506
Calmodulin	38	48	RSLGQNPTEAE			9	1201.58	CAM	0.5	20150306_S_DOB_02_CAM_CA_30 SEC	2	5.30373	250044	603.517
Calmodulin	38	48	RSLGQNPTEAE			9	1201.58	CAM	1	20150303_S_DOB_01_CAM_CA_1 MIN	2	5.32187	160144	603.606
Calmodulin	38	48	RSLGQNPTEAE			9	1201.58	CAM	1	20150310_S_DOB_03_CAM_CA_1 MIN	2	5.19823	122217	603.569
Calmodulin	38	48	RSLGQNPTEAE			9	1201.58	CAM	1	20150306_S_DOB_02_CAM_CA_1 MIN	2	5.30081	288495	603.638
Calmodulin	38	48	RSLGQNPTEAE			9	1201.58	CAM	5	20150303_S_DOB_01_CAM_CA_5 MIN	2	5.30697	216803	603.917
Calmodulin	38	48	RSLGQNPTEAE			9	1201.58	CAM	5	20150310_S_DOB_03_CAM_CA_5 MIN	2	5.19004	146688	604.014
Calmodulin	38	48	RSLGQNPTEAE			9	1201.58	CAM	5	20150306_S_DOB_02_CAM_CA_5 MIN	2	5.29492	184016	604.019
Calmodulin	38	48	RSLGQNPTEAE			9	1201.58	CAM	10	20150303_S_DOB_01_CAM_CA_10 MIN	2	5.30819	157763	604.013
Calmodulin	38	48	RSLGQNPTEAE			9	1201.58	CAM	10	20150310_S_DOB_03_CAM_CA_10 MIN	2	5.20332	108452	604.072
Calmodulin	38	48	RSLGQNPTEAE			9	1201.58	CAM	10	20150306_S_DOB_02_CAM_CA_10 MIN	2	5.30449	219305	604.17
Calmodulin	38	48	RSLGQNPTEAE			9	1201.58	CAM	30	20150303_S_DOB_01_CAM_CA_30 MIN	2	5.30583	216221	604.195
Calmodulin	38	48	RSLGQNPTEAE			9	1201.58	CAM	30	20150310_S_DOB_03_CAM_CA_30 MIN	2	5.18961	158201	604.167
Calmodulin	38	48	RSLGQNPTEAE			9	1201.58	CAM	60	20150303_S_DOB_01_CAM_CA_60 MIN	2	5.30737	228897	604.164
Calmodulin	38	48	RSLGQNPTEAE			9	1201.58	CAM	60	20150310_S_DOB_03_CAM_CA_60 MIN	2	5.1948	162949	604.223
Calmodulin	38	48	RSLGQNPTEAE			9	1201.58	CAM	60	20150306_S_DOB_02_CAM_CA_60 MIN	2	5.29794	212082	604.207
Calmodulin	38	48	RSLGQNPTEAE			9	1201.58	CAM	120	20150303_S_DOB_01_CAM_CA_120 MIN	2	5.30099	168365	604.178
Calmodulin	38	48	RSLGQNPTEAE			9	1201.58	CAM	120	20150310_S_DOB_03_CAM_CA_120 MIN	2	5.18651	105451	604.122
Calmodulin	38	48	RSLGQNPTEAE			9	1201.58	CAM	120	20150306_S_DOB_02_CAM_CA_120 MIN	2	5.30404	114952	604.16
Calmodulin	38	48	RSLGQNPTEAE			9	1201.58	CAM + AC	0	20150303_S_DOB_01_CAM_CA_AC_CTL	2	5.30108	245915	601.651
Calmodulin	38	48	RSLGQNPTEAE			9	1201.58	CAM + AC	0	20150310_S_DOB_03_CAM_CA_AC_CTL	2	5.32486	165762	601.659
Calmodulin	38	48	RSLGQNPTEAE			9	1201.58	CAM + AC	0	20150306_S_DOB_02_CAM_CA_AC_CTL	2	5.29611	311111	601.654
Calmodulin	38	48	RSLGQNPTEAE			9	1201.58	CAM + AC	0.166	20150303_S_DOB_01_CAM_CA_AC_10 SEC	2	5.30578	522468	602.911
Calmodulin	38	48	RSLGQNPTEAE			9	1201.58	CAM + AC	0.166	20150306_S_DOB_02_CAM_CA_AC_10 SEC	2	5.31347	283954	602.832
Calmodulin	38	48	RSLGQNPTEAE			9	1201.58	CAM + AC	0.166	20150310_S_DOB_03_CAM_CA_AC_10 SEC	2	5.32571	333794	602.837
Calmodulin	38	48	RSLGQNPTEAE			9	1201.58	CAM + AC	0.5	20150303_S_DOB_01_CAM_CA_AC_30 SEC	2	5.32081	549418	603.005
Calmodulin	38	48	RSLGQNPTEAE			9	1201.58	CAM + AC	0.5	20150306_S_DOB_02_CAM_CA_AC_30 SEC	2	5.32583	440980	603.055
Calmodulin	38	48	RSLGQNPTEAE			9	1201.58	CAM + AC	0.5	20150310_S_DOB_03_CAM_CA_AC_30 SEC	2	5.33277	338659	602.954
Calmodulin	38	48	RSLGQNPTEAE			9	1201.58	CAM + AC	1	20150303_S_DOB_01_CAM_CA_AC_1 MIN	2	5.32168	476437	603.091
Calmodulin	38	48	RSLGQNPTEAE			9	1201.58	CAM + AC	1	20150306_S_DOB_02_CAM_CA_AC_1 MIN	2	5.3052	280282	603.079
Calmodulin	38	48	RSLGQNPTEAE			9	1201.58	CAM + AC	1	20150310_S_DOB_03_CAM_CA_AC_1 MIN	2	5.19586	294887	603.079
Calmodulin	38	48	RSLGQNPTEAE			9	1201.58	CAM + AC	5	20150303_S_DOB_01_CAM_CA_AC_5 MIN	2	5.3375	300913	603.325
Calmodulin	38	48	RSLGQNPTEAE			9	1201.58	CAM + AC	5	20150306_S_DOB_02_CAM_CA_AC_5 MIN	2	5.30722	229450	603.146
Calmodulin	38	48	RSLGQNPTEAE			9	1201.58	CAM + AC	5	20150310_S_DOB_03_CAM_CA_AC_5 MIN	2	5.19831	274735	603.241
Calmodulin	38	48	RSLGQNPTEAE			9	1201.58	CAM + AC	10	20150303_S_DOB_01_CAM_CA_AC_10 MIN	2	5.31354	360885	603.277
Calmodulin	38	48	RSLGQNPTEAE			9	1201.58	CAM + AC	10	20150306_S_DOB_02_CAM_CA_AC_10 MIN	2	5.31787	278711	603.265
Calmodulin	38	48	RSLGQNPTEAE			9	1201.58	CAM + AC	10	20150310_S_DOB_03_CAM_CA_AC_10 MIN	2	5.20327	234167	603.267
Calmodulin	38	48	RSLGQNPTEAE			9	1201.58	CAM + AC	30	20150303_S_DOB_01_CAM_CA_AC_30 MIN	2	5.30752	330312	603.374
Calmodulin	38	48	RSLGQNPTEAE			9	1201.58	CAM + AC	30	20150306_S_DOB_02_CAM_CA_AC_30 MIN	2	5.30387	275894	603.441
Calmodulin	38	48	RSLGQNPTEAE			9	1201.58	CAM + AC	60	20150303_S_DOB_01_CAM_CA_AC_60 MIN	2	5.31399	284714	603.449
Calmodulin	38	48	RSLGQNPTEAE			9	1201.58	CAM + AC	60	20150306_S_DOB_02_CAM_CA_AC_60 MIN	2	5.30905	259185	603.334
Calmodulin	38	48	RSLGQNPTEAE			9	1201.58	CAM + AC	60	20150310_S_DOB_03_CAM_CA_AC_60 MIN	2	5.19614	211908	603.43
Calmodulin	38	48	RSLGQNPTEAE			9	1201.58	CAM + AC	120	20150303_S_DOB_01_CAM_CA_AC_120 MIN	2	5.32107	236477	603.36
Calmodulin	38	48	RSLGQNPTEAE			9	1201.58	CAM + AC	120	20150306_S_DOB_02_CAM_CA_AC_120 MIN	2	5.32107	203459	603.418
Calmodulin	38	48	RSLGQNPTEAE			9	1201.58	CAM + AC	120	20150310_S_DOB_03_CAM_CA_AC_120 MIN	2	5.20317	194711	603.398
Calmodulin	43	49	NPTEAEL			5	773.368	CAM	0	20150303_S_DOB_01_CAM_CA_CTL	1	5.17457	56274	773.663
Calmodulin	43	49	NPTEAEL			5	773.368	CAM	0	20150310_S_DOB_03_CAM_CA_CTL	1	5.19669	52848	773.644
Calmodulin	43	49	NPTEAEL			5	773.368	CAM	0	20150306_S_DOB_02_CAM_CA_CTL	1	5.16911	21329	773.672
Calmodulin	43	49	NPTEAEL			5	773.368	CAM	0.166	20150303_S_DOB_01_CAM_CA_10 SEC	1	5.17967	119048	775.266
Calmodulin	43	49	NPTEAEL			5	773.368	CAM	0.166	20150310_S_DOB_03_CAM_CA_10 SEC	1	5.20093	84616	775.27
Calmodulin	43	49	NPTEAEL			5	773.368	CAM	0.166	20150306_S_DOB_02_CAM_CA_10 SEC	1	5.16483	73951	775.28
Calmodulin	43	49	NPTEAEL			5	773.368	CAM	0.5	20150303_S_DOB_01_CAM_CA_30 SEC	1	5.18159	96288	775.465
Calmodulin	43	49	NPTEAEL			5	773.368	CAM	0.5	20150310_S_DOB_03_CAM_CA_30 SEC	1	5.20534	95042	775.445
Calmodulin	43	49	NPTEAEL			5	773.368	CAM	0.5	20150306_S_DOB_02_CAM_CA_30 SEC	1	5.16938	110652	775.464
Calmodulin	43	49	NPTEAEL			5	773.368	CAM	1	20150303_S_DOB_01_CAM_CA_1 MIN	1	5.18944	75162	775.544
Calmodulin	43	49	NPTEAEL			5	773.368	CAM	1	20150310_S_DOB_03_CAM_CA_1 MIN	1	5.05457	50651	775.78
Calmodulin	43	49	NPTEAEL			5	773.368	CAM	1	20150306_S_DOB_02_CAM_CA_1 MIN	1	5.17197	117891	775.628
Calmodulin	43	49	NPTEAEL			5	773.368	CAM	5	20150303_S_DOB_01_CAM_CA_5 MIN	1	5.17388	93662	776.027
Calmodulin	43	49	NPTEAEL			5	773.368	CAM	5	20150310_S_DOB_03_CAM_CA_5 MIN	1	5.04785	66374	776.118
Calmodulin	43	49	NPTEAEL			5	773.368	CAM	5	20150306_S_DOB_02_CAM_CA_5 MIN	1	5.16512	77855	775.848
Calmodulin	43	49	NPTEAEL			5	773.368	CAM	10	20150303_S_DOB_01_CAM_CA_10 MIN	1	5.17178	69030	776.148
Calmodulin	43	49	NPTEAEL			5	773.368	CAM	10	20150310_S_DOB_03_CAM_CA_10 MIN	1	5.06275	47606	775.966
Calmodulin	43	49	NPTEAEL			5	773.368	CAM	10	20150306_S_DOB_02_CAM_CA_10 MIN	1	5.17604	77259	776.067
Calmodulin	43	49	NPTEAEL			5	773.368	CAM	30	20150303_S_DOB_01_CAM_CA_30 MIN	1	5.17112	88602	776.102
Calmodulin	43	49	NPTEAEL			5	773.368	CAM	30	20150310_S_DOB_03_CAM_CA_30 MIN	1	5.04885	65853	776.197
Calmodulin	43	49	NPTEAEL			5	773.368	CAM	60	20150303_S_DOB_01_CAM_CA_60 MIN	1	5.17258	99003	776.147
Calmodulin	43	49	NPTEAEL			5	773.368	CAM	60	20150310_S_DOB_03_CAM_CA_60 MIN	1	5.05114	69743	776.223
Calmodulin	43	49	NPTEAEL			5	773.368	CAM	60	20150306_S_DOB_02_CAM_CA_60 MIN	1	5.16989	83032	776.216
Calmodulin	43	49	NPTEAEL			5	773.368	CAM	120	20150303_S_DOB_01_CAM_CA_120 MIN	1	5.16628	71926	776.181
Calmodulin	43	49	NPTEAEL			5	773.368	CAM	120	20150310_S_DOB_03_CAM_CA_120 MIN	1	5.0444	51448	776.172
Calmodulin	43	49	NPTEAEL			5	773.368	CAM + AC	0	20150303_S_DOB_01_CAM_CA_AC_CTL	1	5.16825	135915	773.637
Calmodulin	43	49	NPTEAEL			5	773.368	CAM + AC	0	20150310_S_DOB_03_CAM_CA_AC_CTL	1	5.18917	80344	773.652
Calmodulin	43	49	NPTEAEL			5	773.368	CAM + AC	0	20150306_S_DOB_02_CAM_CA_AC_CTL	1	5.16323	149578	773.626
Calmodulin	43	49	NPTEAEL			5	773.368	CAM + AC	0.166	20150303_S_DOB_01_CAM_CA_AC_10 SEC	1	5.17345	228230	775.169
Calmodulin	43	49	NPTEAEL			5	773.368	CAM + AC	0.166	20150306_S_DOB_02_CAM_CA_AC_10 SEC	1	5.1678	113530	775.232
Calmodulin	43	49	NPTEAEL			5	773.368	CAM + AC	0.166	20150310_S_DOB_03_CAM_CA_AC_10 SEC	1	5.18356	132101	775.186
Calmodulin	43	49	NPTEAEL			5	773.368	CAM + AC	0.5	20150303_S_DOB_01_CAM_CA_AC_30 SEC	1	5.18062	241438	775.375
Calmodulin	43	49	NPTEAEL			5	773.368	CAM + AC	0.5	20150306_S_DOB_02_CAM_CA_AC_30 SEC	1	5.18278	277980	775.341
Calmodulin	43	49	NPTEAEL			5	773.368	CAM + AC	0.5	20150310_S_DOB_03_CAM_CA_AC_30 SEC	1	5.1874	136604	775.463
Calmodulin	43	49	NPTEAEL			5	773.368	CAM + AC	1	20150303_S_DOB_01_CAM_CA_AC_1 MIN	1	5.1783	220370	775.445
Calmodulin	43	49	NPTEAEL			5	773.368	CAM + AC	1	20150306_S_DOB_02_CAM_CA_AC_1 MIN	1	5.1646	121373	775.475
Calmodulin	43	49	NPTEAEL			5	773.368	CAM + AC	1	20150310_S_DOB_03_CAM_CA_AC_1 MIN	1	5.04796	124407	775.341
Calmodulin	43	49	NPTEAEL			5	773.368	CAM + AC	5	20150303_S_DOB_01_CAM_CA_AC_5 MIN	1	5.19407	167007	775.844
Calmodulin	43	49	NPTEAEL			5	773.368	CAM + AC	5	20150306_S_DOB_02_CAM_CA_AC_5 MIN	1	5.1682	182870	775.534
Calmodulin	43	49	NPTEAEL			5	773.368	CAM + AC	5	20150310_S_DOB_03_CAM_CA_AC_5 MIN	1	5.0478	125208	775.577
Calmodulin	43	49	NPTEAEL			5	773.368	CAM + AC	10	20150303_S_DOB_01_CAM_CA_AC_10 MIN	1	5.16961	182570	775.831
Calmodulin	43	49	NPTEAEL			5	773.368	CAM + AC	10	20150306_S_DOB_02_CAM_CA_AC_10 MIN	1	5.16803	128265	775.643
Calmodulin	43	49	NPTEAEL			5	773.368	CAM + AC	10	20150310_S_DOB_03_CAM_CA_AC_10 MIN	1	5.05124	103128	775.812
Calmodulin	43	49	NPTEAEL			5	773.368	CAM + AC	30	20150303_S_DOB_01_CAM_CA_AC_30 MIN	1	5.16932	177418	775.945
Calmodulin	43	49	NPTEAEL			5	773.368	CAM + AC	30	20150306_S_DOB_02_CAM_CA_AC_30 MIN	1	5.16402	122520	775.85
Calmodulin	43	49	NPTEAEL			5	773.368	CAM + AC	60	20150303_S_DOB_01_CAM_CA_AC_60 MIN	1	5.16359	171933	775.963
Calmodulin	43	49	NPTEAEL			5	773.368	CAM + AC	60	20150306_S_DOB_02_CAM_CA_AC_60 MIN	1	5.16027	127719	776.023
Calmodulin	43	49	NPTEAEL			5	773.368	CAM + AC	60	20150310_S_DOB_03_CAM_CA_AC_60 MIN	1	5.04552	98956	776.063
Calmodulin	43	49	NPTEAEL			5	773.368	CAM + AC	120	20150303_S_DOB_01_CAM_CA_AC_120 MIN	1	5.17	131173	776.018
Calmodulin	43	49	NPTEAEL			5	773.368	CAM + AC	120	20150306_S_DOB_02_CAM_CA_AC_120 MIN	1	5.17579	98176	776.211
Calmodulin	43	49	NPTEAEL			5	773.368	CAM + AC	120	20150310_S_DOB_03_CAM_CA_AC_120 MIN	1	5.04968	98640	776.006
Calmodulin	56	66	VDADGNGTIDF			10	1123.49	CAM	0	20150303_S_DOB_01_CAM_CA_CTL	2	8.82161	1161711	562.536
Calmodulin	56	66	VDADGNGTIDF			10	1123.49	CAM	0	20150306_S_DOB_02_CAM_CA_CTL	2	8.86218	527853	562.551
Calmodulin	56	66	VDADGNGTIDF			10	1123.49	CAM	0.166	20150303_S_DOB_01_CAM_CA_10 SEC	2	8.82596	2504404	563.177
Calmodulin	56	66	VDADGNGTIDF			10	1123.49	CAM	0.166	20150306_S_DOB_02_CAM_CA_10 SEC	2	8.86096	1454860	563.121
Calmodulin	56	66	VDADGNGTIDF			10	1123.49	CAM	0.5	20150303_S_DOB_01_CAM_CA_30 SEC	2	8.83307	2110426	563.347
Calmodulin	56	66	VDADGNGTIDF			10	1123.49	CAM	0.5	20150306_S_DOB_02_CAM_CA_30 SEC	2	8.87311	2201809	563.352
Calmodulin	56	66	VDADGNGTIDF			10	1123.49	CAM	1	20150303_S_DOB_01_CAM_CA_1 MIN	2	8.8341	1706266	563.459
Calmodulin	56	66	VDADGNGTIDF			10	1123.49	CAM	1	20150310_S_DOB_03_CAM_CA_1 MIN	2	8.73541	1226467	563.479
Calmodulin	56	66	VDADGNGTIDF			10	1123.49	CAM	1	20150306_S_DOB_02_CAM_CA_1 MIN	2	8.94042	2282924	563.526
Calmodulin	56	66	VDADGNGTIDF			10	1123.49	CAM	5	20150303_S_DOB_01_CAM_CA_5 MIN	2	8.83228	2081125	563.774
Calmodulin	56	66	VDADGNGTIDF			10	1123.49	CAM	5	20150310_S_DOB_03_CAM_CA_5 MIN	2	8.7265	1553378	563.817
Calmodulin	56	66	VDADGNGTIDF			10	1123.49	CAM	5	20150306_S_DOB_02_CAM_CA_5 MIN	2	8.96884	1617720	563.818
Calmodulin	56	66	VDADGNGTIDF			10	1123.49	CAM	10	20150303_S_DOB_01_CAM_CA_10 MIN	2	8.83802	1713801	563.874
Calmodulin	56	66	VDADGNGTIDF			10	1123.49	CAM	10	20150310_S_DOB_03_CAM_CA_10 MIN	2	8.72987	1351776	563.883
Calmodulin	56	66	VDADGNGTIDF			10	1123.49	CAM	10	20150306_S_DOB_02_CAM_CA_10 MIN	2	9.07194	1894309	563.919
Calmodulin	56	66	VDADGNGTIDF			10	1123.49	CAM	30	20150303_S_DOB_01_CAM_CA_30 MIN	2	8.83975	2085642	564.037
Calmodulin	56	66	VDADGNGTIDF			10	1123.49	CAM	30	20150310_S_DOB_03_CAM_CA_30 MIN	2	8.72548	1555982	564.042
Calmodulin	56	66	VDADGNGTIDF			10	1123.49	CAM	30	20150306_S_DOB_02_CAM_CA_30 MIN	2	9.1954	1595055	564.041
Calmodulin	56	66	VDADGNGTIDF			10	1123.49	CAM	60	20150303_S_DOB_01_CAM_CA_60 MIN	2	8.84622	2099644	564.159
Calmodulin	56	66	VDADGNGTIDF			10	1123.49	CAM	60	20150310_S_DOB_03_CAM_CA_60 MIN	2	8.73069	1598623	564.186
Calmodulin	56	66	VDADGNGTIDF			10	1123.49	CAM	60	20150306_S_DOB_02_CAM_CA_60 MIN	2	9.20221	1986871	564.189
Calmodulin	56	66	VDADGNGTIDF			10	1123.49	CAM	120	20150303_S_DOB_01_CAM_CA_120 MIN	2	8.84185	1577578	564.261
Calmodulin	56	66	VDADGNGTIDF			10	1123.49	CAM	120	20150310_S_DOB_03_CAM_CA_120 MIN	2	8.72881	1188302	564.243
Calmodulin	56	66	VDADGNGTIDF			10	1123.49	CAM	120	20150306_S_DOB_02_CAM_CA_120 MIN	2	9.40487	1097127	564.263
Calmodulin	56	66	VDADGNGTIDF			10	1123.49	CAM + AC	0	20150303_S_DOB_01_CAM_CA_AC_CTL	2	8.82448	2199326	562.558
Calmodulin	56	66	VDADGNGTIDF			10	1123.49	CAM + AC	0	20150306_S_DOB_02_CAM_CA_AC_CTL	2	8.86109	2627575	562.567
Calmodulin	56	66	VDADGNGTIDF			10	1123.49	CAM + AC	0.166	20150303_S_DOB_01_CAM_CA_AC_10 SEC	2	8.82436	4233517	563.053
Calmodulin	56	66	VDADGNGTIDF			10	1123.49	CAM + AC	0.166	20150306_S_DOB_02_CAM_CA_AC_10 SEC	2	8.85766	2304565	563.011
Calmodulin	56	66	VDADGNGTIDF			10	1123.49	CAM + AC	0.5	20150303_S_DOB_01_CAM_CA_AC_30 SEC	2	8.82924	4355998	563.21
Calmodulin	56	66	VDADGNGTIDF			10	1123.49	CAM + AC	0.5	20150306_S_DOB_02_CAM_CA_AC_30 SEC	2	8.9553	2211270	563.149
Calmodulin	56	66	VDADGNGTIDF			10	1123.49	CAM + AC	1	20150303_S_DOB_01_CAM_CA_AC_1 MIN	2	8.83707	4005938	563.331
Calmodulin	56	66	VDADGNGTIDF			10	1123.49	CAM + AC	1	20150306_S_DOB_02_CAM_CA_AC_1 MIN	2	8.92953	2382775	563.322
Calmodulin	56	66	VDADGNGTIDF			10	1123.49	CAM + AC	1	20150310_S_DOB_03_CAM_CA_AC_1 MIN	2	8.72436	2114429	563.294
Calmodulin	56	66	VDADGNGTIDF			10	1123.49	CAM + AC	5	20150303_S_DOB_01_CAM_CA_AC_5 MIN	2	8.83648	3291596	563.586
Calmodulin	56	66	VDADGNGTIDF			10	1123.49	CAM + AC	5	20150306_S_DOB_02_CAM_CA_AC_5 MIN	2	9.00422	2670499	563.635
Calmodulin	56	66	VDADGNGTIDF			10	1123.49	CAM + AC	5	20150310_S_DOB_03_CAM_CA_AC_5 MIN	2	8.72588	2185385	563.558
Calmodulin	56	66	VDADGNGTIDF			10	1123.49	CAM + AC	10	20150303_S_DOB_01_CAM_CA_AC_10 MIN	2	8.84353	3511741	563.692
Calmodulin	56	66	VDADGNGTIDF			10	1123.49	CAM + AC	10	20150306_S_DOB_02_CAM_CA_AC_10 MIN	2	9.11543	2768124	563.705
Calmodulin	56	66	VDADGNGTIDF			10	1123.49	CAM + AC	10	20150310_S_DOB_03_CAM_CA_AC_10 MIN	2	8.72595	1871358	563.685
Calmodulin	56	66	VDADGNGTIDF			10	1123.49	CAM + AC	30	20150303_S_DOB_01_CAM_CA_AC_30 MIN	2	8.84367	3418457	563.856
Calmodulin	56	66	VDADGNGTIDF			10	1123.49	CAM + AC	30	20150306_S_DOB_02_CAM_CA_AC_30 MIN	2	9.17465	2465590	563.838
Calmodulin	56	66	VDADGNGTIDF			10	1123.49	CAM + AC	60	20150303_S_DOB_01_CAM_CA_AC_60 MIN	2	8.84771	3145735	563.962
Calmodulin	56	66	VDADGNGTIDF			10	1123.49	CAM + AC	60	20150306_S_DOB_02_CAM_CA_AC_60 MIN	2	9.29928	3114576	563.917
Calmodulin	56	66	VDADGNGTIDF			10	1123.49	CAM + AC	60	20150310_S_DOB_03_CAM_CA_AC_60 MIN	2	8.72473	1877020	563.941
Calmodulin	56	66	VDADGNGTIDF			10	1123.49	CAM + AC	120	20150303_S_DOB_01_CAM_CA_AC_120 MIN	2	8.84958	2688330	564.063
Calmodulin	56	66	VDADGNGTIDF			10	1123.49	CAM + AC	120	20150306_S_DOB_02_CAM_CA_AC_120 MIN	2	9.45123	2553195	564.034
Calmodulin	56	66	VDADGNGTIDF			10	1123.49	CAM + AC	120	20150310_S_DOB_03_CAM_CA_AC_120 MIN	2	8.72631	1816961	564.055
Calmodulin	74	85	ARKMKDTDSEEE			11	1438.65	CAM	0	20150303_S_DOB_01_CAM_CA_CTL	3	3.37058	76812	480.469
Calmodulin	74	85	ARKMKDTDSEEE			11	1438.65	CAM	0	20150310_S_DOB_03_CAM_CA_CTL	3	3.42673	70582	480.428
Calmodulin	74	85	ARKMKDTDSEEE			11	1438.65	CAM	0	20150306_S_DOB_02_CAM_CA_CTL	3	3.41621	27066	480.343
Calmodulin	74	85	ARKMKDTDSEEE			11	1438.65	CAM	0.166	20150303_S_DOB_01_CAM_CA_10 SEC	3	3.40964	164020	481.964
Calmodulin	74	85	ARKMKDTDSEEE			11	1438.65	CAM	0.166	20150306_S_DOB_02_CAM_CA_10 SEC	3	3.40413	97979	481.891
Calmodulin	74	85	ARKMKDTDSEEE			11	1438.65	CAM	0.5	20150310_S_DOB_03_CAM_CA_30 SEC	3	3.45847	137024	481.931
Calmodulin	74	85	ARKMKDTDSEEE			11	1438.65	CAM	0.5	20150306_S_DOB_02_CAM_CA_30 SEC	3	3.41474	154933	481.936
Calmodulin	74	85	ARKMKDTDSEEE			11	1438.65	CAM	1	20150306_S_DOB_02_CAM_CA_1 MIN	3	3.41961	193485	481.891
Calmodulin	74	85	ARKMKDTDSEEE			11	1438.65	CAM	5	20150306_S_DOB_02_CAM_CA_5 MIN	3	3.413	120647	481.925
Calmodulin	74	85	ARKMKDTDSEEE			11	1438.65	CAM	10	20150306_S_DOB_02_CAM_CA_10 MIN	3	3.42559	125137	481.928
Calmodulin	74	85	ARKMKDTDSEEE			11	1438.65	CAM	30	20150303_S_DOB_01_CAM_CA_30 MIN	3	3.40018	124603	481.932
Calmodulin	74	85	ARKMKDTDSEEE			11	1438.65	CAM	30	20150306_S_DOB_02_CAM_CA_30 MIN	3	3.41731	102998	481.944
Calmodulin	74	85	ARKMKDTDSEEE			11	1438.65	CAM	60	20150303_S_DOB_01_CAM_CA_60 MIN	3	3.4065	152251	481.901
Calmodulin	74	85	ARKMKDTDSEEE			11	1438.65	CAM	60	20150306_S_DOB_02_CAM_CA_60 MIN	3	3.41583	129189	481.951
Calmodulin	74	85	ARKMKDTDSEEE			11	1438.65	CAM	120	20150303_S_DOB_01_CAM_CA_120 MIN	3	3.4059	97709	481.975
Calmodulin	74	85	ARKMKDTDSEEE			11	1438.65	CAM + AC	0	20150303_S_DOB_01_CAM_CA_AC_CTL	3	3.36684	173247	480.439
Calmodulin	74	85	ARKMKDTDSEEE			11	1438.65	CAM + AC	0	20150310_S_DOB_03_CAM_CA_AC_CTL	3	3.44121	80250	480.429
Calmodulin	74	85	ARKMKDTDSEEE			11	1438.65	CAM + AC	0	20150306_S_DOB_02_CAM_CA_AC_CTL	3	3.36463	236371	480.443
Calmodulin	74	85	ARKMKDTDSEEE			11	1438.65	CAM + AC	0.166	20150303_S_DOB_01_CAM_CA_AC_10 SEC	3	3.37354	326577	481.777
Calmodulin	74	85	ARKMKDTDSEEE			11	1438.65	CAM + AC	0.166	20150310_S_DOB_03_CAM_CA_AC_10 SEC	3	3.43016	180390	481.801
Calmodulin	74	85	ARKMKDTDSEEE			11	1438.65	CAM + AC	0.5	20150303_S_DOB_01_CAM_CA_AC_30 SEC	3	3.3945	344892	481.832
Calmodulin	74	85	ARKMKDTDSEEE			11	1438.65	CAM + AC	0.5	20150306_S_DOB_02_CAM_CA_AC_30 SEC	3	3.41161	213523	481.85
Calmodulin	74	85	ARKMKDTDSEEE			11	1438.65	CAM + AC	0.5	20150310_S_DOB_03_CAM_CA_AC_30 SEC	3	3.41472	195914	481.794
Calmodulin	74	85	ARKMKDTDSEEE			11	1438.65	CAM + AC	1	20150303_S_DOB_01_CAM_CA_AC_1 MIN	3	3.39391	301900	481.855
Calmodulin	74	85	ARKMKDTDSEEE			11	1438.65	CAM + AC	1	20150306_S_DOB_02_CAM_CA_AC_1 MIN	3	3.40294	159847	481.815
Calmodulin	74	85	ARKMKDTDSEEE			11	1438.65	CAM + AC	5	20150303_S_DOB_01_CAM_CA_AC_5 MIN	3	3.51142	114579	481.906
Calmodulin	74	85	ARKMKDTDSEEE			11	1438.65	CAM + AC	5	20150306_S_DOB_02_CAM_CA_AC_5 MIN	3	3.41585	188754	481.875
Calmodulin	74	85	ARKMKDTDSEEE			11	1438.65	CAM + AC	10	20150303_S_DOB_01_CAM_CA_AC_10 MIN	3	3.42133	221110	481.862
Calmodulin	74	85	ARKMKDTDSEEE			11	1438.65	CAM + AC	10	20150306_S_DOB_02_CAM_CA_AC_10 MIN	3	3.41129	197314	481.9
Calmodulin	74	85	ARKMKDTDSEEE			11	1438.65	CAM + AC	30	20150303_S_DOB_01_CAM_CA_AC_30 MIN	3	3.39074	252635	481.951
Calmodulin	74	85	ARKMKDTDSEEE			11	1438.65	CAM + AC	60	20150303_S_DOB_01_CAM_CA_AC_60 MIN	3	3.39928	237293	481.977
Calmodulin	74	85	ARKMKDTDSEEE			11	1438.65	CAM + AC	60	20150306_S_DOB_02_CAM_CA_AC_60 MIN	3	3.40563	198334	481.961
Calmodulin	74	85	ARKMKDTDSEEE			11	1438.65	CAM + AC	120	20150303_S_DOB_01_CAM_CA_AC_120 MIN	3	3.4088	185411	481.927
Calmodulin	74	85	ARKMKDTDSEEE			11	1438.65	CAM + AC	120	20150306_S_DOB_02_CAM_CA_AC_120 MIN	3	3.42857	118486	481.946
Calmodulin	84	90	EEIREAF			6	893.436	CAM	0	20150303_S_DOB_01_CAM_CA_CTL	2	7.61163	147863	447.448
Calmodulin	84	90	EEIREAF			6	893.436	CAM	0	20150310_S_DOB_03_CAM_CA_CTL	2	7.95838	131686	447.453
Calmodulin	84	90	EEIREAF			6	893.436	CAM	0	20150306_S_DOB_02_CAM_CA_CTL	2	7.62863	59031	447.459
Calmodulin	84	90	EEIREAF			6	893.436	CAM	0.166	20150303_S_DOB_01_CAM_CA_10 SEC	2	7.60963	318760	448.014
Calmodulin	84	90	EEIREAF			6	893.436	CAM	0.166	20150310_S_DOB_03_CAM_CA_10 SEC	2	8.01488	240069	447.974
Calmodulin	84	90	EEIREAF			6	893.436	CAM	0.166	20150306_S_DOB_02_CAM_CA_10 SEC	2	7.61789	185658	447.975
Calmodulin	84	90	EEIREAF			6	893.436	CAM	0.5	20150303_S_DOB_01_CAM_CA_30 SEC	2	7.6201	264730	448.388
Calmodulin	84	90	EEIREAF			6	893.436	CAM	0.5	20150310_S_DOB_03_CAM_CA_30 SEC	2	8.19169	263208	448.422
Calmodulin	84	90	EEIREAF			6	893.436	CAM	0.5	20150306_S_DOB_02_CAM_CA_30 SEC	2	7.62185	278281	448.414
Calmodulin	84	90	EEIREAF			6	893.436	CAM	1	20150303_S_DOB_01_CAM_CA_1 MIN	2	7.61583	224751	448.623
Calmodulin	84	90	EEIREAF			6	893.436	CAM	1	20150310_S_DOB_03_CAM_CA_1 MIN	2	7.52851	145623	448.677
Calmodulin	84	90	EEIREAF			6	893.436	CAM	1	20150306_S_DOB_02_CAM_CA_1 MIN	2	7.63248	303641	448.697
Calmodulin	84	90	EEIREAF			6	893.436	CAM	5	20150303_S_DOB_01_CAM_CA_5 MIN	2	7.60673	263206	449.013
Calmodulin	84	90	EEIREAF			6	893.436	CAM	5	20150310_S_DOB_03_CAM_CA_5 MIN	2	7.52266	179295	449.011
Calmodulin	84	90	EEIREAF			6	893.436	CAM	5	20150306_S_DOB_02_CAM_CA_5 MIN	2	7.63518	198226	449.01
Calmodulin	84	90	EEIREAF			6	893.436	CAM	10	20150303_S_DOB_01_CAM_CA_10 MIN	2	7.61251	213788	449.021
Calmodulin	84	90	EEIREAF			6	893.436	CAM	10	20150310_S_DOB_03_CAM_CA_10 MIN	2	7.53135	168347	449.055
Calmodulin	84	90	EEIREAF			6	893.436	CAM	10	20150306_S_DOB_02_CAM_CA_10 MIN	2	7.64587	230524	449.041
Calmodulin	84	90	EEIREAF			6	893.436	CAM	30	20150303_S_DOB_01_CAM_CA_30 MIN	2	7.60651	256958	449.078
Calmodulin	84	90	EEIREAF			6	893.436	CAM	30	20150310_S_DOB_03_CAM_CA_30 MIN	2	7.52419	184811	449.061
Calmodulin	84	90	EEIREAF			6	893.436	CAM	60	20150303_S_DOB_01_CAM_CA_60 MIN	2	7.60581	260469	449.043
Calmodulin	84	90	EEIREAF			6	893.436	CAM	60	20150310_S_DOB_03_CAM_CA_60 MIN	2	7.52794	182510	449.058
Calmodulin	84	90	EEIREAF			6	893.436	CAM	60	20150306_S_DOB_02_CAM_CA_60 MIN	2	7.65941	233923	449.072
Calmodulin	84	90	EEIREAF			6	893.436	CAM	120	20150303_S_DOB_01_CAM_CA_120 MIN	2	7.60843	209684	449.061
Calmodulin	84	90	EEIREAF			6	893.436	CAM	120	20150310_S_DOB_03_CAM_CA_120 MIN	2	7.5222	119927	449.113
Calmodulin	84	90	EEIREAF			6	893.436	CAM	120	20150306_S_DOB_02_CAM_CA_120 MIN	2	7.67815	130615	449.079
Calmodulin	84	90	EEIREAF			6	893.436	CAM + AC	0	20150303_S_DOB_01_CAM_CA_AC_CTL	2	7.61344	271574	447.501
Calmodulin	84	90	EEIREAF			6	893.436	CAM + AC	0	20150310_S_DOB_03_CAM_CA_AC_CTL	2	8.01415	181182	447.453
Calmodulin	84	90	EEIREAF			6	893.436	CAM + AC	0	20150306_S_DOB_02_CAM_CA_AC_CTL	2	7.61999	335877	447.485
Calmodulin	84	90	EEIREAF			6	893.436	CAM + AC	0.166	20150303_S_DOB_01_CAM_CA_AC_10 SEC	2	7.36088	851547	447.479
Calmodulin	84	90	EEIREAF			6	893.436	CAM + AC	0.166	20150306_S_DOB_02_CAM_CA_AC_10 SEC	2	7.36445	560658	447.486
Calmodulin	84	90	EEIREAF			6	893.436	CAM + AC	0.166	20150310_S_DOB_03_CAM_CA_AC_10 SEC	2	7.68208	799221	447.486
Calmodulin	84	90	EEIREAF			6	893.436	CAM + AC	0.5	20150303_S_DOB_01_CAM_CA_AC_30 SEC	2	7.36593	1026982	447.485
Calmodulin	84	90	EEIREAF			6	893.436	CAM + AC	0.5	20150306_S_DOB_02_CAM_CA_AC_30 SEC	2	7.37825	738303	447.511
Calmodulin	84	90	EEIREAF			6	893.436	CAM + AC	0.5	20150310_S_DOB_03_CAM_CA_AC_30 SEC	2	7.8506	802129	447.501
Calmodulin	84	90	EEIREAF			6	893.436	CAM + AC	1	20150303_S_DOB_01_CAM_CA_AC_1 MIN	2	7.36585	886987	447.531
Calmodulin	84	90	EEIREAF			6	893.436	CAM + AC	1	20150306_S_DOB_02_CAM_CA_AC_1 MIN	2	7.38004	692918	447.524
Calmodulin	84	90	EEIREAF			6	893.436	CAM + AC	1	20150310_S_DOB_03_CAM_CA_AC_1 MIN	2	7.29326	737947	447.515
Calmodulin	84	90	EEIREAF			6	893.436	CAM + AC	5	20150303_S_DOB_01_CAM_CA_AC_5 MIN	2	7.37936	551714	447.638
Calmodulin	84	90	EEIREAF			6	893.436	CAM + AC	5	20150306_S_DOB_02_CAM_CA_AC_5 MIN	2	7.38244	814304	447.656
Calmodulin	84	90	EEIREAF			6	893.436	CAM + AC	5	20150310_S_DOB_03_CAM_CA_AC_5 MIN	2	7.29689	775497	447.636
Calmodulin	84	90	EEIREAF			6	893.436	CAM + AC	10	20150303_S_DOB_01_CAM_CA_AC_10 MIN	2	7.36274	865281	447.709
Calmodulin	84	90	EEIREAF			6	893.436	CAM + AC	10	20150306_S_DOB_02_CAM_CA_AC_10 MIN	2	7.39738	886683	447.728
Calmodulin	84	90	EEIREAF			6	893.436	CAM + AC	10	20150310_S_DOB_03_CAM_CA_AC_10 MIN	2	7.2986	714627	447.737
Calmodulin	84	90	EEIREAF			6	893.436	CAM + AC	30	20150303_S_DOB_01_CAM_CA_AC_30 MIN	2	7.36491	985474	447.839
Calmodulin	84	90	EEIREAF			6	893.436	CAM + AC	30	20150306_S_DOB_02_CAM_CA_AC_30 MIN	2	7.39967	815726	447.857
Calmodulin	84	90	EEIREAF			6	893.436	CAM + AC	60	20150303_S_DOB_01_CAM_CA_AC_60 MIN	2	7.36	929156	447.934
Calmodulin	84	90	EEIREAF			6	893.436	CAM + AC	60	20150306_S_DOB_02_CAM_CA_AC_60 MIN	2	7.40655	971846	447.958
Calmodulin	84	90	EEIREAF			6	893.436	CAM + AC	60	20150310_S_DOB_03_CAM_CA_AC_60 MIN	2	7.29343	819840	447.958
Calmodulin	84	90	EEIREAF			6	893.436	CAM + AC	120	20150303_S_DOB_01_CAM_CA_AC_120 MIN	2	7.36246	747808	447.983
Calmodulin	84	90	EEIREAF			6	893.436	CAM + AC	120	20150306_S_DOB_02_CAM_CA_AC_120 MIN	2	7.42689	704254	448.007
Calmodulin	84	90	EEIREAF			6	893.436	CAM + AC	120	20150310_S_DOB_03_CAM_CA_AC_120 MIN	2	7.29869	738923	448.039
Calmodulin	89	99	AFRVFDKDGNG			10	1225.6	CAM	0	20150303_S_DOB_01_CAM_CA_CTL	3	6.95114	266843	409.422
Calmodulin	89	99	AFRVFDKDGNG			10	1225.6	CAM	0	20150310_S_DOB_03_CAM_CA_CTL	3	7.03047	258770	409.426
Calmodulin	89	99	AFRVFDKDGNG			10	1225.6	CAM	0	20150306_S_DOB_02_CAM_CA_CTL	3	6.95337	97189	409.405
Calmodulin	89	99	AFRVFDKDGNG			10	1225.6	CAM	0.166	20150303_S_DOB_01_CAM_CA_10 SEC	3	6.95339	529596	409.533
Calmodulin	89	99	AFRVFDKDGNG			10	1225.6	CAM	0.166	20150310_S_DOB_03_CAM_CA_10 SEC	3	7.03668	383461	409.525
Calmodulin	89	99	AFRVFDKDGNG			10	1225.6	CAM	0.166	20150306_S_DOB_02_CAM_CA_10 SEC	3	6.94461	278836	409.521
Calmodulin	89	99	AFRVFDKDGNG			10	1225.6	CAM	0.5	20150303_S_DOB_01_CAM_CA_30 SEC	3	6.96114	453850	409.557
Calmodulin	89	99	AFRVFDKDGNG			10	1225.6	CAM	0.5	20150310_S_DOB_03_CAM_CA_30 SEC	3	7.09238	428848	409.556
Calmodulin	89	99	AFRVFDKDGNG			10	1225.6	CAM	0.5	20150306_S_DOB_02_CAM_CA_30 SEC	3	6.94778	455621	409.545
Calmodulin	89	99	AFRVFDKDGNG			10	1225.6	CAM	1	20150303_S_DOB_01_CAM_CA_1 MIN	3	6.96306	328394	409.588
Calmodulin	89	99	AFRVFDKDGNG			10	1225.6	CAM	1	20150310_S_DOB_03_CAM_CA_1 MIN	3	6.86993	227155	409.597
Calmodulin	89	99	AFRVFDKDGNG			10	1225.6	CAM	1	20150306_S_DOB_02_CAM_CA_1 MIN	3	6.95432	487319	409.587
Calmodulin	89	99	AFRVFDKDGNG			10	1225.6	CAM	5	20150303_S_DOB_01_CAM_CA_5 MIN	3	6.94733	407439	409.846
Calmodulin	89	99	AFRVFDKDGNG			10	1225.6	CAM	5	20150310_S_DOB_03_CAM_CA_5 MIN	3	6.86679	271852	409.839
Calmodulin	89	99	AFRVFDKDGNG			10	1225.6	CAM	5	20150306_S_DOB_02_CAM_CA_5 MIN	3	6.9566	322708	409.836
Calmodulin	89	99	AFRVFDKDGNG			10	1225.6	CAM	10	20150303_S_DOB_01_CAM_CA_10 MIN	3	6.94911	324075	410.085
Calmodulin	89	99	AFRVFDKDGNG			10	1225.6	CAM	10	20150310_S_DOB_03_CAM_CA_10 MIN	3	6.87937	201942	410.022
Calmodulin	89	99	AFRVFDKDGNG			10	1225.6	CAM	10	20150306_S_DOB_02_CAM_CA_10 MIN	3	6.96446	365920	410.043
Calmodulin	89	99	AFRVFDKDGNG			10	1225.6	CAM	30	20150303_S_DOB_01_CAM_CA_30 MIN	3	6.94381	378316	410.4
Calmodulin	89	99	AFRVFDKDGNG			10	1225.6	CAM	30	20150310_S_DOB_03_CAM_CA_30 MIN	3	6.86045	281509	410.441
Calmodulin	89	99	AFRVFDKDGNG			10	1225.6	CAM	30	20150306_S_DOB_02_CAM_CA_30 MIN	3	6.96788	313669	410.357
Calmodulin	89	99	AFRVFDKDGNG			10	1225.6	CAM	60	20150303_S_DOB_01_CAM_CA_60 MIN	3	6.93736	406680	410.555
Calmodulin	89	99	AFRVFDKDGNG			10	1225.6	CAM	60	20150310_S_DOB_03_CAM_CA_60 MIN	3	6.86707	282720	410.592
Calmodulin	89	99	AFRVFDKDGNG			10	1225.6	CAM	60	20150306_S_DOB_02_CAM_CA_60 MIN	3	6.96832	366138	410.606
Calmodulin	89	99	AFRVFDKDGNG			10	1225.6	CAM	120	20150303_S_DOB_01_CAM_CA_120 MIN	3	6.93894	293014	410.705
Calmodulin	89	99	AFRVFDKDGNG			10	1225.6	CAM	120	20150310_S_DOB_03_CAM_CA_120 MIN	3	6.86084	185767	410.62
Calmodulin	89	99	AFRVFDKDGNG			10	1225.6	CAM	120	20150306_S_DOB_02_CAM_CA_120 MIN	3	6.98476	159002	410.687
Calmodulin	89	99	AFRVFDKDGNG			10	1225.6	CAM + AC	0	20150303_S_DOB_01_CAM_CA_AC_CTL	3	6.93577	480583	409.426
Calmodulin	89	99	AFRVFDKDGNG			10	1225.6	CAM + AC	0	20150310_S_DOB_03_CAM_CA_AC_CTL	3	7.02521	340994	409.433
Calmodulin	89	99	AFRVFDKDGNG			10	1225.6	CAM + AC	0	20150306_S_DOB_02_CAM_CA_AC_CTL	3	6.94013	563207	409.433
Calmodulin	89	99	AFRVFDKDGNG			10	1225.6	CAM + AC	0.166	20150303_S_DOB_01_CAM_CA_AC_10 SEC	3	6.93836	873606	409.51
Calmodulin	89	99	AFRVFDKDGNG			10	1225.6	CAM + AC	0.166	20150306_S_DOB_02_CAM_CA_AC_10 SEC	3	6.94072	442252	409.505
Calmodulin	89	99	AFRVFDKDGNG			10	1225.6	CAM + AC	0.166	20150310_S_DOB_03_CAM_CA_AC_10 SEC	3	7.03626	541276	409.513
Calmodulin	89	99	AFRVFDKDGNG			10	1225.6	CAM + AC	0.5	20150303_S_DOB_01_CAM_CA_AC_30 SEC	3	6.94632	939712	409.505
Calmodulin	89	99	AFRVFDKDGNG			10	1225.6	CAM + AC	0.5	20150306_S_DOB_02_CAM_CA_AC_30 SEC	3	6.95125	503399	409.492
Calmodulin	89	99	AFRVFDKDGNG			10	1225.6	CAM + AC	0.5	20150310_S_DOB_03_CAM_CA_AC_30 SEC	3	7.12413	459562	409.514
Calmodulin	89	99	AFRVFDKDGNG			10	1225.6	CAM + AC	1	20150303_S_DOB_01_CAM_CA_AC_1 MIN	3	6.94275	808386	409.506
Calmodulin	89	99	AFRVFDKDGNG			10	1225.6	CAM + AC	1	20150306_S_DOB_02_CAM_CA_AC_1 MIN	3	6.94745	452153	409.524
Calmodulin	89	99	AFRVFDKDGNG			10	1225.6	CAM + AC	1	20150310_S_DOB_03_CAM_CA_AC_1 MIN	3	6.8581	435794	409.52
Calmodulin	89	99	AFRVFDKDGNG			10	1225.6	CAM + AC	5	20150303_S_DOB_01_CAM_CA_AC_5 MIN	3	6.95549	568664	409.52
Calmodulin	89	99	AFRVFDKDGNG			10	1225.6	CAM + AC	5	20150306_S_DOB_02_CAM_CA_AC_5 MIN	3	6.94956	433946	409.507
Calmodulin	89	99	AFRVFDKDGNG			10	1225.6	CAM + AC	5	20150310_S_DOB_03_CAM_CA_AC_5 MIN	3	6.86244	418637	409.503
Calmodulin	89	99	AFRVFDKDGNG			10	1225.6	CAM + AC	10	20150303_S_DOB_01_CAM_CA_AC_10 MIN	3	6.93914	657048	409.51
Calmodulin	89	99	AFRVFDKDGNG			10	1225.6	CAM + AC	10	20150306_S_DOB_02_CAM_CA_AC_10 MIN	3	6.96495	459021	409.523
Calmodulin	89	99	AFRVFDKDGNG			10	1225.6	CAM + AC	10	20150310_S_DOB_03_CAM_CA_AC_10 MIN	3	6.86252	373660	409.526
Calmodulin	89	99	AFRVFDKDGNG			10	1225.6	CAM + AC	30	20150303_S_DOB_01_CAM_CA_AC_30 MIN	3	6.94515	635308	409.539
Calmodulin	89	99	AFRVFDKDGNG			10	1225.6	CAM + AC	30	20150306_S_DOB_02_CAM_CA_AC_30 MIN	3	6.96275	410395	409.528
Calmodulin	89	99	AFRVFDKDGNG			10	1225.6	CAM + AC	60	20150303_S_DOB_01_CAM_CA_AC_60 MIN	3	6.93374	600730	409.559
Calmodulin	89	99	AFRVFDKDGNG			10	1225.6	CAM + AC	60	20150306_S_DOB_02_CAM_CA_AC_60 MIN	3	6.97416	439334	409.56
Calmodulin	89	99	AFRVFDKDGNG			10	1225.6	CAM + AC	60	20150310_S_DOB_03_CAM_CA_AC_60 MIN	3	6.85852	370897	409.561
Calmodulin	89	99	AFRVFDKDGNG			10	1225.6	CAM + AC	120	20150303_S_DOB_01_CAM_CA_AC_120 MIN	3	6.94369	514314	409.593
Calmodulin	89	99	AFRVFDKDGNG			10	1225.6	CAM + AC	120	20150306_S_DOB_02_CAM_CA_AC_120 MIN	3	6.98888	375279	409.598
Calmodulin	89	99	AFRVFDKDGNG			10	1225.6	CAM + AC	120	20150310_S_DOB_03_CAM_CA_AC_120 MIN	3	6.862	349093	409.601
Calmodulin	91	103	RVFDKDGNGYISA			12	1441.71	CAM	0	20150303_S_DOB_01_CAM_CA_CTL	2	6.68728	737973	721.763
Calmodulin	91	103	RVFDKDGNGYISA			12	1441.71	CAM	0	20150310_S_DOB_03_CAM_CA_CTL	2	6.75683	683865	721.759
Calmodulin	91	103	RVFDKDGNGYISA			12	1441.71	CAM	0	20150306_S_DOB_02_CAM_CA_CTL	2	6.69074	338577	721.754
Calmodulin	91	103	RVFDKDGNGYISA			12	1441.71	CAM	0.166	20150303_S_DOB_01_CAM_CA_10 SEC	2	6.69028	1661974	722.194
Calmodulin	91	103	RVFDKDGNGYISA			12	1441.71	CAM	0.166	20150310_S_DOB_03_CAM_CA_10 SEC	2	6.76078	1263977	722.186
Calmodulin	91	103	RVFDKDGNGYISA			12	1441.71	CAM	0.166	20150306_S_DOB_02_CAM_CA_10 SEC	2	6.68217	902990	722.168
Calmodulin	91	103	RVFDKDGNGYISA			12	1441.71	CAM	0.5	20150303_S_DOB_01_CAM_CA_30 SEC	2	6.69727	1321009	722.269
Calmodulin	91	103	RVFDKDGNGYISA			12	1441.71	CAM	0.5	20150310_S_DOB_03_CAM_CA_30 SEC	2	6.77601	1294839	722.239
Calmodulin	91	103	RVFDKDGNGYISA			12	1441.71	CAM	0.5	20150306_S_DOB_02_CAM_CA_30 SEC	2	6.68599	1417218	722.26
Calmodulin	91	103	RVFDKDGNGYISA			12	1441.71	CAM	1	20150303_S_DOB_01_CAM_CA_1 MIN	2	6.69781	1219873	722.31
Calmodulin	91	103	RVFDKDGNGYISA			12	1441.71	CAM	1	20150310_S_DOB_03_CAM_CA_1 MIN	2	6.59779	706876	722.296
Calmodulin	91	103	RVFDKDGNGYISA			12	1441.71	CAM	1	20150306_S_DOB_02_CAM_CA_1 MIN	2	6.6887	1471612	722.305
Calmodulin	91	103	RVFDKDGNGYISA			12	1441.71	CAM	5	20150303_S_DOB_01_CAM_CA_5 MIN	2	6.69195	1216263	722.564
Calmodulin	91	103	RVFDKDGNGYISA			12	1441.71	CAM	5	20150310_S_DOB_03_CAM_CA_5 MIN	2	6.59583	800656	722.55
Calmodulin	91	103	RVFDKDGNGYISA			12	1441.71	CAM	5	20150306_S_DOB_02_CAM_CA_5 MIN	2	6.68676	1186276	722.564
Calmodulin	91	103	RVFDKDGNGYISA			12	1441.71	CAM	10	20150303_S_DOB_01_CAM_CA_10 MIN	2	6.6945	991467	722.801
Calmodulin	91	103	RVFDKDGNGYISA			12	1441.71	CAM	10	20150310_S_DOB_03_CAM_CA_10 MIN	2	6.6041	966079	722.769
Calmodulin	91	103	RVFDKDGNGYISA			12	1441.71	CAM	10	20150306_S_DOB_02_CAM_CA_10 MIN	2	6.69904	1180264	722.81
Calmodulin	91	103	RVFDKDGNGYISA			12	1441.71	CAM	30	20150303_S_DOB_01_CAM_CA_30 MIN	2	6.68513	1205925	723.276
Calmodulin	91	103	RVFDKDGNGYISA			12	1441.71	CAM	30	20150310_S_DOB_03_CAM_CA_30 MIN	2	6.5919	826625	723.237
Calmodulin	91	103	RVFDKDGNGYISA			12	1441.71	CAM	30	20150306_S_DOB_02_CAM_CA_30 MIN	2	6.70383	1229656	723.312
Calmodulin	91	103	RVFDKDGNGYISA			12	1441.71	CAM	60	20150303_S_DOB_01_CAM_CA_60 MIN	2	6.68202	1192827	723.524
Calmodulin	91	103	RVFDKDGNGYISA			12	1441.71	CAM	60	20150310_S_DOB_03_CAM_CA_60 MIN	2	6.59856	814423	723.525
Calmodulin	91	103	RVFDKDGNGYISA			12	1441.71	CAM	60	20150306_S_DOB_02_CAM_CA_60 MIN	2	6.69981	1221796	723.583
Calmodulin	91	103	RVFDKDGNGYISA			12	1441.71	CAM	120	20150303_S_DOB_01_CAM_CA_120 MIN	2	6.68344	906767	723.719
Calmodulin	91	103	RVFDKDGNGYISA			12	1441.71	CAM	120	20150310_S_DOB_03_CAM_CA_120 MIN	2	6.5953	564907	723.652
Calmodulin	91	103	RVFDKDGNGYISA			12	1441.71	CAM	120	20150306_S_DOB_02_CAM_CA_120 MIN	2	6.71668	632185	723.788
Calmodulin	91	103	RVFDKDGNGYISA			12	1441.71	CAM + AC	0	20150303_S_DOB_01_CAM_CA_AC_CTL	2	6.68313	2021510	721.77
Calmodulin	91	103	RVFDKDGNGYISA			12	1441.71	CAM + AC	0	20150310_S_DOB_03_CAM_CA_AC_CTL	2	6.75513	1426063	721.778
Calmodulin	91	103	RVFDKDGNGYISA			12	1441.71	CAM + AC	0	20150306_S_DOB_02_CAM_CA_AC_CTL	2	6.68248	2470353	721.766
Calmodulin	91	103	RVFDKDGNGYISA			12	1441.71	CAM + AC	0.166	20150303_S_DOB_01_CAM_CA_AC_10 SEC	2	6.68295	3507138	722.008
Calmodulin	91	103	RVFDKDGNGYISA			12	1441.71	CAM + AC	0.166	20150306_S_DOB_02_CAM_CA_AC_10 SEC	2	6.68313	1817231	722.006
Calmodulin	91	103	RVFDKDGNGYISA			12	1441.71	CAM + AC	0.166	20150310_S_DOB_03_CAM_CA_AC_10 SEC	2	6.75447	2006617	721.987
Calmodulin	91	103	RVFDKDGNGYISA			12	1441.71	CAM + AC	0.5	20150303_S_DOB_01_CAM_CA_AC_30 SEC	2	6.69047	3580081	722.11
Calmodulin	91	103	RVFDKDGNGYISA			12	1441.71	CAM + AC	0.5	20150306_S_DOB_02_CAM_CA_AC_30 SEC	2	6.68551	2268624	722.193
Calmodulin	91	103	RVFDKDGNGYISA			12	1441.71	CAM + AC	0.5	20150310_S_DOB_03_CAM_CA_AC_30 SEC	2	6.77104	1663960	722.118
Calmodulin	91	103	RVFDKDGNGYISA			12	1441.71	CAM + AC	1	20150303_S_DOB_01_CAM_CA_AC_1 MIN	2	6.69281	3094900	722.178
Calmodulin	91	103	RVFDKDGNGYISA			12	1441.71	CAM + AC	1	20150306_S_DOB_02_CAM_CA_AC_1 MIN	2	6.68727	1717994	722.17
Calmodulin	91	103	RVFDKDGNGYISA			12	1441.71	CAM + AC	1	20150310_S_DOB_03_CAM_CA_AC_1 MIN	2	6.5935	1598833	722.164
Calmodulin	91	103	RVFDKDGNGYISA			12	1441.71	CAM + AC	5	20150303_S_DOB_01_CAM_CA_AC_5 MIN	2	6.69732	2632453	722.186
Calmodulin	91	103	RVFDKDGNGYISA			12	1441.71	CAM + AC	5	20150306_S_DOB_02_CAM_CA_AC_5 MIN	2	6.68784	2228441	722.219
Calmodulin	91	103	RVFDKDGNGYISA			12	1441.71	CAM + AC	5	20150310_S_DOB_03_CAM_CA_AC_5 MIN	2	6.59738	1626779	722.191
Calmodulin	91	103	RVFDKDGNGYISA			12	1441.71	CAM + AC	10	20150303_S_DOB_01_CAM_CA_AC_10 MIN	2	6.68601	2548835	722.193
Calmodulin	91	103	RVFDKDGNGYISA			12	1441.71	CAM + AC	10	20150306_S_DOB_02_CAM_CA_AC_10 MIN	2	6.70119	1907315	722.203
Calmodulin	91	103	RVFDKDGNGYISA			12	1441.71	CAM + AC	10	20150310_S_DOB_03_CAM_CA_AC_10 MIN	2	6.59667	1417132	722.205
Calmodulin	91	103	RVFDKDGNGYISA			12	1441.71	CAM + AC	30	20150303_S_DOB_01_CAM_CA_AC_30 MIN	2	6.6867	2499026	722.236
Calmodulin	91	103	RVFDKDGNGYISA			12	1441.71	CAM + AC	30	20150306_S_DOB_02_CAM_CA_AC_30 MIN	2	6.69595	1509323	722.233
Calmodulin	91	103	RVFDKDGNGYISA			12	1441.71	CAM + AC	60	20150303_S_DOB_01_CAM_CA_AC_60 MIN	2	6.68305	2393859	722.259
Calmodulin	91	103	RVFDKDGNGYISA			12	1441.71	CAM + AC	60	20150306_S_DOB_02_CAM_CA_AC_60 MIN	2	6.70821	1955413	722.272
Calmodulin	91	103	RVFDKDGNGYISA			12	1441.71	CAM + AC	60	20150310_S_DOB_03_CAM_CA_AC_60 MIN	2	6.59159	1390713	722.272
Calmodulin	91	103	RVFDKDGNGYISA			12	1441.71	CAM + AC	120	20150303_S_DOB_01_CAM_CA_AC_120 MIN	2	6.68669	1818538	722.32
Calmodulin	91	103	RVFDKDGNGYISA			12	1441.71	CAM + AC	120	20150306_S_DOB_02_CAM_CA_AC_120 MIN	2	6.7213	1596843	722.332
Calmodulin	91	103	RVFDKDGNGYISA			12	1441.71	CAM + AC	120	20150310_S_DOB_03_CAM_CA_AC_120 MIN	2	6.59409	1336654	722.328
Calmodulin	99	106	GYISAAEL			7	823.42	CAM	0	20150303_S_DOB_01_CAM_CA_CTL	2	9.09535	127888	412.454
Calmodulin	99	106	GYISAAEL			7	823.42	CAM	0	20150306_S_DOB_02_CAM_CA_CTL	2	9.17732	43010	412.379
Calmodulin	99	106	GYISAAEL			7	823.42	CAM	0.166	20150303_S_DOB_01_CAM_CA_10 SEC	2	9.09661	251718	412.621
Calmodulin	99	106	GYISAAEL			7	823.42	CAM	0.166	20150306_S_DOB_02_CAM_CA_10 SEC	2	9.16328	155080	412.619
Calmodulin	99	106	GYISAAEL			7	823.42	CAM	0.5	20150303_S_DOB_01_CAM_CA_30 SEC	2	9.10845	228288	412.784
Calmodulin	99	106	GYISAAEL			7	823.42	CAM	0.5	20150306_S_DOB_02_CAM_CA_30 SEC	2	9.21297	232460	412.795
Calmodulin	99	106	GYISAAEL			7	823.42	CAM	1	20150303_S_DOB_01_CAM_CA_1 MIN	2	9.11163	161512	412.867
Calmodulin	99	106	GYISAAEL			7	823.42	CAM	1	20150310_S_DOB_03_CAM_CA_1 MIN	2	9.0466	109362	412.847
Calmodulin	99	106	GYISAAEL			7	823.42	CAM	1	20150306_S_DOB_02_CAM_CA_1 MIN	2	9.33977	276609	412.898
Calmodulin	99	106	GYISAAEL			7	823.42	CAM	5	20150303_S_DOB_01_CAM_CA_5 MIN	2	9.10769	204946	413.285
Calmodulin	99	106	GYISAAEL			7	823.42	CAM	5	20150310_S_DOB_03_CAM_CA_5 MIN	2	9.03883	139984	413.298
Calmodulin	99	106	GYISAAEL			7	823.42	CAM	5	20150306_S_DOB_02_CAM_CA_5 MIN	2	9.3708	177087	413.192
Calmodulin	99	106	GYISAAEL			7	823.42	CAM	10	20150303_S_DOB_01_CAM_CA_10 MIN	2	9.11843	149557	413.448
Calmodulin	99	106	GYISAAEL			7	823.42	CAM	10	20150310_S_DOB_03_CAM_CA_10 MIN	2	9.04237	98599	413.374
Calmodulin	99	106	GYISAAEL			7	823.42	CAM	10	20150306_S_DOB_02_CAM_CA_10 MIN	2	9.53115	209686	413.37
Calmodulin	99	106	GYISAAEL			7	823.42	CAM	30	20150303_S_DOB_01_CAM_CA_30 MIN	2	9.11863	195094	413.548
Calmodulin	99	106	GYISAAEL			7	823.42	CAM	30	20150310_S_DOB_03_CAM_CA_30 MIN	2	9.0345	138692	413.592
Calmodulin	99	106	GYISAAEL			7	823.42	CAM	30	20150306_S_DOB_02_CAM_CA_30 MIN	2	9.69218	182783	413.53
Calmodulin	99	106	GYISAAEL			7	823.42	CAM	60	20150303_S_DOB_01_CAM_CA_60 MIN	2	9.12761	204578	413.697
Calmodulin	99	106	GYISAAEL			7	823.42	CAM	60	20150310_S_DOB_03_CAM_CA_60 MIN	2	9.04039	127085	413.679
Calmodulin	99	106	GYISAAEL			7	823.42	CAM	60	20150306_S_DOB_02_CAM_CA_60 MIN	2	9.72757	215509	413.701
Calmodulin	99	106	GYISAAEL			7	823.42	CAM	120	20150303_S_DOB_01_CAM_CA_120 MIN	2	9.12372	153032	413.808
Calmodulin	99	106	GYISAAEL			7	823.42	CAM	120	20150310_S_DOB_03_CAM_CA_120 MIN	2	9.03439	91445	413.764
Calmodulin	99	106	GYISAAEL			7	823.42	CAM + AC	0	20150303_S_DOB_01_CAM_CA_AC_CTL	2	9.09516	257840	412.442
Calmodulin	99	106	GYISAAEL			7	823.42	CAM + AC	0	20150306_S_DOB_02_CAM_CA_AC_CTL	2	9.16017	327935	412.484
Calmodulin	99	106	GYISAAEL			7	823.42	CAM + AC	0.166	20150303_S_DOB_01_CAM_CA_AC_10 SEC	2	9.09763	467212	412.562
Calmodulin	99	106	GYISAAEL			7	823.42	CAM + AC	0.166	20150306_S_DOB_02_CAM_CA_AC_10 SEC	2	9.1587	245486	412.574
Calmodulin	99	106	GYISAAEL			7	823.42	CAM + AC	0.5	20150303_S_DOB_01_CAM_CA_AC_30 SEC	2	9.11185	504185	412.671
Calmodulin	99	106	GYISAAEL			7	823.42	CAM + AC	0.5	20150306_S_DOB_02_CAM_CA_AC_30 SEC	2	9.33534	293917	412.661
Calmodulin	99	106	GYISAAEL			7	823.42	CAM + AC	1	20150303_S_DOB_01_CAM_CA_AC_1 MIN	2	9.11849	439768	412.759
Calmodulin	99	106	GYISAAEL			7	823.42	CAM + AC	1	20150306_S_DOB_02_CAM_CA_AC_1 MIN	2	9.33213	257833	412.781
Calmodulin	99	106	GYISAAEL			7	823.42	CAM + AC	1	20150310_S_DOB_03_CAM_CA_AC_1 MIN	2	9.03792	252430	412.789
Calmodulin	99	106	GYISAAEL			7	823.42	CAM + AC	5	20150303_S_DOB_01_CAM_CA_AC_5 MIN	2	9.12879	296961	413.033
Calmodulin	99	106	GYISAAEL			7	823.42	CAM + AC	5	20150306_S_DOB_02_CAM_CA_AC_5 MIN	2	9.42273	281847	413.097
Calmodulin	99	106	GYISAAEL			7	823.42	CAM + AC	5	20150310_S_DOB_03_CAM_CA_AC_5 MIN	2	9.03739	227646	413.075
Calmodulin	99	106	GYISAAEL			7	823.42	CAM + AC	10	20150303_S_DOB_01_CAM_CA_AC_10 MIN	2	9.12766	376878	413.171
Calmodulin	99	106	GYISAAEL			7	823.42	CAM + AC	10	20150306_S_DOB_02_CAM_CA_AC_10 MIN	2	9.59458	289329	413.236
Calmodulin	99	106	GYISAAEL			7	823.42	CAM + AC	10	20150310_S_DOB_03_CAM_CA_AC_10 MIN	2	9.03793	193971	413.186
Calmodulin	99	106	GYISAAEL			7	823.42	CAM + AC	30	20150303_S_DOB_01_CAM_CA_AC_30 MIN	2	9.12978	380178	413.319
Calmodulin	99	106	GYISAAEL			7	823.42	CAM + AC	30	20150306_S_DOB_02_CAM_CA_AC_30 MIN	2	9.67575	248556	413.403
Calmodulin	99	106	GYISAAEL			7	823.42	CAM + AC	60	20150303_S_DOB_01_CAM_CA_AC_60 MIN	2	9.13932	342484	413.388
Calmodulin	99	106	GYISAAEL			7	823.42	CAM + AC	60	20150310_S_DOB_03_CAM_CA_AC_60 MIN	2	9.03558	197496	413.415
Calmodulin	99	106	GYISAAEL			7	823.42	CAM + AC	120	20150303_S_DOB_01_CAM_CA_AC_120 MIN	2	9.12634	269504	413.522
Calmodulin	99	106	GYISAAEL			7	823.42	CAM + AC	120	20150310_S_DOB_03_CAM_CA_AC_120 MIN	2	9.03674	201017	413.501
Calmodulin	104	113	AELRHVMTNL			9	1183.63	CAM	0	20150303_S_DOB_01_CAM_CA_CTL	2	7.22885	3058205	592.68
Calmodulin	104	113	AELRHVMTNL			9	1183.63	CAM	0	20150310_S_DOB_03_CAM_CA_CTL	2	7.39514	2673196	592.682
Calmodulin	104	113	AELRHVMTNL			9	1183.63	CAM	0	20150306_S_DOB_02_CAM_CA_CTL	2	7.23629	1236920	592.682
Calmodulin	104	113	AELRHVMTNL			9	1183.63	CAM	0.166	20150303_S_DOB_01_CAM_CA_10 SEC	2	7.21775	6240897	593.937
Calmodulin	104	113	AELRHVMTNL			9	1183.63	CAM	0.166	20150310_S_DOB_03_CAM_CA_10 SEC	2	7.44109	4366663	593.938
Calmodulin	104	113	AELRHVMTNL			9	1183.63	CAM	0.166	20150306_S_DOB_02_CAM_CA_10 SEC	2	7.21392	3542917	593.908
Calmodulin	104	113	AELRHVMTNL			9	1183.63	CAM	0.5	20150303_S_DOB_01_CAM_CA_30 SEC	2	7.22493	5126044	594.197
Calmodulin	104	113	AELRHVMTNL			9	1183.63	CAM	0.5	20150310_S_DOB_03_CAM_CA_30 SEC	2	7.59633	4763531	594.166
Calmodulin	104	113	AELRHVMTNL			9	1183.63	CAM	0.5	20150306_S_DOB_02_CAM_CA_30 SEC	2	7.21365	5164872	594.148
Calmodulin	104	113	AELRHVMTNL			9	1183.63	CAM	1	20150303_S_DOB_01_CAM_CA_1 MIN	2	7.22432	4156081	594.346
Calmodulin	104	113	AELRHVMTNL			9	1183.63	CAM	1	20150310_S_DOB_03_CAM_CA_1 MIN	2	7.14005	2545566	594.33
Calmodulin	104	113	AELRHVMTNL			9	1183.63	CAM	1	20150306_S_DOB_02_CAM_CA_1 MIN	2	7.21924	5525669	594.282
Calmodulin	104	113	AELRHVMTNL			9	1183.63	CAM	5	20150303_S_DOB_01_CAM_CA_5 MIN	2	7.20477	4586026	594.63
Calmodulin	104	113	AELRHVMTNL			9	1183.63	CAM	5	20150310_S_DOB_03_CAM_CA_5 MIN	2	7.13292	2951952	594.62
Calmodulin	104	113	AELRHVMTNL			9	1183.63	CAM	5	20150306_S_DOB_02_CAM_CA_5 MIN	2	7.22302	3806313	594.582
Calmodulin	104	113	AELRHVMTNL			9	1183.63	CAM	10	20150303_S_DOB_01_CAM_CA_10 MIN	2	7.2078	3996790	594.7
Calmodulin	104	113	AELRHVMTNL			9	1183.63	CAM	10	20150310_S_DOB_03_CAM_CA_10 MIN	2	7.14357	2941997	594.696
Calmodulin	104	113	AELRHVMTNL			9	1183.63	CAM	10	20150306_S_DOB_02_CAM_CA_10 MIN	2	7.23424	4249419	594.667
Calmodulin	104	113	AELRHVMTNL			9	1183.63	CAM	30	20150303_S_DOB_01_CAM_CA_30 MIN	2	7.20724	4485224	594.704
Calmodulin	104	113	AELRHVMTNL			9	1183.63	CAM	30	20150310_S_DOB_03_CAM_CA_30 MIN	2	7.12912	3182749	594.711
Calmodulin	104	113	AELRHVMTNL			9	1183.63	CAM	30	20150306_S_DOB_02_CAM_CA_30 MIN	2	7.24016	3478482	594.64
Calmodulin	104	113	AELRHVMTNL			9	1183.63	CAM	60	20150303_S_DOB_01_CAM_CA_60 MIN	2	7.20118	4514274	594.697
Calmodulin	104	113	AELRHVMTNL			9	1183.63	CAM	60	20150310_S_DOB_03_CAM_CA_60 MIN	2	7.13631	3120089	594.711
Calmodulin	104	113	AELRHVMTNL			9	1183.63	CAM	60	20150306_S_DOB_02_CAM_CA_60 MIN	2	7.23947	4231495	594.716
Calmodulin	104	113	AELRHVMTNL			9	1183.63	CAM	120	20150303_S_DOB_01_CAM_CA_120 MIN	2	7.19997	3413462	594.725
Calmodulin	104	113	AELRHVMTNL			9	1183.63	CAM	120	20150310_S_DOB_03_CAM_CA_120 MIN	2	7.13019	2048688	594.683
Calmodulin	104	113	AELRHVMTNL			9	1183.63	CAM	120	20150306_S_DOB_02_CAM_CA_120 MIN	2	7.25958	2072479	594.705
Calmodulin	104	113	AELRHVMTNL			9	1183.63	CAM + AC	0	20150303_S_DOB_01_CAM_CA_AC_CTL	2	7.22302	6851573	592.676
Calmodulin	104	113	AELRHVMTNL			9	1183.63	CAM + AC	0	20150310_S_DOB_03_CAM_CA_AC_CTL	2	7.434	4514982	592.678
Calmodulin	104	113	AELRHVMTNL			9	1183.63	CAM + AC	0	20150306_S_DOB_02_CAM_CA_AC_CTL	2	7.22702	9031421	592.657
Calmodulin	104	113	AELRHVMTNL			9	1183.63	CAM + AC	0.166	20150303_S_DOB_01_CAM_CA_AC_10 SEC	2	7.22177	12765410	592.7
Calmodulin	104	113	AELRHVMTNL			9	1183.63	CAM + AC	0.166	20150306_S_DOB_02_CAM_CA_AC_10 SEC	2	7.22721	6996144	592.705
Calmodulin	104	113	AELRHVMTNL			9	1183.63	CAM + AC	0.166	20150310_S_DOB_03_CAM_CA_AC_10 SEC	2	7.50902	7065539	592.706
Calmodulin	104	113	AELRHVMTNL			9	1183.63	CAM + AC	0.5	20150303_S_DOB_01_CAM_CA_AC_30 SEC	2	7.2288	13491811	592.702
Calmodulin	104	113	AELRHVMTNL			9	1183.63	CAM + AC	0.5	20150306_S_DOB_02_CAM_CA_AC_30 SEC	2	7.23329	7516940	592.71
Calmodulin	104	113	AELRHVMTNL			9	1183.63	CAM + AC	0.5	20150310_S_DOB_03_CAM_CA_AC_30 SEC	2	7.6952	5861638	592.73
Calmodulin	104	113	AELRHVMTNL			9	1183.63	CAM + AC	1	20150303_S_DOB_01_CAM_CA_AC_1 MIN	2	7.2278	11999210	592.725
Calmodulin	104	113	AELRHVMTNL			9	1183.63	CAM + AC	1	20150306_S_DOB_02_CAM_CA_AC_1 MIN	2	7.23697	6112765	592.72
Calmodulin	104	113	AELRHVMTNL			9	1183.63	CAM + AC	1	20150310_S_DOB_03_CAM_CA_AC_1 MIN	2	7.1487	6324603	592.726
Calmodulin	104	113	AELRHVMTNL			9	1183.63	CAM + AC	5	20150303_S_DOB_01_CAM_CA_AC_5 MIN	2	7.23907	9200134	592.782
Calmodulin	104	113	AELRHVMTNL			9	1183.63	CAM + AC	5	20150306_S_DOB_02_CAM_CA_AC_5 MIN	2	7.24061	7297441	592.77
Calmodulin	104	113	AELRHVMTNL			9	1183.63	CAM + AC	5	20150310_S_DOB_03_CAM_CA_AC_5 MIN	2	7.15241	5908853	592.758
Calmodulin	104	113	AELRHVMTNL			9	1183.63	CAM + AC	10	20150303_S_DOB_01_CAM_CA_AC_10 MIN	2	7.2252	9556800	592.788
Calmodulin	104	113	AELRHVMTNL			9	1183.63	CAM + AC	10	20150306_S_DOB_02_CAM_CA_AC_10 MIN	2	7.253	6514516	592.808
Calmodulin	104	113	AELRHVMTNL			9	1183.63	CAM + AC	10	20150310_S_DOB_03_CAM_CA_AC_10 MIN	2	7.15556	5116230	592.796
Calmodulin	104	113	AELRHVMTNL			9	1183.63	CAM + AC	30	20150303_S_DOB_01_CAM_CA_AC_30 MIN	2	7.22182	9305654	592.85
Calmodulin	104	113	AELRHVMTNL			9	1183.63	CAM + AC	30	20150306_S_DOB_02_CAM_CA_AC_30 MIN	2	7.25693	6040593	592.886
Calmodulin	104	113	AELRHVMTNL			9	1183.63	CAM + AC	60	20150303_S_DOB_01_CAM_CA_AC_60 MIN	2	7.21469	8812539	592.922
Calmodulin	104	113	AELRHVMTNL			9	1183.63	CAM + AC	60	20150306_S_DOB_02_CAM_CA_AC_60 MIN	2	7.26188	6853040	592.906
Calmodulin	104	113	AELRHVMTNL			9	1183.63	CAM + AC	60	20150310_S_DOB_03_CAM_CA_AC_60 MIN	2	7.14727	5118862	592.932
Calmodulin	104	113	AELRHVMTNL			9	1183.63	CAM + AC	120	20150303_S_DOB_01_CAM_CA_AC_120 MIN	2	7.21798	6491061	593.035
Calmodulin	104	113	AELRHVMTNL			9	1183.63	CAM + AC	120	20150306_S_DOB_02_CAM_CA_AC_120 MIN	2	7.28289	5676132	593.041
Calmodulin	104	113	AELRHVMTNL			9	1183.63	CAM + AC	120	20150310_S_DOB_03_CAM_CA_AC_120 MIN	2	7.15296	4723246	593.051
Calmodulin	114	121	GEKLTDEE			7	920.421	CAM	0	20150303_S_DOB_01_CAM_CA_CTL	2	5.17104	1045260	460.955
Calmodulin	114	121	GEKLTDEE			7	920.421	CAM	0	20150310_S_DOB_03_CAM_CA_CTL	2	5.1945	922947	460.958
Calmodulin	114	121	GEKLTDEE			7	920.421	CAM	0	20150306_S_DOB_02_CAM_CA_CTL	2	5.17138	417790	460.962
Calmodulin	114	121	GEKLTDEE			7	920.421	CAM	0.166	20150303_S_DOB_01_CAM_CA_10 SEC	2	5.18021	2066195	462.026
Calmodulin	114	121	GEKLTDEE			7	920.421	CAM	0.166	20150310_S_DOB_03_CAM_CA_10 SEC	2	5.19849	1389173	462.039
Calmodulin	114	121	GEKLTDEE			7	920.421	CAM	0.166	20150306_S_DOB_02_CAM_CA_10 SEC	2	5.16537	1201586	462.012
Calmodulin	114	121	GEKLTDEE			7	920.421	CAM	0.5	20150303_S_DOB_01_CAM_CA_30 SEC	2	5.18303	1739635	462.202
Calmodulin	114	121	GEKLTDEE			7	920.421	CAM	0.5	20150310_S_DOB_03_CAM_CA_30 SEC	2	5.20466	1607139	462.173
Calmodulin	114	121	GEKLTDEE			7	920.421	CAM	0.5	20150306_S_DOB_02_CAM_CA_30 SEC	2	5.16939	1681490	462.152
Calmodulin	114	121	GEKLTDEE			7	920.421	CAM	1	20150303_S_DOB_01_CAM_CA_1 MIN	2	5.18955	1314943	462.28
Calmodulin	114	121	GEKLTDEE			7	920.421	CAM	1	20150310_S_DOB_03_CAM_CA_1 MIN	2	5.05416	942945	462.278
Calmodulin	114	121	GEKLTDEE			7	920.421	CAM	1	20150306_S_DOB_02_CAM_CA_1 MIN	2	5.16849	1862308	462.248
Calmodulin	114	121	GEKLTDEE			7	920.421	CAM	5	20150303_S_DOB_01_CAM_CA_5 MIN	2	5.17559	1626457	462.51
Calmodulin	114	121	GEKLTDEE			7	920.421	CAM	5	20150310_S_DOB_03_CAM_CA_5 MIN	2	5.04683	1106802	462.497
Calmodulin	114	121	GEKLTDEE			7	920.421	CAM	5	20150306_S_DOB_02_CAM_CA_5 MIN	2	5.16269	1236295	462.481
Calmodulin	114	121	GEKLTDEE			7	920.421	CAM	10	20150303_S_DOB_01_CAM_CA_10 MIN	2	5.17397	1308253	462.556
Calmodulin	114	121	GEKLTDEE			7	920.421	CAM	10	20150310_S_DOB_03_CAM_CA_10 MIN	2	5.06225	876846	462.56
Calmodulin	114	121	GEKLTDEE			7	920.421	CAM	10	20150306_S_DOB_02_CAM_CA_10 MIN	2	5.17262	1418153	462.52
Calmodulin	114	121	GEKLTDEE			7	920.421	CAM	30	20150303_S_DOB_01_CAM_CA_30 MIN	2	5.1731	1598453	462.587
Calmodulin	114	121	GEKLTDEE			7	920.421	CAM	30	20150310_S_DOB_03_CAM_CA_30 MIN	2	5.04865	1117332	462.587
Calmodulin	114	121	GEKLTDEE			7	920.421	CAM	30	20150306_S_DOB_02_CAM_CA_30 MIN	2	5.17154	1073750	462.639
Calmodulin	114	121	GEKLTDEE			7	920.421	CAM	60	20150303_S_DOB_01_CAM_CA_60 MIN	2	5.17259	1691412	462.573
Calmodulin	114	121	GEKLTDEE			7	920.421	CAM	60	20150310_S_DOB_03_CAM_CA_60 MIN	2	5.05278	1114415	462.6
Calmodulin	114	121	GEKLTDEE			7	920.421	CAM	60	20150306_S_DOB_02_CAM_CA_60 MIN	2	5.16879	1452142	462.59
Calmodulin	114	121	GEKLTDEE			7	920.421	CAM	120	20150303_S_DOB_01_CAM_CA_120 MIN	2	5.16739	1306754	462.598
Calmodulin	114	121	GEKLTDEE			7	920.421	CAM	120	20150310_S_DOB_03_CAM_CA_120 MIN	2	5.04667	758531	462.544
Calmodulin	114	121	GEKLTDEE			7	920.421	CAM	120	20150306_S_DOB_02_CAM_CA_120 MIN	2	5.17588	687208	462.52
Calmodulin	114	121	GEKLTDEE			7	920.421	CAM + AC	0	20150303_S_DOB_01_CAM_CA_AC_CTL	2	5.16937	1968470	460.951
Calmodulin	114	121	GEKLTDEE			7	920.421	CAM + AC	0	20150310_S_DOB_03_CAM_CA_AC_CTL	2	5.18937	1297136	460.96
Calmodulin	114	121	GEKLTDEE			7	920.421	CAM + AC	0	20150306_S_DOB_02_CAM_CA_AC_CTL	2	5.16404	2608167	460.95
Calmodulin	114	121	GEKLTDEE			7	920.421	CAM + AC	0.166	20150303_S_DOB_01_CAM_CA_AC_10 SEC	2	5.17528	3826047	461.983
Calmodulin	114	121	GEKLTDEE			7	920.421	CAM + AC	0.166	20150306_S_DOB_02_CAM_CA_AC_10 SEC	2	5.16929	1832695	461.949
Calmodulin	114	121	GEKLTDEE			7	920.421	CAM + AC	0.166	20150310_S_DOB_03_CAM_CA_AC_10 SEC	2	5.18403	2169828	461.939
Calmodulin	114	121	GEKLTDEE			7	920.421	CAM + AC	0.5	20150303_S_DOB_01_CAM_CA_AC_30 SEC	2	5.18202	3937699	462.017
Calmodulin	114	121	GEKLTDEE			7	920.421	CAM + AC	0.5	20150306_S_DOB_02_CAM_CA_AC_30 SEC	2	5.17279	2111599	461.986
Calmodulin	114	121	GEKLTDEE			7	920.421	CAM + AC	0.5	20150310_S_DOB_03_CAM_CA_AC_30 SEC	2	5.19105	1971431	462.008
Calmodulin	114	121	GEKLTDEE			7	920.421	CAM + AC	1	20150303_S_DOB_01_CAM_CA_AC_1 MIN	2	5.17952	3432578	462.075
Calmodulin	114	121	GEKLTDEE			7	920.421	CAM + AC	1	20150306_S_DOB_02_CAM_CA_AC_1 MIN	2	5.16987	1737349	462.048
Calmodulin	114	121	GEKLTDEE			7	920.421	CAM + AC	1	20150310_S_DOB_03_CAM_CA_AC_1 MIN	2	5.04997	1955773	462.056
Calmodulin	114	121	GEKLTDEE			7	920.421	CAM + AC	5	20150303_S_DOB_01_CAM_CA_AC_5 MIN	2	5.19951	2513827	462.268
Calmodulin	114	121	GEKLTDEE			7	920.421	CAM + AC	5	20150306_S_DOB_02_CAM_CA_AC_5 MIN	2	5.16722	1968092	462.194
Calmodulin	114	121	GEKLTDEE			7	920.421	CAM + AC	5	20150310_S_DOB_03_CAM_CA_AC_5 MIN	2	5.04811	1847124	462.18
Calmodulin	114	121	GEKLTDEE			7	920.421	CAM + AC	10	20150303_S_DOB_01_CAM_CA_AC_10 MIN	2	5.17143	2943678	462.304
Calmodulin	114	121	GEKLTDEE			7	920.421	CAM + AC	10	20150306_S_DOB_02_CAM_CA_AC_10 MIN	2	5.16665	1899870	462.249
Calmodulin	114	121	GEKLTDEE			7	920.421	CAM + AC	10	20150310_S_DOB_03_CAM_CA_AC_10 MIN	2	5.05129	1545875	462.288
Calmodulin	114	121	GEKLTDEE			7	920.421	CAM + AC	30	20150303_S_DOB_01_CAM_CA_AC_30 MIN	2	5.1716	3029948	462.404
Calmodulin	114	121	GEKLTDEE			7	920.421	CAM + AC	30	20150306_S_DOB_02_CAM_CA_AC_30 MIN	2	5.16861	1675229	462.375
Calmodulin	114	121	GEKLTDEE			7	920.421	CAM + AC	60	20150303_S_DOB_01_CAM_CA_AC_60 MIN	2	5.16707	2797038	462.51
Calmodulin	114	121	GEKLTDEE			7	920.421	CAM + AC	60	20150306_S_DOB_02_CAM_CA_AC_60 MIN	2	5.16449	2016179	462.431
Calmodulin	114	121	GEKLTDEE			7	920.421	CAM + AC	60	20150310_S_DOB_03_CAM_CA_AC_60 MIN	2	5.04469	1562065	462.434
Calmodulin	114	121	GEKLTDEE			7	920.421	CAM + AC	120	20150303_S_DOB_01_CAM_CA_AC_120 MIN	2	5.16961	2236059	462.509
Calmodulin	114	121	GEKLTDEE			7	920.421	CAM + AC	120	20150306_S_DOB_02_CAM_CA_AC_120 MIN	2	5.17419	1559222	462.492
Calmodulin	114	121	GEKLTDEE			7	920.421	CAM + AC	120	20150310_S_DOB_03_CAM_CA_AC_120 MIN	2	5.04874	1535963	462.494
Calmodulin	121	125	EVDEM			4	622.239	CAM	0	20150303_S_DOB_01_CAM_CA_CTL	1	6.27016	449902	622.626
Calmodulin	121	125	EVDEM			4	622.239	CAM	0	20150310_S_DOB_03_CAM_CA_CTL	1	6.3284	444605	622.63
Calmodulin	121	125	EVDEM			4	622.239	CAM	0	20150306_S_DOB_02_CAM_CA_CTL	1	6.27413	187406	622.616
Calmodulin	121	125	EVDEM			4	622.239	CAM	0.166	20150303_S_DOB_01_CAM_CA_10 SEC	1	6.28071	946961	622.694
Calmodulin	121	125	EVDEM			4	622.239	CAM	0.166	20150310_S_DOB_03_CAM_CA_10 SEC	1	6.33656	688583	622.691
Calmodulin	121	125	EVDEM			4	622.239	CAM	0.166	20150306_S_DOB_02_CAM_CA_10 SEC	1	6.2682	564428	622.68
Calmodulin	121	125	EVDEM			4	622.239	CAM	0.5	20150303_S_DOB_01_CAM_CA_30 SEC	1	6.28679	808378	622.72
Calmodulin	121	125	EVDEM			4	622.239	CAM	0.5	20150310_S_DOB_03_CAM_CA_30 SEC	1	6.3501	781352	622.732
Calmodulin	121	125	EVDEM			4	622.239	CAM	0.5	20150306_S_DOB_02_CAM_CA_30 SEC	1	6.27611	793280	622.722
Calmodulin	121	125	EVDEM			4	622.239	CAM	1	20150303_S_DOB_01_CAM_CA_1 MIN	1	6.29178	633454	622.761
Calmodulin	121	125	EVDEM			4	622.239	CAM	1	20150310_S_DOB_03_CAM_CA_1 MIN	1	6.14274	457897	622.757
Calmodulin	121	125	EVDEM			4	622.239	CAM	1	20150306_S_DOB_02_CAM_CA_1 MIN	1	6.27563	864654	622.788
Calmodulin	121	125	EVDEM			4	622.239	CAM	5	20150303_S_DOB_01_CAM_CA_5 MIN	1	6.28159	743831	623.033
Calmodulin	121	125	EVDEM			4	622.239	CAM	5	20150310_S_DOB_03_CAM_CA_5 MIN	1	6.14366	525516	623.049
Calmodulin	121	125	EVDEM			4	622.239	CAM	5	20150306_S_DOB_02_CAM_CA_5 MIN	1	6.27245	547511	623.063
Calmodulin	121	125	EVDEM			4	622.239	CAM	10	20150303_S_DOB_01_CAM_CA_10 MIN	1	6.27892	609329	623.252
Calmodulin	121	125	EVDEM			4	622.239	CAM	10	20150310_S_DOB_03_CAM_CA_10 MIN	1	6.14935	438712	623.269
Calmodulin	121	125	EVDEM			4	622.239	CAM	10	20150306_S_DOB_02_CAM_CA_10 MIN	1	6.28576	644484	623.297
Calmodulin	121	125	EVDEM			4	622.239	CAM	30	20150303_S_DOB_01_CAM_CA_30 MIN	1	6.27741	717002	623.709
Calmodulin	121	125	EVDEM			4	622.239	CAM	30	20150310_S_DOB_03_CAM_CA_30 MIN	1	6.14043	555867	623.715
Calmodulin	121	125	EVDEM			4	622.239	CAM	30	20150306_S_DOB_02_CAM_CA_30 MIN	1	6.2907	496537	623.736
Calmodulin	121	125	EVDEM			4	622.239	CAM	60	20150303_S_DOB_01_CAM_CA_60 MIN	1	6.27766	759668	623.964
Calmodulin	121	125	EVDEM			4	622.239	CAM	60	20150310_S_DOB_03_CAM_CA_60 MIN	1	6.14395	505359	623.954
Calmodulin	121	125	EVDEM			4	622.239	CAM	60	20150306_S_DOB_02_CAM_CA_60 MIN	1	6.28542	631665	623.991
Calmodulin	121	125	EVDEM			4	622.239	CAM	120	20150303_S_DOB_01_CAM_CA_120 MIN	1	6.27529	565082	624.075
Calmodulin	121	125	EVDEM			4	622.239	CAM	120	20150310_S_DOB_03_CAM_CA_120 MIN	1	6.13891	371620	624.094
Calmodulin	121	125	EVDEM			4	622.239	CAM	120	20150306_S_DOB_02_CAM_CA_120 MIN	1	6.29997	299623	624.041
Calmodulin	121	125	EVDEM			4	622.239	CAM + AC	0	20150303_S_DOB_01_CAM_CA_AC_CTL	1	6.27892	1004229	622.608
Calmodulin	121	125	EVDEM			4	622.239	CAM + AC	0	20150310_S_DOB_03_CAM_CA_AC_CTL	1	6.32711	700297	622.649
Calmodulin	121	125	EVDEM			4	622.239	CAM + AC	0	20150306_S_DOB_02_CAM_CA_AC_CTL	1	6.26677	1308706	622.622
Calmodulin	121	125	EVDEM			4	622.239	CAM + AC	0.166	20150303_S_DOB_01_CAM_CA_AC_10 SEC	1	6.2765	1782254	622.661
Calmodulin	121	125	EVDEM			4	622.239	CAM + AC	0.166	20150306_S_DOB_02_CAM_CA_AC_10 SEC	1	6.27134	942709	622.688
Calmodulin	121	125	EVDEM			4	622.239	CAM + AC	0.166	20150310_S_DOB_03_CAM_CA_AC_10 SEC	1	6.32694	1043760	622.68
Calmodulin	121	125	EVDEM			4	622.239	CAM + AC	0.5	20150303_S_DOB_01_CAM_CA_AC_30 SEC	1	6.28507	1960552	622.657
Calmodulin	121	125	EVDEM			4	622.239	CAM + AC	0.5	20150306_S_DOB_02_CAM_CA_AC_30 SEC	1	6.28026	1016771	622.679
Calmodulin	121	125	EVDEM			4	622.239	CAM + AC	0.5	20150310_S_DOB_03_CAM_CA_AC_30 SEC	1	6.34165	987741	622.673
Calmodulin	121	125	EVDEM			4	622.239	CAM + AC	1	20150303_S_DOB_01_CAM_CA_AC_1 MIN	1	6.28471	1745806	622.662
Calmodulin	121	125	EVDEM			4	622.239	CAM + AC	1	20150306_S_DOB_02_CAM_CA_AC_1 MIN	1	6.27872	912703	622.681
Calmodulin	121	125	EVDEM			4	622.239	CAM + AC	1	20150310_S_DOB_03_CAM_CA_AC_1 MIN	1	6.13998	985422	622.717
Calmodulin	121	125	EVDEM			4	622.239	CAM + AC	5	20150303_S_DOB_01_CAM_CA_AC_5 MIN	1	6.29466	1301573	622.681
Calmodulin	121	125	EVDEM			4	622.239	CAM + AC	5	20150306_S_DOB_02_CAM_CA_AC_5 MIN	1	6.27687	961925	622.665
Calmodulin	121	125	EVDEM			4	622.239	CAM + AC	5	20150310_S_DOB_03_CAM_CA_AC_5 MIN	1	6.14277	915823	622.672
Calmodulin	121	125	EVDEM			4	622.239	CAM + AC	10	20150303_S_DOB_01_CAM_CA_AC_10 MIN	1	6.27799	1374705	622.678
Calmodulin	121	125	EVDEM			4	622.239	CAM + AC	10	20150306_S_DOB_02_CAM_CA_AC_10 MIN	1	6.28741	968929	622.686
Calmodulin	121	125	EVDEM			4	622.239	CAM + AC	10	20150310_S_DOB_03_CAM_CA_AC_10 MIN	1	6.14423	773593	622.693
Calmodulin	121	125	EVDEM			4	622.239	CAM + AC	30	20150303_S_DOB_01_CAM_CA_AC_30 MIN	1	6.28068	1403845	622.71
Calmodulin	121	125	EVDEM			4	622.239	CAM + AC	30	20150306_S_DOB_02_CAM_CA_AC_30 MIN	1	6.28733	854766	622.701
Calmodulin	121	125	EVDEM			4	622.239	CAM + AC	60	20150303_S_DOB_01_CAM_CA_AC_60 MIN	1	6.27618	1324357	622.723
Calmodulin	121	125	EVDEM			4	622.239	CAM + AC	60	20150306_S_DOB_02_CAM_CA_AC_60 MIN	1	6.28832	979491	622.721
Calmodulin	121	125	EVDEM			4	622.239	CAM + AC	60	20150310_S_DOB_03_CAM_CA_AC_60 MIN	1	6.13832	759873	622.776
Calmodulin	121	125	EVDEM			4	622.239	CAM + AC	120	20150303_S_DOB_01_CAM_CA_AC_120 MIN	1	6.27695	1030118	622.748
Calmodulin	121	125	EVDEM			4	622.239	CAM + AC	120	20150306_S_DOB_02_CAM_CA_AC_120 MIN	1	6.30282	763866	622.773
Calmodulin	121	125	EVDEM			4	622.239	CAM + AC	120	20150310_S_DOB_03_CAM_CA_AC_120 MIN	1	6.14203	733029	622.769
Calmodulin	125	141	MIREADIDGDGQVNYEE			16	1953.85	CAM	0	20150303_S_DOB_01_CAM_CA_CTL	2	7.39235	235517	978.002
Calmodulin	125	141	MIREADIDGDGQVNYEE			16	1953.85	CAM	0	20150310_S_DOB_03_CAM_CA_CTL	2	7.68824	203407	977.981
Calmodulin	125	141	MIREADIDGDGQVNYEE			16	1953.85	CAM	0	20150306_S_DOB_02_CAM_CA_CTL	2	7.3974	104876	977.995
Calmodulin	125	141	MIREADIDGDGQVNYEE			16	1953.85	CAM	0.166	20150303_S_DOB_01_CAM_CA_10 SEC	2	7.3934	469040	978.4
Calmodulin	125	141	MIREADIDGDGQVNYEE			16	1953.85	CAM	0.166	20150310_S_DOB_03_CAM_CA_10 SEC	2	7.76936	318364	978.333
Calmodulin	125	141	MIREADIDGDGQVNYEE			16	1953.85	CAM	0.166	20150306_S_DOB_02_CAM_CA_10 SEC	2	7.38839	302680	978.357
Calmodulin	125	141	MIREADIDGDGQVNYEE			16	1953.85	CAM	0.5	20150303_S_DOB_01_CAM_CA_30 SEC	2	7.40104	402792	978.551
Calmodulin	125	141	MIREADIDGDGQVNYEE			16	1953.85	CAM	0.5	20150306_S_DOB_02_CAM_CA_30 SEC	2	7.39604	393972	978.591
Calmodulin	125	141	MIREADIDGDGQVNYEE			16	1953.85	CAM	1	20150303_S_DOB_01_CAM_CA_1 MIN	2	7.39074	295391	978.867
Calmodulin	125	141	MIREADIDGDGQVNYEE			16	1953.85	CAM	1	20150310_S_DOB_03_CAM_CA_1 MIN	2	7.29571	262013	978.825
Calmodulin	125	141	MIREADIDGDGQVNYEE			16	1953.85	CAM	1	20150306_S_DOB_02_CAM_CA_1 MIN	2	7.63996	30998	978.616
Calmodulin	125	141	MIREADIDGDGQVNYEE			16	1953.85	CAM	5	20150303_S_DOB_01_CAM_CA_5 MIN	2	7.38968	411824	979.438
Calmodulin	125	141	MIREADIDGDGQVNYEE			16	1953.85	CAM	5	20150310_S_DOB_03_CAM_CA_5 MIN	2	7.29685	333477	979.43
Calmodulin	125	141	MIREADIDGDGQVNYEE			16	1953.85	CAM	5	20150306_S_DOB_02_CAM_CA_5 MIN	2	7.41432	310834	979.318
Calmodulin	125	141	MIREADIDGDGQVNYEE			16	1953.85	CAM	10	20150303_S_DOB_01_CAM_CA_10 MIN	2	7.38911	323372	979.787
Calmodulin	125	141	MIREADIDGDGQVNYEE			16	1953.85	CAM	10	20150310_S_DOB_03_CAM_CA_10 MIN	2	7.29895	258014	979.667
Calmodulin	125	141	MIREADIDGDGQVNYEE			16	1953.85	CAM	10	20150306_S_DOB_02_CAM_CA_10 MIN	2	7.41684	356263	979.678
Calmodulin	125	141	MIREADIDGDGQVNYEE			16	1953.85	CAM	30	20150303_S_DOB_01_CAM_CA_30 MIN	2	7.38332	397200	980.388
Calmodulin	125	141	MIREADIDGDGQVNYEE			16	1953.85	CAM	30	20150310_S_DOB_03_CAM_CA_30 MIN	2	7.29334	370967	980.426
Calmodulin	125	141	MIREADIDGDGQVNYEE			16	1953.85	CAM	30	20150306_S_DOB_02_CAM_CA_30 MIN	2	7.43017	307361	980.496
Calmodulin	125	141	MIREADIDGDGQVNYEE			16	1953.85	CAM	60	20150303_S_DOB_01_CAM_CA_60 MIN	2	7.38593	415215	980.815
Calmodulin	125	141	MIREADIDGDGQVNYEE			16	1953.85	CAM	60	20150310_S_DOB_03_CAM_CA_60 MIN	2	7.30073	362009	980.878
Calmodulin	125	141	MIREADIDGDGQVNYEE			16	1953.85	CAM	60	20150306_S_DOB_02_CAM_CA_60 MIN	2	7.42478	380588	980.917
Calmodulin	125	141	MIREADIDGDGQVNYEE			16	1953.85	CAM	120	20150303_S_DOB_01_CAM_CA_120 MIN	2	7.37962	312764	981.35
Calmodulin	125	141	MIREADIDGDGQVNYEE			16	1953.85	CAM	120	20150310_S_DOB_03_CAM_CA_120 MIN	2	7.29573	282214	981.257
Calmodulin	125	141	MIREADIDGDGQVNYEE			16	1953.85	CAM	120	20150306_S_DOB_02_CAM_CA_120 MIN	2	7.44461	203997	981.332
Calmodulin	125	141	MIREADIDGDGQVNYEE			16	1953.85	CAM + AC	0	20150303_S_DOB_01_CAM_CA_AC_CTL	2	7.38877	663951	978.006
Calmodulin	125	141	MIREADIDGDGQVNYEE			16	1953.85	CAM + AC	0	20150310_S_DOB_03_CAM_CA_AC_CTL	2	7.75777	388802	978.064
Calmodulin	125	141	MIREADIDGDGQVNYEE			16	1953.85	CAM + AC	0	20150306_S_DOB_02_CAM_CA_AC_CTL	2	7.39376	724416	978.077
Calmodulin	125	141	MIREADIDGDGQVNYEE			16	1953.85	CAM + AC	0.166	20150303_S_DOB_01_CAM_CA_AC_10 SEC	2	7.38598	1018572	978.289
Calmodulin	125	141	MIREADIDGDGQVNYEE			16	1953.85	CAM + AC	0.166	20150306_S_DOB_02_CAM_CA_AC_10 SEC	2	7.38873	474868	978.262
Calmodulin	125	141	MIREADIDGDGQVNYEE			16	1953.85	CAM + AC	0.166	20150310_S_DOB_03_CAM_CA_AC_10 SEC	2	7.84107	526826	978.238
Calmodulin	125	141	MIREADIDGDGQVNYEE			16	1953.85	CAM + AC	0.5	20150303_S_DOB_01_CAM_CA_AC_30 SEC	2	7.39383	1014449	978.357
Calmodulin	125	141	MIREADIDGDGQVNYEE			16	1953.85	CAM + AC	0.5	20150306_S_DOB_02_CAM_CA_AC_30 SEC	2	7.40859	520075	978.281
Calmodulin	125	141	MIREADIDGDGQVNYEE			16	1953.85	CAM + AC	1	20150303_S_DOB_01_CAM_CA_AC_1 MIN	2	7.39307	854791	978.42
Calmodulin	125	141	MIREADIDGDGQVNYEE			16	1953.85	CAM + AC	1	20150306_S_DOB_02_CAM_CA_AC_1 MIN	2	7.40752	510657	978.448
Calmodulin	125	141	MIREADIDGDGQVNYEE			16	1953.85	CAM + AC	1	20150310_S_DOB_03_CAM_CA_AC_1 MIN	2	7.29436	559086	978.415
Calmodulin	125	141	MIREADIDGDGQVNYEE			16	1953.85	CAM + AC	5	20150303_S_DOB_01_CAM_CA_AC_5 MIN	2	7.39313	818381	979.074
Calmodulin	125	141	MIREADIDGDGQVNYEE			16	1953.85	CAM + AC	5	20150306_S_DOB_02_CAM_CA_AC_5 MIN	2	7.41188	576440	978.825
Calmodulin	125	141	MIREADIDGDGQVNYEE			16	1953.85	CAM + AC	5	20150310_S_DOB_03_CAM_CA_AC_5 MIN	2	7.29824	576458	978.835
Calmodulin	125	141	MIREADIDGDGQVNYEE			16	1953.85	CAM + AC	10	20150303_S_DOB_01_CAM_CA_AC_10 MIN	2	7.38802	734616	979.024
Calmodulin	125	141	MIREADIDGDGQVNYEE			16	1953.85	CAM + AC	10	20150306_S_DOB_02_CAM_CA_AC_10 MIN	2	7.42485	535227	979.168
Calmodulin	125	141	MIREADIDGDGQVNYEE			16	1953.85	CAM + AC	10	20150310_S_DOB_03_CAM_CA_AC_10 MIN	2	7.29847	461965	979.046
Calmodulin	125	141	MIREADIDGDGQVNYEE			16	1953.85	CAM + AC	30	20150303_S_DOB_01_CAM_CA_AC_30 MIN	2	7.39164	729354	979.414
Calmodulin	125	141	MIREADIDGDGQVNYEE			16	1953.85	CAM + AC	30	20150306_S_DOB_02_CAM_CA_AC_30 MIN	2	7.42463	503026	979.542
Calmodulin	125	141	MIREADIDGDGQVNYEE			16	1953.85	CAM + AC	60	20150303_S_DOB_01_CAM_CA_AC_60 MIN	2	7.38485	685308	979.645
Calmodulin	125	141	MIREADIDGDGQVNYEE			16	1953.85	CAM + AC	60	20150306_S_DOB_02_CAM_CA_AC_60 MIN	2	7.43084	576693	979.753
Calmodulin	125	141	MIREADIDGDGQVNYEE			16	1953.85	CAM + AC	60	20150310_S_DOB_03_CAM_CA_AC_60 MIN	2	7.29197	537519	979.741
Calmodulin	125	141	MIREADIDGDGQVNYEE			16	1953.85	CAM + AC	120	20150303_S_DOB_01_CAM_CA_AC_120 MIN	2	7.38589	562114	980.029
Calmodulin	125	141	MIREADIDGDGQVNYEE			16	1953.85	CAM + AC	120	20150306_S_DOB_02_CAM_CA_AC_120 MIN	2	7.44831	452852	979.924
Calmodulin	125	141	MIREADIDGDGQVNYEE			16	1953.85	CAM + AC	120	20150310_S_DOB_03_CAM_CA_AC_120 MIN	2	7.29814	495990	979.916
Calmodulin	129	139	ADIDGDGQVNY			10	1166.5	CAM	0	20150303_S_DOB_01_CAM_CA_CTL	2	7.22905	615164	584.029
Calmodulin	129	139	ADIDGDGQVNY			10	1166.5	CAM	0	20150310_S_DOB_03_CAM_CA_CTL	2	7.35086	609178	584.081
Calmodulin	129	139	ADIDGDGQVNY			10	1166.5	CAM	0	20150306_S_DOB_02_CAM_CA_CTL	2	7.22549	369260	584.089
Calmodulin	129	139	ADIDGDGQVNY			10	1166.5	CAM	0.166	20150303_S_DOB_01_CAM_CA_10 SEC	2	7.22446	1378114	584.42
Calmodulin	129	139	ADIDGDGQVNY			10	1166.5	CAM	0.166	20150310_S_DOB_03_CAM_CA_10 SEC	2	7.38623	1027719	584.365
Calmodulin	129	139	ADIDGDGQVNY			10	1166.5	CAM	0.166	20150306_S_DOB_02_CAM_CA_10 SEC	2	7.22142	745749	584.281
Calmodulin	129	139	ADIDGDGQVNY			10	1166.5	CAM	0.5	20150303_S_DOB_01_CAM_CA_30 SEC	2	7.23401	1163388	584.525
Calmodulin	129	139	ADIDGDGQVNY			10	1166.5	CAM	0.5	20150310_S_DOB_03_CAM_CA_30 SEC	2	7.49716	1043010	584.511
Calmodulin	129	139	ADIDGDGQVNY			10	1166.5	CAM	0.5	20150306_S_DOB_02_CAM_CA_30 SEC	2	7.2243	1110363	584.531
Calmodulin	129	139	ADIDGDGQVNY			10	1166.5	CAM	1	20150303_S_DOB_01_CAM_CA_1 MIN	2	7.23011	1121471	584.663
Calmodulin	129	139	ADIDGDGQVNY			10	1166.5	CAM	1	20150310_S_DOB_03_CAM_CA_1 MIN	2	7.09893	728965	584.63
Calmodulin	129	139	ADIDGDGQVNY			10	1166.5	CAM	1	20150306_S_DOB_02_CAM_CA_1 MIN	2	7.23226	1002735	584.658
Calmodulin	129	139	ADIDGDGQVNY			10	1166.5	CAM	5	20150303_S_DOB_01_CAM_CA_5 MIN	2	7.22273	1083589	585.022
Calmodulin	129	139	ADIDGDGQVNY			10	1166.5	CAM	5	20150310_S_DOB_03_CAM_CA_5 MIN	2	7.10016	792469	584.987
Calmodulin	129	139	ADIDGDGQVNY			10	1166.5	CAM	5	20150306_S_DOB_02_CAM_CA_5 MIN	2	7.23651	797341	585.066
Calmodulin	129	139	ADIDGDGQVNY			10	1166.5	CAM	10	20150303_S_DOB_01_CAM_CA_10 MIN	2	7.22044	988215	585.2
Calmodulin	129	139	ADIDGDGQVNY			10	1166.5	CAM	10	20150310_S_DOB_03_CAM_CA_10 MIN	2	7.10123	913306	585.143
Calmodulin	129	139	ADIDGDGQVNY			10	1166.5	CAM	10	20150306_S_DOB_02_CAM_CA_10 MIN	2	7.24847	935052	585.217
Calmodulin	129	139	ADIDGDGQVNY			10	1166.5	CAM	30	20150303_S_DOB_01_CAM_CA_30 MIN	2	7.22361	1034609	585.531
Calmodulin	129	139	ADIDGDGQVNY			10	1166.5	CAM	30	20150310_S_DOB_03_CAM_CA_30 MIN	2	7.09659	808266	585.509
Calmodulin	129	139	ADIDGDGQVNY			10	1166.5	CAM	60	20150303_S_DOB_01_CAM_CA_60 MIN	2	7.2206	968221	585.783
Calmodulin	129	139	ADIDGDGQVNY			10	1166.5	CAM	60	20150310_S_DOB_03_CAM_CA_60 MIN	2	7.10632	810371	585.749
Calmodulin	129	139	ADIDGDGQVNY			10	1166.5	CAM	60	20150306_S_DOB_02_CAM_CA_60 MIN	2	7.25394	940005	585.815
Calmodulin	129	139	ADIDGDGQVNY			10	1166.5	CAM	120	20150303_S_DOB_01_CAM_CA_120 MIN	2	7.21645	836127	585.969
Calmodulin	129	139	ADIDGDGQVNY			10	1166.5	CAM	120	20150310_S_DOB_03_CAM_CA_120 MIN	2	7.09856	564462	585.921
Calmodulin	129	139	ADIDGDGQVNY			10	1166.5	CAM	120	20150306_S_DOB_02_CAM_CA_120 MIN	2	7.26997	504282	585.925
Calmodulin	129	139	ADIDGDGQVNY			10	1166.5	CAM + AC	0	20150303_S_DOB_01_CAM_CA_AC_CTL	2	7.22666	1084750	584.087
Calmodulin	129	139	ADIDGDGQVNY			10	1166.5	CAM + AC	0	20150310_S_DOB_03_CAM_CA_AC_CTL	2	7.3821	970847	584.089
Calmodulin	129	139	ADIDGDGQVNY			10	1166.5	CAM + AC	0	20150306_S_DOB_02_CAM_CA_AC_CTL	2	7.23171	1300213	584.085
Calmodulin	129	139	ADIDGDGQVNY			10	1166.5	CAM + AC	0.166	20150303_S_DOB_01_CAM_CA_AC_10 SEC	2	7.228	2020735	584.242
Calmodulin	129	139	ADIDGDGQVNY			10	1166.5	CAM + AC	0.166	20150306_S_DOB_02_CAM_CA_AC_10 SEC	2	7.22778	1333833	584.255
Calmodulin	129	139	ADIDGDGQVNY			10	1166.5	CAM + AC	0.166	20150310_S_DOB_03_CAM_CA_AC_10 SEC	2	7.42253	1423373	584.217
Calmodulin	129	139	ADIDGDGQVNY			10	1166.5	CAM + AC	0.5	20150303_S_DOB_01_CAM_CA_AC_30 SEC	2	7.23407	2023299	584.28
Calmodulin	129	139	ADIDGDGQVNY			10	1166.5	CAM + AC	0.5	20150306_S_DOB_02_CAM_CA_AC_30 SEC	2	7.23907	1028703	584.297
Calmodulin	129	139	ADIDGDGQVNY			10	1166.5	CAM + AC	0.5	20150310_S_DOB_03_CAM_CA_AC_30 SEC	2	7.56155	1080265	584.237
Calmodulin	129	139	ADIDGDGQVNY			10	1166.5	CAM + AC	1	20150303_S_DOB_01_CAM_CA_AC_1 MIN	2	7.23421	1892390	584.326
Calmodulin	129	139	ADIDGDGQVNY			10	1166.5	CAM + AC	1	20150306_S_DOB_02_CAM_CA_AC_1 MIN	2	7.23865	1072998	584.322
Calmodulin	129	139	ADIDGDGQVNY			10	1166.5	CAM + AC	1	20150310_S_DOB_03_CAM_CA_AC_1 MIN	2	7.1	1136368	584.344
Calmodulin	129	139	ADIDGDGQVNY			10	1166.5	CAM + AC	5	20150303_S_DOB_01_CAM_CA_AC_5 MIN	2	7.23524	2053589	584.614
Calmodulin	129	139	ADIDGDGQVNY			10	1166.5	CAM + AC	5	20150306_S_DOB_02_CAM_CA_AC_5 MIN	2	7.24387	1099636	584.603
Calmodulin	129	139	ADIDGDGQVNY			10	1166.5	CAM + AC	5	20150310_S_DOB_03_CAM_CA_AC_5 MIN	2	7.10193	1201131	584.638
Calmodulin	129	139	ADIDGDGQVNY			10	1166.5	CAM + AC	10	20150303_S_DOB_01_CAM_CA_AC_10 MIN	2	7.22762	1755525	584.764
Calmodulin	129	139	ADIDGDGQVNY			10	1166.5	CAM + AC	10	20150306_S_DOB_02_CAM_CA_AC_10 MIN	2	7.25453	1164802	584.766
Calmodulin	129	139	ADIDGDGQVNY			10	1166.5	CAM + AC	10	20150310_S_DOB_03_CAM_CA_AC_10 MIN	2	7.10298	1042669	584.8
Calmodulin	129	139	ADIDGDGQVNY			10	1166.5	CAM + AC	30	20150303_S_DOB_01_CAM_CA_AC_30 MIN	2	7.22832	1546275	584.908
Calmodulin	129	139	ADIDGDGQVNY			10	1166.5	CAM + AC	30	20150306_S_DOB_02_CAM_CA_AC_30 MIN	2	7.25676	1075709	584.932
Calmodulin	129	139	ADIDGDGQVNY			10	1166.5	CAM + AC	60	20150303_S_DOB_01_CAM_CA_AC_60 MIN	2	7.21883	1507285	585.002
Calmodulin	129	139	ADIDGDGQVNY			10	1166.5	CAM + AC	60	20150306_S_DOB_02_CAM_CA_AC_60 MIN	2	7.26161	1158796	585.01
Calmodulin	129	139	ADIDGDGQVNY			10	1166.5	CAM + AC	60	20150310_S_DOB_03_CAM_CA_AC_60 MIN	2	7.09917	1016048	585.01
Calmodulin	129	139	ADIDGDGQVNY			10	1166.5	CAM + AC	120	20150303_S_DOB_01_CAM_CA_AC_120 MIN	2	7.22348	1268086	585.065
Calmodulin	129	139	ADIDGDGQVNY			10	1166.5	CAM + AC	120	20150306_S_DOB_02_CAM_CA_AC_120 MIN	2	7.27925	1021057	585.086
Calmodulin	129	139	ADIDGDGQVNY			10	1166.5	CAM + AC	120	20150310_S_DOB_03_CAM_CA_AC_120 MIN	2	7.10318	918938	585.077
Calmodulin	143	149	VQMMTAK			6	808.406	CAM	0	20150303_S_DOB_01_CAM_CA_CTL	2	5.43386	660022	404.988
Calmodulin	143	149	VQMMTAK			6	808.406	CAM	0	20150310_S_DOB_03_CAM_CA_CTL	2	5.46762	549161	404.992
Calmodulin	143	149	VQMMTAK			6	808.406	CAM	0	20150306_S_DOB_02_CAM_CA_CTL	2	5.44111	253256	404.979
Calmodulin	143	149	VQMMTAK			6	808.406	CAM	0.166	20150303_S_DOB_01_CAM_CA_10 SEC	2	5.44268	1171948	405.776
Calmodulin	143	149	VQMMTAK			6	808.406	CAM	0.166	20150310_S_DOB_03_CAM_CA_10 SEC	2	5.47482	777593	405.756
Calmodulin	143	149	VQMMTAK			6	808.406	CAM	0.166	20150306_S_DOB_02_CAM_CA_10 SEC	2	5.43379	761277	405.756
Calmodulin	143	149	VQMMTAK			6	808.406	CAM	0.5	20150303_S_DOB_01_CAM_CA_30 SEC	2	5.44393	1154473	406.073
Calmodulin	143	149	VQMMTAK			6	808.406	CAM	0.5	20150310_S_DOB_03_CAM_CA_30 SEC	2	5.48095	998876	406.065
Calmodulin	143	149	VQMMTAK			6	808.406	CAM	0.5	20150306_S_DOB_02_CAM_CA_30 SEC	2	5.43659	932494	406.07
Calmodulin	143	149	VQMMTAK			6	808.406	CAM	1	20150303_S_DOB_01_CAM_CA_1 MIN	2	5.4555	713327	406.249
Calmodulin	143	149	VQMMTAK			6	808.406	CAM	1	20150310_S_DOB_03_CAM_CA_1 MIN	2	5.33995	513653	406.202
Calmodulin	143	149	VQMMTAK			6	808.406	CAM	1	20150306_S_DOB_02_CAM_CA_1 MIN	2	5.43592	1224074	406.229
Calmodulin	143	149	VQMMTAK			6	808.406	CAM	5	20150303_S_DOB_01_CAM_CA_5 MIN	2	5.44231	1074253	406.448
Calmodulin	143	149	VQMMTAK			6	808.406	CAM	5	20150310_S_DOB_03_CAM_CA_5 MIN	2	5.33403	629883	406.453
Calmodulin	143	149	VQMMTAK			6	808.406	CAM	5	20150306_S_DOB_02_CAM_CA_5 MIN	2	5.42967	687367	406.448
Calmodulin	143	149	VQMMTAK			6	808.406	CAM	10	20150303_S_DOB_01_CAM_CA_10 MIN	2	5.44286	763803	406.485
Calmodulin	143	149	VQMMTAK			6	808.406	CAM	10	20150310_S_DOB_03_CAM_CA_10 MIN	2	5.34939	388289	406.488
Calmodulin	143	149	VQMMTAK			6	808.406	CAM	10	20150306_S_DOB_02_CAM_CA_10 MIN	2	5.43826	848570	406.484
Calmodulin	143	149	VQMMTAK			6	808.406	CAM	30	20150303_S_DOB_01_CAM_CA_30 MIN	2	5.43959	1048315	406.594
Calmodulin	143	149	VQMMTAK			6	808.406	CAM	30	20150310_S_DOB_03_CAM_CA_30 MIN	2	5.3317	733570	406.607
Calmodulin	143	149	VQMMTAK			6	808.406	CAM	30	20150306_S_DOB_02_CAM_CA_30 MIN	2	5.43692	647910	406.57
Calmodulin	143	149	VQMMTAK			6	808.406	CAM	60	20150303_S_DOB_01_CAM_CA_60 MIN	2	5.43799	1187504	406.678
Calmodulin	143	149	VQMMTAK			6	808.406	CAM	60	20150310_S_DOB_03_CAM_CA_60 MIN	2	5.33763	667751	406.689
Calmodulin	143	149	VQMMTAK			6	808.406	CAM	60	20150306_S_DOB_02_CAM_CA_60 MIN	2	5.43416	811222	406.688
Calmodulin	143	149	VQMMTAK			6	808.406	CAM	120	20150303_S_DOB_01_CAM_CA_120 MIN	2	5.43402	821868	406.741
Calmodulin	143	149	VQMMTAK			6	808.406	CAM	120	20150310_S_DOB_03_CAM_CA_120 MIN	2	5.33169	492634	406.713
Calmodulin	143	149	VQMMTAK			6	808.406	CAM	120	20150306_S_DOB_02_CAM_CA_120 MIN	2	5.4436	378779	406.703
Calmodulin	143	149	VQMMTAK			6	808.406	CAM + AC	0	20150303_S_DOB_01_CAM_CA_AC_CTL	2	5.43697	1198957	404.983
Calmodulin	143	149	VQMMTAK			6	808.406	CAM + AC	0	20150310_S_DOB_03_CAM_CA_AC_CTL	2	5.46421	666371	404.996
Calmodulin	143	149	VQMMTAK			6	808.406	CAM + AC	0	20150306_S_DOB_02_CAM_CA_AC_CTL	2	5.42922	1681662	404.98
Calmodulin	143	149	VQMMTAK			6	808.406	CAM + AC	0.166	20150303_S_DOB_01_CAM_CA_AC_10 SEC	2	5.43757	2080225	405.708
Calmodulin	143	149	VQMMTAK			6	808.406	CAM + AC	0.166	20150306_S_DOB_02_CAM_CA_AC_10 SEC	2	5.4393	1004278	405.71
Calmodulin	143	149	VQMMTAK			6	808.406	CAM + AC	0.166	20150310_S_DOB_03_CAM_CA_AC_10 SEC	2	5.45976	1286920	405.706
Calmodulin	143	149	VQMMTAK			6	808.406	CAM + AC	0.5	20150303_S_DOB_01_CAM_CA_AC_30 SEC	2	5.44678	2420290	405.984
Calmodulin	143	149	VQMMTAK			6	808.406	CAM + AC	0.5	20150306_S_DOB_02_CAM_CA_AC_30 SEC	2	5.4345	1236939	406.023
Calmodulin	143	149	VQMMTAK			6	808.406	CAM + AC	0.5	20150310_S_DOB_03_CAM_CA_AC_30 SEC	2	5.46622	1390480	405.935
Calmodulin	143	149	VQMMTAK			6	808.406	CAM + AC	1	20150303_S_DOB_01_CAM_CA_AC_1 MIN	2	5.44642	2130848	406.089
Calmodulin	143	149	VQMMTAK			6	808.406	CAM + AC	1	20150306_S_DOB_02_CAM_CA_AC_1 MIN	2	5.43692	1011303	406.138
Calmodulin	143	149	VQMMTAK			6	808.406	CAM + AC	1	20150310_S_DOB_03_CAM_CA_AC_1 MIN	2	5.33377	1204196	406.137
Calmodulin	143	149	VQMMTAK			6	808.406	CAM + AC	5	20150303_S_DOB_01_CAM_CA_AC_5 MIN	2	5.46491	1107275	406.281
Calmodulin	143	149	VQMMTAK			6	808.406	CAM + AC	5	20150306_S_DOB_02_CAM_CA_AC_5 MIN	2	5.4333	1108676	406.305
Calmodulin	143	149	VQMMTAK			6	808.406	CAM + AC	5	20150310_S_DOB_03_CAM_CA_AC_5 MIN	2	5.33318	1094771	406.314
Calmodulin	143	149	VQMMTAK			6	808.406	CAM + AC	10	20150303_S_DOB_01_CAM_CA_AC_10 MIN	2	5.43735	1641693	406.349
Calmodulin	143	149	VQMMTAK			6	808.406	CAM + AC	10	20150306_S_DOB_02_CAM_CA_AC_10 MIN	2	5.43629	1125761	406.36
Calmodulin	143	149	VQMMTAK			6	808.406	CAM + AC	10	20150310_S_DOB_03_CAM_CA_AC_10 MIN	2	5.33707	890373	406.386
Calmodulin	143	149	VQMMTAK			6	808.406	CAM + AC	30	20150303_S_DOB_01_CAM_CA_AC_30 MIN	2	5.43783	1803040	406.41
Calmodulin	143	149	VQMMTAK			6	808.406	CAM + AC	30	20150306_S_DOB_02_CAM_CA_AC_30 MIN	2	5.43308	985270	406.402
Calmodulin	143	149	VQMMTAK			6	808.406	CAM + AC	60	20150303_S_DOB_01_CAM_CA_AC_60 MIN	2	5.43455	1642729	406.45
Calmodulin	143	149	VQMMTAK			6	808.406	CAM + AC	60	20150306_S_DOB_02_CAM_CA_AC_60 MIN	2	5.4352	1221646	406.518
Calmodulin	143	149	VQMMTAK			6	808.406	CAM + AC	60	20150310_S_DOB_03_CAM_CA_AC_60 MIN	2	5.33059	1003036	406.501
Calmodulin	143	149	VQMMTAK			6	808.406	CAM + AC	120	20150303_S_DOB_01_CAM_CA_AC_120 MIN	2	5.43223	1321013	406.582
Calmodulin	143	149	VQMMTAK			6	808.406	CAM + AC	120	20150306_S_DOB_02_CAM_CA_AC_120 MIN	2	5.44657	914025	406.585
Calmodulin	143	149	VQMMTAK			6	808.406	CAM + AC	120	20150310_S_DOB_03_CAM_CA_AC_120 MIN	2	5.33244	899226	406.541

## Sheet: Dynamics State Export
Data for Figures 4, 6 and S6. Exported STATE data from Dynamics HDX-MS Software of isolated CAM, and CAM in the presence of AC
Protein	Start	End	Sequence	Modification	Fragment	MaxUptake	Uptake (80% D2O)	MHP	State	Exposure	Center	Center SD	Uptake	Uptake SD	RT	RT SD
Calmodulin	2	9	ADQLTEEQ			7	5.6	933.416	CAM	0	933.86	0.047853	0	0	5.57032	0.019571
Calmodulin	2	9	ADQLTEEQ			7	5.6	933.416	CAM	0.166	936.904	0.053975	3.04385	0.072133	5.56564	0.015891
Calmodulin	2	9	ADQLTEEQ			7	5.6	933.416	CAM	0.5	937.388	0.030031	3.52786	0.056495	5.57023	0.020258
Calmodulin	2	9	ADQLTEEQ			7	5.6	933.416	CAM	1	937.529	0.070294	3.66892	0.085036	5.52896	0.055892
Calmodulin	2	9	ADQLTEEQ			7	5.6	933.416	CAM	5	937.573	0.023748	3.7128	0.053421	5.51446	0.060993
Calmodulin	2	9	ADQLTEEQ			7	5.6	933.416	CAM	10	937.616	0.07429	3.75585	0.088368	5.51729	0.060311
Calmodulin	2	9	ADQLTEEQ			7	5.6	933.416	CAM	30	937.599	0.017462	3.73856	0.050939	5.52167	0.064468
Calmodulin	2	9	ADQLTEEQ			7	5.6	933.416	CAM	60	937.556	0.094368	3.69577	0.105807	5.52244	0.058455
Calmodulin	2	9	ADQLTEEQ			7	5.6	933.416	CAM	120	937.535	0.010332	3.67479	0.048955	5.51642	0.062284
Calmodulin	2	9	ADQLTEEQ			7	5.6	933.416	CAM + AC	0	933.88	0.004372	0	0	5.56607	0.013403
Calmodulin	2	9	ADQLTEEQ			7	5.6	933.416	CAM + AC	0.166	936.734	0.004923	2.85326	0.006584	5.56192	0.01018
Calmodulin	2	9	ADQLTEEQ			7	5.6	933.416	CAM + AC	0.5	937.183	0.022795	3.30297	0.023211	5.56644	0.012716
Calmodulin	2	9	ADQLTEEQ			7	5.6	933.416	CAM + AC	1	937.458	0.049109	3.5773	0.049304	5.52039	0.064944
Calmodulin	2	9	ADQLTEEQ			7	5.6	933.416	CAM + AC	5	937.503	0.061257	3.62294	0.061413	5.52445	0.066922
Calmodulin	2	9	ADQLTEEQ			7	5.6	933.416	CAM + AC	10	937.54	0.093487	3.65969	0.093589	5.52215	0.059306
Calmodulin	2	9	ADQLTEEQ			7	5.6	933.416	CAM + AC	30	937.521	0.000336	3.64055	0.004385	5.5559	0.002234
Calmodulin	2	9	ADQLTEEQ			7	5.6	933.416	CAM + AC	60	937.508	0.037834	3.62753	0.038086	5.51804	0.059957
Calmodulin	2	9	ADQLTEEQ			7	5.6	933.416	CAM + AC	120	937.542	0.03267	3.66124	0.032961	5.51806	0.064593
Calmodulin	13	19	FKEAFSL			6	4.8	841.445	CAM	0	841.937	0.004652	0	0	9.11448	0.034601
Calmodulin	13	19	FKEAFSL			6	4.8	841.445	CAM	0.166	842.285	0.006978	0.347648	0.008387	9.12081	0.031523
Calmodulin	13	19	FKEAFSL			6	4.8	841.445	CAM	0.5	842.672	0.004332	0.734506	0.006357	9.16201	0.052536
Calmodulin	13	19	FKEAFSL			6	4.8	841.445	CAM	1	842.975	0.007212	1.03829	0.008582	9.21051	0.129683
Calmodulin	13	19	FKEAFSL			6	4.8	841.445	CAM	5	843.818	0.001966	1.88134	0.00505	9.17348	0.139382
Calmodulin	13	19	FKEAFSL			6	4.8	841.445	CAM	10	844.117	0.001871	2.17986	0.005014	9.28149	0.222392
Calmodulin	13	19	FKEAFSL			6	4.8	841.445	CAM	30	844.521	0.031748	2.58348	0.032087	9.28777	0.289058
Calmodulin	13	19	FKEAFSL			6	4.8	841.445	CAM	60	844.799	0.016942	2.86185	0.017569	9.33903	0.309508
Calmodulin	13	19	FKEAFSL			6	4.8	841.445	CAM	120	845.01	0.003189	3.07316	0.00564	9.08935	0.042655
Calmodulin	13	19	FKEAFSL			6	4.8	841.445	CAM + AC	0	841.897	0.00657	0	0	9.13137	0.033908
Calmodulin	13	19	FKEAFSL			6	4.8	841.445	CAM + AC	0.166	842.159	0.006553	0.261369	0.00928	9.11413	0.032769
Calmodulin	13	19	FKEAFSL			6	4.8	841.445	CAM + AC	0.5	842.424	0.010257	0.526882	0.012181	9.18458	0.11226
Calmodulin	13	19	FKEAFSL			6	4.8	841.445	CAM + AC	1	842.691	0.008498	0.79376	0.010742	9.14862	0.114094
Calmodulin	13	19	FKEAFSL			6	4.8	841.445	CAM + AC	5	843.4	0.008693	1.50233	0.010897	9.1964	0.164791
Calmodulin	13	19	FKEAFSL			6	4.8	841.445	CAM + AC	10	843.725	0.013203	1.82726	0.014748	9.26128	0.24179
Calmodulin	13	19	FKEAFSL			6	4.8	841.445	CAM + AC	30	844.077	0.026652	2.17989	0.02745	9.34705	0.274705
Calmodulin	13	19	FKEAFSL			6	4.8	841.445	CAM + AC	60	844.29	0.016347	2.39302	0.017618	9.09264	0.044739
Calmodulin	13	19	FKEAFSL			6	4.8	841.445	CAM + AC	120	844.52	0.018496	2.62216	0.019628	9.08994	0.044566
Calmodulin	20	37	FDKDGDGTITTKELGTVM			17	13.6	1927.93	CAM	0	1929.07	0.011183	0	0	8.13075	0.012478
Calmodulin	20	37	FDKDGDGTITTKELGTVM			17	13.6	1927.93	CAM	0.166	1932.03	0.069062	2.96469	0.069962	8.11976	0.008768
Calmodulin	20	37	FDKDGDGTITTKELGTVM			17	13.6	1927.93	CAM	0.5	1932.83	0.068144	3.76423	0.069056	8.12655	0.005479
Calmodulin	20	37	FDKDGDGTITTKELGTVM			17	13.6	1927.93	CAM	1	1933.23	0.056476	4.16106	0.057572	8.11612	0.044831
Calmodulin	20	37	FDKDGDGTITTKELGTVM			17	13.6	1927.93	CAM	5	1934.7	0.032178	5.62799	0.034066	8.09341	0.047686
Calmodulin	20	37	FDKDGDGTITTKELGTVM			17	13.6	1927.93	CAM	10	1935.28	0.04131	6.20703	0.042797	8.11205	0.050292
Calmodulin	20	37	FDKDGDGTITTKELGTVM			17	13.6	1927.93	CAM	30	1935.99	0.107938	6.92113	0.108516	8.11449	0.078954
Calmodulin	20	37	FDKDGDGTITTKELGTVM			17	13.6	1927.93	CAM	60	1936.49	0.059144	7.42391	0.060192	8.12525	0.080676
Calmodulin	20	37	FDKDGDGTITTKELGTVM			17	13.6	1927.93	CAM	120	1936.86	0.047318	7.79297	0.048622	8.16099	0.158642
Calmodulin	20	37	FDKDGDGTITTKELGTVM			17	13.6	1927.93	CAM + AC	0	1929.06	0.013606	0	0	8.13382	0.012377
Calmodulin	20	37	FDKDGDGTITTKELGTVM			17	13.6	1927.93	CAM + AC	0.166	1931.25	0.04391	2.19329	0.045969	8.12171	0.005557
Calmodulin	20	37	FDKDGDGTITTKELGTVM			17	13.6	1927.93	CAM + AC	0.5	1932.01	0.075535	2.95796	0.076751	8.12605	0.01196
Calmodulin	20	37	FDKDGDGTITTKELGTVM			17	13.6	1927.93	CAM + AC	1	1932.46	0.09814	3.40333	0.099079	8.09794	0.045675
Calmodulin	20	37	FDKDGDGTITTKELGTVM			17	13.6	1927.93	CAM + AC	5	1933.69	0.086945	4.63192	0.088003	8.09982	0.051177
Calmodulin	20	37	FDKDGDGTITTKELGTVM			17	13.6	1927.93	CAM + AC	10	1934.3	0.104549	5.24307	0.10543	8.10907	0.056817
Calmodulin	20	37	FDKDGDGTITTKELGTVM			17	13.6	1927.93	CAM + AC	30	1935.08	0.054642	6.02202	0.05631	8.14752	0.050539
Calmodulin	20	37	FDKDGDGTITTKELGTVM			17	13.6	1927.93	CAM + AC	60	1935.47	0.0937	6.41915	0.094682	8.15127	0.118094
Calmodulin	20	37	FDKDGDGTITTKELGTVM			17	13.6	1927.93	CAM + AC	120	1935.84	0.119957	6.78245	0.120727	8.19047	0.181785
Calmodulin	30	37	TKELGTVM			7	5.6	878.465	CAM	0	878.984	0.03485	0	0	6.83319	0.037192
Calmodulin	30	37	TKELGTVM			7	5.6	878.465	CAM	0.166	880.019	0.012823	1.03482	0.037134	6.82761	0.038572
Calmodulin	30	37	TKELGTVM			7	5.6	878.465	CAM	0.5	880.456	0.008735	1.47229	0.035928	6.83585	0.043176
Calmodulin	30	37	TKELGTVM			7	5.6	878.465	CAM	1	880.617	0.00693	1.6326	0.035533	6.78792	0.038278
Calmodulin	30	37	TKELGTVM			7	5.6	878.465	CAM	5	881.364	0.006452	2.37959	0.035443	6.77819	0.040561
Calmodulin	30	37	TKELGTVM			7	5.6	878.465	CAM	10	881.694	0.020287	2.70979	0.040325	6.78716	0.038924
Calmodulin	30	37	TKELGTVM			7	5.6	878.465	CAM	30	882.186	0.019797	3.20153	0.040081	6.78223	0.047437
Calmodulin	30	37	TKELGTVM			7	5.6	878.465	CAM	60	882.344	0.027108	3.35973	0.044152	6.78341	0.041591
Calmodulin	30	37	TKELGTVM			7	5.6	878.465	CAM	120	882.532	0.04887	3.54786	0.060023	6.78045	0.047862
Calmodulin	30	37	TKELGTVM			7	5.6	878.465	CAM + AC	0	879.139	0.007389	0	0	6.81951	0.033074
Calmodulin	30	37	TKELGTVM			7	5.6	878.465	CAM + AC	0.166	879.582	0.002585	0.443585	0.007829	6.8214	0.03402
Calmodulin	30	37	TKELGTVM			7	5.6	878.465	CAM + AC	0.5	880.022	0.067927	0.883836	0.068328	6.8263	0.039595
Calmodulin	30	37	TKELGTVM			7	5.6	878.465	CAM + AC	1	880.306	0.050365	1.16788	0.050904	6.78021	0.03995
Calmodulin	30	37	TKELGTVM			7	5.6	878.465	CAM + AC	5	880.883	0.051592	1.74423	0.052118	6.78084	0.042384
Calmodulin	30	37	TKELGTVM			7	5.6	878.465	CAM + AC	10	881.071	0.014339	1.93231	0.016131	6.77957	0.039452
Calmodulin	30	37	TKELGTVM			7	5.6	878.465	CAM + AC	30	881.603	0.024732	2.46465	0.025813	6.80232	0.010007
Calmodulin	30	37	TKELGTVM			7	5.6	878.465	CAM + AC	60	881.829	0.050497	2.69094	0.051035	6.77825	0.043348
Calmodulin	30	37	TKELGTVM			7	5.6	878.465	CAM + AC	120	882.072	0.073806	2.93371	0.074175	6.78199	0.0489
Calmodulin	36	46	VMRSLGQNPTE			9	7.2	1231.61	CAM	0	1232.35	0.032209	0	0	5.98614	0.02453
Calmodulin	36	46	VMRSLGQNPTE			9	7.2	1231.61	CAM	0.166	1235.35	0.052743	2.99852	0.0618	5.98138	0.022699
Calmodulin	36	46	VMRSLGQNPTE			9	7.2	1231.61	CAM	0.5	1236.33	0.01636	3.98169	0.036125	5.98674	0.027452
Calmodulin	36	46	VMRSLGQNPTE			9	7.2	1231.61	CAM	1	1236.76	0.024097	4.41136	0.040225	5.94703	0.042862
Calmodulin	36	46	VMRSLGQNPTE			9	7.2	1231.61	CAM	5	1237.46	0.03963	5.10952	0.051068	5.93768	0.044805
Calmodulin	36	46	VMRSLGQNPTE			9	7.2	1231.61	CAM	10	1237.54	0.005723	5.19388	0.032713	5.94598	0.04037
Calmodulin	36	46	VMRSLGQNPTE			9	7.2	1231.61	CAM	30	1237.52	0.02314	5.16961	0.039659	5.93971	0.045357
Calmodulin	36	46	VMRSLGQNPTE			9	7.2	1231.61	CAM	60	1237.53	0.029833	5.18692	0.043902	5.94182	0.043509
Calmodulin	36	46	VMRSLGQNPTE			9	7.2	1231.61	CAM	120	1237.46	0.023741	5.11708	0.040013	5.94117	0.048627
Calmodulin	36	46	VMRSLGQNPTE			9	7.2	1231.61	CAM + AC	0	1232.35	0.019706	0	0	5.97593	0.019101
Calmodulin	36	46	VMRSLGQNPTE			9	7.2	1231.61	CAM + AC	0.166	1234.75	0.04101	2.39738	0.045498	5.9762	0.017417
Calmodulin	36	46	VMRSLGQNPTE			9	7.2	1231.61	CAM + AC	0.5	1235.42	0.065992	3.06258	0.068871	5.98128	0.020001
Calmodulin	36	46	VMRSLGQNPTE			9	7.2	1231.61	CAM + AC	1	1236.02	0.074699	3.66376	0.077254	5.93943	0.046335
Calmodulin	36	46	VMRSLGQNPTE			9	7.2	1231.61	CAM + AC	5	1237.07	0.083295	4.72004	0.085594	5.94129	0.049447
Calmodulin	36	46	VMRSLGQNPTE			9	7.2	1231.61	CAM + AC	10	1237.3	0.060965	4.94464	0.064071	5.94088	0.04191
Calmodulin	36	46	VMRSLGQNPTE			9	7.2	1231.61	CAM + AC	30	1237.4	0.083274	5.04326	0.085574	5.96629	0.001205
Calmodulin	36	46	VMRSLGQNPTE			9	7.2	1231.61	CAM + AC	60	1237.52	0.038353	5.17011	0.043119	5.93887	0.043822
Calmodulin	36	46	VMRSLGQNPTE			9	7.2	1231.61	CAM + AC	120	1237.49	0.084609	5.13302	0.086873	5.94045	0.049339
Calmodulin	38	48	RSLGQNPTEAE			9	7.2	1201.58	CAM	0	1202.21	0.064491	0	0	5.3119	0.013394
Calmodulin	38	48	RSLGQNPTEAE			9	7.2	1201.58	CAM	0.166	1205.45	0.06908	3.24023	0.094504	5.31484	0.011495
Calmodulin	38	48	RSLGQNPTEAE			9	7.2	1201.58	CAM	0.5	1206.04	0.036359	3.82916	0.074034	5.31783	0.015578
Calmodulin	38	48	RSLGQNPTEAE			9	7.2	1201.58	CAM	1	1206.22	0.054284	4.00844	0.084296	5.28475	0.046039
Calmodulin	38	48	RSLGQNPTEAE			9	7.2	1201.58	CAM	5	1206.95	0.097034	4.73502	0.116511	5.27159	0.049603
Calmodulin	38	48	RSLGQNPTEAE			9	7.2	1201.58	CAM	10	1207.19	0.139205	4.97459	0.153418	5.28309	0.042814
Calmodulin	38	48	RSLGQNPTEAE			9	7.2	1201.58	CAM	30	1207.36	0.027371	5.14661	0.070059	5.25673	0.057406
Calmodulin	38	48	RSLGQNPTEAE			9	7.2	1201.58	CAM	60	1207.38	0.050339	5.17069	0.081811	5.27368	0.048122
Calmodulin	38	48	RSLGQNPTEAE			9	7.2	1201.58	CAM	120	1207.31	0.045908	5.09595	0.079162	5.27084	0.051465
Calmodulin	38	48	RSLGQNPTEAE			9	7.2	1201.58	CAM + AC	0	1202.3	0.005509	0	0	5.30439	0.011371
Calmodulin	38	48	RSLGQNPTEAE			9	7.2	1201.58	CAM + AC	0.166	1204.73	0.076255	2.4319	0.076453	5.31353	0.008423
Calmodulin	38	48	RSLGQNPTEAE			9	7.2	1201.58	CAM + AC	0.5	1205.01	0.076336	2.7087	0.076535	5.32552	0.004754
Calmodulin	38	48	RSLGQNPTEAE			9	7.2	1201.58	CAM + AC	1	1205.16	0.011492	2.86022	0.012744	5.28201	0.054196
Calmodulin	38	48	RSLGQNPTEAE			9	7.2	1201.58	CAM + AC	5	1205.48	0.14465	3.1827	0.144754	5.28137	0.061011
Calmodulin	38	48	RSLGQNPTEAE			9	7.2	1201.58	CAM + AC	10	1205.53	0.010659	3.23255	0.011998	5.28537	0.049712
Calmodulin	38	48	RSLGQNPTEAE			9	7.2	1201.58	CAM + AC	30	1205.8	0.066856	3.50067	0.067083	5.30586	0.001818
Calmodulin	38	48	RSLGQNPTEAE			9	7.2	1201.58	CAM + AC	60	1205.8	0.102432	3.50045	0.10258	5.27925	0.05192
Calmodulin	38	48	RSLGQNPTEAE			9	7.2	1201.58	CAM + AC	120	1205.77	0.0491	3.47166	0.049408	5.2849	0.054371
Calmodulin	43	49	NPTEAEL			5	4	773.368	CAM	0	773.657	0.010868	0	0	5.18264	0.011745
Calmodulin	43	49	NPTEAEL			5	4	773.368	CAM	0.166	775.271	0.005451	1.61429	0.012158	5.1822	0.013784
Calmodulin	43	49	NPTEAEL			5	4	773.368	CAM	0.5	775.458	0.009233	1.80155	0.014261	5.18459	0.014938
Calmodulin	43	49	NPTEAEL			5	4	773.368	CAM	1	775.634	0.083493	1.97707	0.084197	5.15296	0.050964
Calmodulin	43	49	NPTEAEL			5	4	773.368	CAM	5	775.994	0.10806	2.33744	0.108605	5.13585	0.054865
Calmodulin	43	49	NPTEAEL			5	4	773.368	CAM	10	776.071	0.06937	2.41404	0.070216	5.14671	0.047929
Calmodulin	43	49	NPTEAEL			5	4	773.368	CAM	30	776.143	0.047023	2.48601	0.048263	5.11899	0.060472
Calmodulin	43	49	NPTEAEL			5	4	773.368	CAM	60	776.191	0.035302	2.53456	0.036937	5.13805	0.053809
Calmodulin	43	49	NPTEAEL			5	4	773.368	CAM	120	776.177	0.004167	2.52044	0.01164	5.11545	0.060095
Calmodulin	43	49	NPTEAEL			5	4	773.368	CAM + AC	0	773.636	0.009865	0	0	5.17079	0.009996
Calmodulin	43	49	NPTEAEL			5	4	773.368	CAM + AC	0.166	775.189	0.025455	1.55302	0.0273	5.17492	0.005833
Calmodulin	43	49	NPTEAEL			5	4	773.368	CAM + AC	0.5	775.379	0.045804	1.7435	0.046854	5.18295	0.002477
Calmodulin	43	49	NPTEAEL			5	4	773.368	CAM + AC	1	775.425	0.052287	1.78974	0.05321	5.13995	0.055784
Calmodulin	43	49	NPTEAEL			5	4	773.368	CAM + AC	5	775.654	0.140711	2.01875	0.141057	5.14557	0.059529
Calmodulin	43	49	NPTEAEL			5	4	773.368	CAM + AC	10	775.768	0.083981	2.13264	0.084558	5.13963	0.050916
Calmodulin	43	49	NPTEAEL			5	4	773.368	CAM + AC	30	775.906	0.046687	2.27058	0.047718	5.16716	0.002606
Calmodulin	43	49	NPTEAEL			5	4	773.368	CAM + AC	60	776.007	0.041218	2.37136	0.042382	5.13321	0.050412
Calmodulin	43	49	NPTEAEL			5	4	773.368	CAM + AC	120	776.072	0.090558	2.4367	0.091094	5.13555	0.056364
Calmodulin	56	66	VDADGNGTIDF			10	8	1123.49	CAM	0	1124.07	0.014175	0	0	8.83429	0.018803
Calmodulin	56	66	VDADGNGTIDF			10	8	1123.49	CAM	0.166	1125.31	0.054389	1.23161	0.056206	8.83882	0.016877
Calmodulin	56	66	VDADGNGTIDF			10	8	1123.49	CAM	0.5	1125.69	0.004908	1.61801	0.015	8.85351	0.020016
Calmodulin	56	66	VDADGNGTIDF			10	8	1123.49	CAM	1	1125.98	0.060304	1.90544	0.061947	8.85743	0.081817
Calmodulin	56	66	VDADGNGTIDF			10	8	1123.49	CAM	5	1126.59	0.042765	2.52003	0.045053	8.84306	0.094534
Calmodulin	56	66	VDADGNGTIDF			10	8	1123.49	CAM	10	1126.78	0.040568	2.70664	0.042973	8.89789	0.143188
Calmodulin	56	66	VDADGNGTIDF			10	8	1123.49	CAM	30	1127.07	0.004463	2.99835	0.014861	8.91413	0.192029
Calmodulin	56	66	VDADGNGTIDF			10	8	1123.49	CAM	60	1127.35	0.027819	3.27289	0.031222	8.93815	0.198981
Calmodulin	56	66	VDADGNGTIDF			10	8	1123.49	CAM	120	1127.51	0.017399	3.43157	0.022442	8.96698	0.279824
Calmodulin	56	66	VDADGNGTIDF			10	8	1123.49	CAM + AC	0	1124.12	0.009334	0	0	8.84441	0.018233
Calmodulin	56	66	VDADGNGTIDF			10	8	1123.49	CAM + AC	0.166	1125.07	0.040527	0.950683	0.041588	8.8361	0.015911
Calmodulin	56	66	VDADGNGTIDF			10	8	1123.49	CAM + AC	0.5	1125.37	0.057502	1.25303	0.058255	8.87169	0.059572
Calmodulin	56	66	VDADGNGTIDF			10	8	1123.49	CAM + AC	1	1125.63	0.029874	1.51279	0.031298	8.83495	0.074501
Calmodulin	56	66	VDADGNGTIDF			10	8	1123.49	CAM + AC	5	1126.18	0.060848	2.06334	0.06156	8.86179	0.108912
Calmodulin	56	66	VDADGNGTIDF			10	8	1123.49	CAM + AC	10	1126.38	0.015656	2.26302	0.018227	8.90887	0.154954
Calmodulin	56	66	VDADGNGTIDF			10	8	1123.49	CAM + AC	30	1126.69	0.017443	2.57064	0.019783	8.98236	0.163305
Calmodulin	56	66	VDADGNGTIDF			10	8	1123.49	CAM + AC	60	1126.87	0.039468	2.75378	0.040557	8.99218	0.246306
Calmodulin	56	66	VDADGNGTIDF			10	8	1123.49	CAM + AC	120	1127.09	0.025776	2.97509	0.027414	9.03547	0.316688
Calmodulin	74	85	ARKMKDTDSEEE			11	8.8	1438.65	CAM	0	1439.28	0.128533	0	0	3.40038	0.02666
Calmodulin	74	85	ARKMKDTDSEEE			11	8.8	1438.65	CAM	0.166	1443.79	0.106084	4.51141	0.166657	3.40758	0.002668
Calmodulin	74	85	ARKMKDTDSEEE			11	8.8	1438.65	CAM	0.5	1443.79	0.006361	4.50256	0.12869	3.43527	0.021822
Calmodulin	74	85	ARKMKDTDSEEE			11	8.8	1438.65	CAM	1	1443.66	0	4.37634	0.128533	3.41961	0
Calmodulin	74	85	ARKMKDTDSEEE			11	8.8	1438.65	CAM	5	1443.76	0	4.47739	0.128533	3.413	0
Calmodulin	74	85	ARKMKDTDSEEE			11	8.8	1438.65	CAM	10	1443.77	0	4.4855	0.128533	3.42559	0
Calmodulin	74	85	ARKMKDTDSEEE			11	8.8	1438.65	CAM	30	1443.8	0.017863	4.51507	0.129768	3.40793	0.00853
Calmodulin	74	85	ARKMKDTDSEEE			11	8.8	1438.65	CAM	60	1443.76	0.074701	4.47356	0.148664	3.41078	0.004651
Calmodulin	74	85	ARKMKDTDSEEE			11	8.8	1438.65	CAM	120	1443.91	0	4.62709	0.128533	3.4059	0
Calmodulin	74	85	ARKMKDTDSEEE			11	8.8	1438.65	CAM + AC	0	1439.3	0.014762	0	0	3.37796	0.028016
Calmodulin	74	85	ARKMKDTDSEEE			11	8.8	1438.65	CAM + AC	0.166	1443.34	0.033849	4.03926	0.036928	3.39369	0.027108
Calmodulin	74	85	ARKMKDTDSEEE			11	8.8	1438.65	CAM + AC	0.5	1443.47	0.062428	4.16346	0.06415	3.4046	0.009337
Calmodulin	74	85	ARKMKDTDSEEE			11	8.8	1438.65	CAM + AC	1	1443.51	0.056266	4.20498	0.05817	3.39703	0.0043
Calmodulin	74	85	ARKMKDTDSEEE			11	8.8	1438.65	CAM + AC	5	1443.65	0.045843	4.34222	0.048161	3.45195	0.046332
Calmodulin	74	85	ARKMKDTDSEEE			11	8.8	1438.65	CAM + AC	10	1443.62	0.057187	4.32079	0.059062	3.4166	0.005011
Calmodulin	74	85	ARKMKDTDSEEE			11	8.8	1438.65	CAM + AC	30	1443.84	0	4.53488	0.014762	3.39074	0
Calmodulin	74	85	ARKMKDTDSEEE			11	8.8	1438.65	CAM + AC	60	1443.89	0.024313	4.59054	0.028444	3.40217	0.003165
Calmodulin	74	85	ARKMKDTDSEEE			11	8.8	1438.65	CAM + AC	120	1443.79	0.027874	4.48451	0.031542	3.41651	0.009643
Calmodulin	84	90	EEIREAF			6	4.8	893.436	CAM	0	893.897	0.007913	0	0	7.74946	0.166786
Calmodulin	84	90	EEIREAF			6	4.8	893.436	CAM	0.166	894.975	0.039295	1.07807	0.040083	7.74237	0.188029
Calmodulin	84	90	EEIREAF			6	4.8	893.436	CAM	0.5	895.809	0.028599	1.91216	0.029674	7.80731	0.267613
Calmodulin	84	90	EEIREAF			6	4.8	893.436	CAM	1	896.329	0.065021	2.43153	0.065501	7.60446	0.040536
Calmodulin	84	90	EEIREAF			6	4.8	893.436	CAM	5	897.016	0.002505	3.11888	0.0083	7.59201	0.044846
Calmodulin	84	90	EEIREAF			6	4.8	893.436	CAM	10	897.069	0.02747	3.17161	0.028587	7.60276	0.046192
Calmodulin	84	90	EEIREAF			6	4.8	893.436	CAM	30	897.134	0.016346	3.23711	0.01816	7.57207	0.040608
Calmodulin	84	90	EEIREAF			6	4.8	893.436	CAM	60	897.107	0.024674	3.20951	0.025912	7.60334	0.051203
Calmodulin	84	90	EEIREAF			6	4.8	893.436	CAM	120	897.152	0.042794	3.25542	0.043519	7.60574	0.05753
Calmodulin	84	90	EEIREAF			6	4.8	893.436	CAM + AC	0	893.958	0.035979	0	0	7.70829	0.167067
Calmodulin	84	90	EEIREAF			6	4.8	893.436	CAM + AC	0.166	893.959	0.007424	0.000892	0.036737	7.47787	0.153633
Calmodulin	84	90	EEIREAF			6	4.8	893.436	CAM + AC	0.5	893.987	0.022094	0.028784	0.042221	7.5209	0.222307
Calmodulin	84	90	EEIREAF			6	4.8	893.436	CAM + AC	1	894.04	0.01408	0.081676	0.038636	7.34698	0.037172
Calmodulin	84	90	EEIREAF			6	4.8	893.436	CAM + AC	5	894.281	0.018603	0.32251	0.040504	7.35067	0.040538
Calmodulin	84	90	EEIREAF			6	4.8	893.436	CAM + AC	10	894.441	0.022617	0.48213	0.042497	7.35661	0.039822
Calmodulin	84	90	EEIREAF			6	4.8	893.436	CAM + AC	30	894.688	0.01751	0.729022	0.040014	7.38065	0.017304
Calmodulin	84	90	EEIREAF			6	4.8	893.436	CAM + AC	60	894.893	0.022517	0.934274	0.042445	7.35657	0.045797
Calmodulin	84	90	EEIREAF			6	4.8	893.436	CAM + AC	120	895.012	0.046343	1.05341	0.05867	7.36166	0.052011
Calmodulin	89	99	AFRVFDKDGNG			10	8	1225.6	CAM	0	1226.25	0.021474	0	0	6.98445	0.038806
Calmodulin	89	99	AFRVFDKDGNG			10	8	1225.6	CAM	0.166	1226.57	0.015734	0.31955	0.026622	6.97813	0.040469
Calmodulin	89	99	AFRVFDKDGNG			10	8	1225.6	CAM	0.5	1226.64	0.015596	0.395037	0.02654	6.99865	0.064601
Calmodulin	89	99	AFRVFDKDGNG			10	8	1225.6	CAM	1	1226.75	0.012225	0.506394	0.02471	6.93869	0.036482
Calmodulin	89	99	AFRVFDKDGNG			10	8	1225.6	CAM	5	1227.51	0.012746	1.25969	0.024972	6.92846	0.037838
Calmodulin	89	99	AFRVFDKDGNG			10	8	1225.6	CAM	10	1228.15	0.076148	1.89713	0.079118	6.93962	0.033284
Calmodulin	89	99	AFRVFDKDGNG			10	8	1225.6	CAM	30	1229.18	0.098969	2.93145	0.101272	6.92746	0.043917
Calmodulin	89	99	AFRVFDKDGNG			10	8	1225.6	CAM	60	1229.73	0.067369	3.48526	0.070709	6.92927	0.039878
Calmodulin	89	99	AFRVFDKDGNG			10	8	1225.6	CAM	120	1230.01	0.109652	3.7639	0.111735	6.92761	0.046601
Calmodulin	89	99	AFRVFDKDGNG			10	8	1225.6	CAM + AC	0	1226.28	0.010399	0	0	6.95957	0.037568
Calmodulin	89	99	AFRVFDKDGNG			10	8	1225.6	CAM + AC	0.166	1226.52	0.009282	0.237831	0.013939	6.96746	0.044137
Calmodulin	89	99	AFRVFDKDGNG			10	8	1225.6	CAM + AC	0.5	1226.5	0.023688	0.220231	0.025871	6.99057	0.075398
Calmodulin	89	99	AFRVFDKDGNG			10	8	1225.6	CAM + AC	1	1226.53	0.024596	0.252221	0.026704	6.92226	0.037773
Calmodulin	89	99	AFRVFDKDGNG			10	8	1225.6	CAM + AC	5	1226.52	0.022439	0.242449	0.024732	6.92627	0.041319
Calmodulin	89	99	AFRVFDKDGNG			10	8	1225.6	CAM + AC	10	1226.54	0.021779	0.262164	0.024134	6.92787	0.039379
Calmodulin	89	99	AFRVFDKDGNG			10	8	1225.6	CAM + AC	30	1226.59	0.016243	0.313129	0.019287	6.95206	0.008592
Calmodulin	89	99	AFRVFDKDGNG			10	8	1225.6	CAM + AC	60	1226.66	0.002767	0.387107	0.010761	6.92655	0.044097
Calmodulin	89	99	AFRVFDKDGNG			10	8	1225.6	CAM + AC	120	1226.78	0.009744	0.497835	0.014251	6.93436	0.049113
Calmodulin	91	103	RVFDKDGNGYISA			12	9.6	1441.71	CAM	0	1442.51	0.007233	0	0	6.71496	0.033391
Calmodulin	91	103	RVFDKDGNGYISA			12	9.6	1441.71	CAM	0.166	1443.36	0.020242	0.850583	0.021495	6.71164	0.034641
Calmodulin	91	103	RVFDKDGNGYISA			12	9.6	1441.71	CAM	0.5	1443.51	0.025314	0.992722	0.026327	6.71859	0.039763
Calmodulin	91	103	RVFDKDGNGYISA			12	9.6	1441.71	CAM	1	1443.6	0.010097	1.09021	0.01242	6.67306	0.038782
Calmodulin	91	103	RVFDKDGNGYISA			12	9.6	1441.71	CAM	5	1444.11	0.0119	1.60147	0.013926	6.666	0.040574
Calmodulin	91	103	RVFDKDGNGYISA			12	9.6	1441.71	CAM	10	1444.58	0.034862	2.06935	0.035604	6.66838	0.042908
Calmodulin	91	103	RVFDKDGNGYISA			12	9.6	1441.71	CAM	30	1445.55	0.058835	3.03958	0.059278	6.66855	0.045383
Calmodulin	91	103	RVFDKDGNGYISA			12	9.6	1441.71	CAM	60	1446.09	0.056685	3.57281	0.057145	6.6677	0.040888
Calmodulin	91	103	RVFDKDGNGYISA			12	9.6	1441.71	CAM	120	1446.44	0.102468	3.92355	0.102723	6.66976	0.04723
Calmodulin	91	103	RVFDKDGNGYISA			12	9.6	1441.71	CAM + AC	0	1442.53	0.009143	0	0	6.70021	0.030943
Calmodulin	91	103	RVFDKDGNGYISA			12	9.6	1441.71	CAM + AC	0.166	1443	0.017992	0.463568	0.020182	6.70257	0.031863
Calmodulin	91	103	RVFDKDGNGYISA			12	9.6	1441.71	CAM + AC	0.5	1443.27	0.074032	0.733376	0.074595	6.70682	0.034322
Calmodulin	91	103	RVFDKDGNGYISA			12	9.6	1441.71	CAM + AC	1	1443.34	0.011666	0.804769	0.014822	6.66656	0.042173
Calmodulin	91	103	RVFDKDGNGYISA			12	9.6	1441.71	CAM + AC	5	1443.39	0.029987	0.856845	0.03135	6.66901	0.041634
Calmodulin	91	103	RVFDKDGNGYISA			12	9.6	1441.71	CAM + AC	10	1443.39	0.010739	0.859028	0.014104	6.66939	0.041525
Calmodulin	91	103	RVFDKDGNGYISA			12	9.6	1441.71	CAM + AC	30	1443.46	0.002971	0.930458	0.009613	6.69018	0.004481
Calmodulin	91	103	RVFDKDGNGYISA			12	9.6	1441.71	CAM + AC	60	1443.53	0.012954	0.993256	0.015856	6.66946	0.045363
Calmodulin	91	103	RVFDKDGNGYISA			12	9.6	1441.71	CAM + AC	120	1443.65	0.010506	1.11272	0.013927	6.67227	0.051056
Calmodulin	99	106	GYISAAEL			7	5.6	823.42	CAM	0	823.862	0.065108	0	0	9.11598	0.035571
Calmodulin	99	106	GYISAAEL			7	5.6	823.42	CAM	0.166	824.233	0.002591	0.371393	0.06516	9.12202	0.032381
Calmodulin	99	106	GYISAAEL			7	5.6	823.42	CAM	0.5	824.572	0.010453	0.710048	0.065942	9.16118	0.052258
Calmodulin	99	106	GYISAAEL			7	5.6	823.42	CAM	1	824.75	0.041542	0.888067	0.077232	9.21391	0.129158
Calmodulin	99	106	GYISAAEL			7	5.6	823.42	CAM	5	825.506	0.094074	1.64427	0.114407	9.17848	0.140515
Calmodulin	99	106	GYISAAEL			7	5.6	823.42	CAM	10	825.786	0.072451	1.92358	0.097407	9.29107	0.222379
Calmodulin	99	106	GYISAAEL			7	5.6	823.42	CAM	30	826.099	0.048745	2.23723	0.081333	9.29899	0.292867
Calmodulin	99	106	GYISAAEL			7	5.6	823.42	CAM	60	826.382	0.017797	2.51971	0.067497	9.34365	0.311233
Calmodulin	99	106	GYISAAEL			7	5.6	823.42	CAM	120	826.575	0.04258	2.71277	0.077795	9.09031	0.043226
Calmodulin	99	106	GYISAAEL			7	5.6	823.42	CAM + AC	0	823.924	0.041912	0	0	9.13156	0.032273
Calmodulin	99	106	GYISAAEL			7	5.6	823.42	CAM + AC	0.166	824.124	0.011395	0.199997	0.043433	9.11867	0.029021
Calmodulin	99	106	GYISAAEL			7	5.6	823.42	CAM + AC	0.5	824.327	0.009356	0.403088	0.042943	9.19415	0.107801
Calmodulin	99	106	GYISAAEL			7	5.6	823.42	CAM + AC	1	824.538	0.026309	0.6142	0.049485	9.15506	0.113023
Calmodulin	99	106	GYISAAEL			7	5.6	823.42	CAM + AC	5	825.127	0.055154	1.20329	0.069271	9.20572	0.16321
Calmodulin	99	106	GYISAAEL			7	5.6	823.42	CAM + AC	10	825.385	0.057516	1.46065	0.071167	9.26448	0.237544
Calmodulin	99	106	GYISAAEL			7	5.6	823.42	CAM + AC	30	825.698	0.082136	1.77358	0.092212	9.34562	0.266936
Calmodulin	99	106	GYISAAEL			7	5.6	823.42	CAM + AC	60	825.788	0.025672	1.86394	0.049149	9.10138	0.049965
Calmodulin	99	106	GYISAAEL			7	5.6	823.42	CAM + AC	120	826.018	0.020052	2.0943	0.046462	9.08806	0.044326
Calmodulin	104	113	AELRHVMTNL			9	7.2	1183.63	CAM	0	1184.36	0.001748	0	0	7.29396	0.079862
Calmodulin	104	113	AELRHVMTNL			9	7.2	1183.63	CAM	0.166	1186.85	0.025002	2.49741	0.025063	7.28571	0.103813
Calmodulin	104	113	AELRHVMTNL			9	7.2	1183.63	CAM	0.5	1187.33	0.040805	2.97817	0.040842	7.33858	0.175426
Calmodulin	104	113	AELRHVMTNL			9	7.2	1183.63	CAM	1	1187.62	0.05867	3.26524	0.058696	7.20448	0.033112
Calmodulin	104	113	AELRHVMTNL			9	7.2	1183.63	CAM	5	1188.22	0.042806	3.86012	0.042841	7.1922	0.036013
Calmodulin	104	113	AELRHVMTNL			9	7.2	1183.63	CAM	10	1188.37	0.030442	4.01023	0.030492	7.20095	0.036104
Calmodulin	104	113	AELRHVMTNL			9	7.2	1183.63	CAM	30	1188.36	0.061791	4.00954	0.061815	7.19521	0.044
Calmodulin	104	113	AELRHVMTNL			9	7.2	1183.63	CAM	60	1188.41	0.017251	4.05256	0.01734	7.19778	0.040222
Calmodulin	104	113	AELRHVMTNL			9	7.2	1183.63	CAM	120	1188.41	0.034811	4.05331	0.034855	7.19739	0.0479
Calmodulin	104	113	AELRHVMTNL			9	7.2	1183.63	CAM + AC	0	1184.33	0.018975	0	0	7.27149	0.086662
Calmodulin	104	113	AELRHVMTNL			9	7.2	1183.63	CAM + AC	0.166	1184.4	0.005248	0.069243	0.019687	7.29884	0.125696
Calmodulin	104	113	AELRHVMTNL			9	7.2	1183.63	CAM + AC	0.5	1184.41	0.022287	0.08399	0.029271	7.3318	0.191965
Calmodulin	104	113	AELRHVMTNL			9	7.2	1183.63	CAM + AC	1	1184.44	0.004979	0.111571	0.019617	7.20962	0.036193
Calmodulin	104	113	AELRHVMTNL			9	7.2	1183.63	CAM + AC	5	1184.54	0.019024	0.207951	0.02687	7.21672	0.038493
Calmodulin	104	113	AELRHVMTNL			9	7.2	1183.63	CAM + AC	10	1184.58	0.01761	0.256052	0.025888	7.21693	0.03661
Calmodulin	104	113	AELRHVMTNL			9	7.2	1183.63	CAM + AC	30	1184.72	0.035176	0.391807	0.039967	7.23564	0.01715
Calmodulin	104	113	AELRHVMTNL			9	7.2	1183.63	CAM + AC	60	1184.83	0.01979	0.502229	0.027417	7.21365	0.043043
Calmodulin	104	113	AELRHVMTNL			9	7.2	1183.63	CAM + AC	120	1185.08	0.013448	0.74698	0.023257	7.22161	0.050841
Calmodulin	114	121	GEKLTDEE			7	5.6	920.421	CAM	0	920.907	0.004819	0	0	5.18018	0.011379
Calmodulin	114	121	GEKLTDEE			7	5.6	920.421	CAM	0.166	923.045	0.019632	2.13855	0.020215	5.18183	0.012406
Calmodulin	114	121	GEKLTDEE			7	5.6	920.421	CAM	0.5	923.345	0.0414	2.43814	0.041679	5.18538	0.014358
Calmodulin	114	121	GEKLTDEE			7	5.6	920.421	CAM	1	923.522	0.030824	2.6155	0.031198	5.14905	0.052487
Calmodulin	114	121	GEKLTDEE			7	5.6	920.421	CAM	5	923.987	0.023901	3.08056	0.024382	5.13567	0.055506
Calmodulin	114	121	GEKLTDEE			7	5.6	920.421	CAM	10	924.079	0.036851	3.17171	0.037164	5.14625	0.047641
Calmodulin	114	121	GEKLTDEE			7	5.6	920.421	CAM	30	924.196	0.04674	3.28923	0.046988	5.13596	0.056465
Calmodulin	114	121	GEKLTDEE			7	5.6	920.421	CAM	60	924.164	0.022194	3.25755	0.022711	5.13994	0.051918
Calmodulin	114	121	GEKLTDEE			7	5.6	920.421	CAM	120	924.12	0.06799	3.21336	0.068161	5.13624	0.055355
Calmodulin	114	121	GEKLTDEE			7	5.6	920.421	CAM + AC	0	920.897	0.008099	0	0	5.17142	0.009833
Calmodulin	114	121	GEKLTDEE			7	5.6	920.421	CAM + AC	0.166	922.919	0.040249	2.02142	0.041056	5.1763	0.005347
Calmodulin	114	121	GEKLTDEE			7	5.6	920.421	CAM + AC	0.5	923.006	0.025258	2.10872	0.026525	5.18181	0.006516
Calmodulin	114	121	GEKLTDEE			7	5.6	920.421	CAM + AC	1	923.119	0.023453	2.22184	0.024812	5.14161	0.056495
Calmodulin	114	121	GEKLTDEE			7	5.6	920.421	CAM + AC	5	923.431	0.07947	2.53368	0.079882	5.14528	0.063821
Calmodulin	114	121	GEKLTDEE			7	5.6	920.421	CAM + AC	10	923.56	0.046678	2.66296	0.047375	5.14094	0.05069
Calmodulin	114	121	GEKLTDEE			7	5.6	920.421	CAM + AC	30	923.78	0.027265	2.88279	0.028442	5.17053	0.001431
Calmodulin	114	121	GEKLTDEE			7	5.6	920.421	CAM + AC	60	923.925	0.077151	3.02787	0.077575	5.13627	0.052181
Calmodulin	114	121	GEKLTDEE			7	5.6	920.421	CAM + AC	120	923.992	0.01633	3.09482	0.018228	5.13613	0.055625
Calmodulin	121	125	EVDEM			4	3.2	622.239	CAM	0	622.626	0.004979	0	0	6.29478	0.028114
Calmodulin	121	125	EVDEM			4	3.2	622.239	CAM	0.166	622.689	0.005881	0.063777	0.007705	6.29498	0.028507
Calmodulin	121	125	EVDEM			4	3.2	622.239	CAM	0.5	622.724	0.005395	0.098678	0.007341	6.30399	0.0325
Calmodulin	121	125	EVDEM			4	3.2	622.239	CAM	1	622.772	0.014524	0.146532	0.015354	6.24975	0.059574
Calmodulin	121	125	EVDEM			4	3.2	622.239	CAM	5	623.046	0.012606	0.420692	0.013554	6.23894	0.060899
Calmodulin	121	125	EVDEM			4	3.2	622.239	CAM	10	623.273	0.019483	0.647671	0.020109	6.24794	0.058388
Calmodulin	121	125	EVDEM			4	3.2	622.239	CAM	30	623.719	0.011116	1.09307	0.01218	6.23811	0.06633
Calmodulin	121	125	EVDEM			4	3.2	622.239	CAM	60	623.97	0.01503	1.34471	0.015833	6.24462	0.060763
Calmodulin	121	125	EVDEM			4	3.2	622.239	CAM	120	624.072	0.019325	1.44667	0.019956	6.24028	0.067177
Calmodulin	121	125	EVDEM			4	3.2	622.239	CAM + AC	0	622.624	0.015449	0	0	6.28484	0.023852
Calmodulin	121	125	EVDEM			4	3.2	622.239	CAM + AC	0.166	622.673	0.011593	0.049643	0.019315	6.28918	0.023461
Calmodulin	121	125	EVDEM			4	3.2	622.239	CAM + AC	0.5	622.667	0.009539	0.043244	0.018157	6.29793	0.025259
Calmodulin	121	125	EVDEM			4	3.2	622.239	CAM + AC	1	622.682	0.02286	0.057923	0.027591	6.24407	0.06342
Calmodulin	121	125	EVDEM			4	3.2	622.239	CAM + AC	5	622.674	0.006709	0.050266	0.016843	6.24552	0.065778
Calmodulin	121	125	EVDEM			4	3.2	622.239	CAM + AC	10	622.684	0.006061	0.060819	0.016595	6.24772	0.059594
Calmodulin	121	125	EVDEM			4	3.2	622.239	CAM + AC	30	622.707	0.004402	0.083135	0.016064	6.2832	0.003221
Calmodulin	121	125	EVDEM			4	3.2	622.239	CAM + AC	60	622.735	0.023171	0.111652	0.027849	6.24587	0.061987
Calmodulin	121	125	EVDEM			4	3.2	622.239	CAM + AC	120	622.762	0.011546	0.138172	0.019286	6.24563	0.067098
Calmodulin	125	141	MIREADIDGDGQVNYEE			16	12.8	1953.85	CAM	0	1954.98	0.018806	0	0	7.504	0.142435
Calmodulin	125	141	MIREADIDGDGQVNYEE			16	12.8	1953.85	CAM	0.166	1955.73	0.057263	0.751014	0.060273	7.50181	0.171859
Calmodulin	125	141	MIREADIDGDGQVNYEE			16	12.8	1953.85	CAM	0.5	1956.13	0.039687	1.15526	0.043917	7.39856	0.002501
Calmodulin	125	141	MIREADIDGDGQVNYEE			16	12.8	1953.85	CAM	1	1956.66	0.111185	1.68453	0.112764	7.36156	0.080259
Calmodulin	125	141	MIREADIDGDGQVNYEE			16	12.8	1953.85	CAM	5	1957.79	0.106617	2.81502	0.108263	7.36762	0.049124
Calmodulin	125	141	MIREADIDGDGQVNYEE			16	12.8	1953.85	CAM	10	1958.42	0.108099	3.43951	0.109722	7.37484	0.048222
Calmodulin	125	141	MIREADIDGDGQVNYEE			16	12.8	1953.85	CAM	30	1959.86	0.086674	4.87819	0.088691	7.36567	0.055753
Calmodulin	125	141	MIREADIDGDGQVNYEE			16	12.8	1953.85	CAM	60	1960.73	0.085596	5.75053	0.087638	7.37206	0.050732
Calmodulin	125	141	MIREADIDGDGQVNYEE			16	12.8	1953.85	CAM	120	1961.62	0.0831	6.63875	0.085201	7.36658	0.05826
Calmodulin	125	141	MIREADIDGDGQVNYEE			16	12.8	1953.85	CAM + AC	0	1955.09	0.065723	0	0	7.47154	0.151489
Calmodulin	125	141	MIREADIDGDGQVNYEE			16	12.8	1953.85	CAM + AC	0.166	1955.53	0.042939	0.442649	0.078507	7.5053	0.199427
Calmodulin	125	141	MIREADIDGDGQVNYEE			16	12.8	1953.85	CAM + AC	0.5	1955.66	0.071954	0.568081	0.097452	7.39883	0.006986
Calmodulin	125	141	MIREADIDGDGQVNYEE			16	12.8	1953.85	CAM + AC	1	1955.84	0.026941	0.756736	0.071031	7.36823	0.047633
Calmodulin	125	141	MIREADIDGDGQVNYEE			16	12.8	1953.85	CAM + AC	5	1956.85	0.240495	1.76699	0.249314	7.37087	0.047328
Calmodulin	125	141	MIREADIDGDGQVNYEE			16	12.8	1953.85	CAM + AC	10	1957.14	0.126487	2.0527	0.142543	7.37551	0.04901
Calmodulin	125	141	MIREADIDGDGQVNYEE			16	12.8	1953.85	CAM + AC	30	1957.92	0.126043	2.83668	0.14215	7.4051	0.016214
Calmodulin	125	141	MIREADIDGDGQVNYEE			16	12.8	1953.85	CAM + AC	60	1958.41	0.100187	3.32117	0.119821	7.37185	0.055551
Calmodulin	125	141	MIREADIDGDGQVNYEE			16	12.8	1953.85	CAM + AC	120	1958.91	0.105526	3.82543	0.124319	7.3758	0.059945
Calmodulin	129	139	ADIDGDGQVNY			10	8	1166.5	CAM	0	1167.12	0.053741	0	0	7.27479	0.05986
Calmodulin	129	139	ADIDGDGQVNY			10	8	1166.5	CAM	0.166	1167.73	0.109331	0.612366	0.121825	7.27649	0.076344
Calmodulin	129	139	ADIDGDGQVNY			10	8	1166.5	CAM	0.5	1168.04	0.016596	0.920175	0.056245	7.31351	0.124449
Calmodulin	129	139	ADIDGDGQVNY			10	8	1166.5	CAM	1	1168.3	0.027398	1.1804	0.060322	7.19735	0.057663
Calmodulin	129	139	ADIDGDGQVNY			10	8	1166.5	CAM	5	1169.04	0.061477	1.92347	0.081655	7.19051	0.058921
Calmodulin	129	139	ADIDGDGQVNY			10	8	1166.5	CAM	10	1169.37	0.062683	2.24804	0.082567	7.1913	0.06313
Calmodulin	129	139	ADIDGDGQVNY			10	8	1166.5	CAM	30	1170.04	0.021114	2.91693	0.05774	7.1679	0.06303
Calmodulin	129	139	ADIDGDGQVNY			10	8	1166.5	CAM	60	1170.56	0.053398	3.4418	0.075759	7.19806	0.061396
Calmodulin	129	139	ADIDGDGQVNY			10	8	1166.5	CAM	120	1170.88	0.046164	3.76027	0.070846	7.19569	0.066675
Calmodulin	129	139	ADIDGDGQVNY			10	8	1166.5	CAM + AC	0	1167.17	0.003636	0	0	7.27358	0.06927
Calmodulin	129	139	ADIDGDGQVNY			10	8	1166.5	CAM + AC	0.166	1167.47	0.029382	0.301892	0.029607	7.28589	0.089009
Calmodulin	129	139	ADIDGDGQVNY			10	8	1166.5	CAM + AC	0.5	1167.54	0.045169	0.371814	0.045315	7.32092	0.143171
Calmodulin	129	139	ADIDGDGQVNY			10	8	1166.5	CAM + AC	1	1167.65	0.017308	0.486258	0.017686	7.19819	0.060812
Calmodulin	129	139	ADIDGDGQVNY			10	8	1166.5	CAM + AC	5	1168.23	0.026363	1.06188	0.026612	7.20065	0.061029
Calmodulin	129	139	ADIDGDGQVNY			10	8	1166.5	CAM + AC	10	1168.54	0.03063	1.37393	0.030845	7.20273	0.060672
Calmodulin	129	139	ADIDGDGQVNY			10	8	1166.5	CAM + AC	30	1168.83	0.023743	1.66125	0.024019	7.23999	0.013987
Calmodulin	129	139	ADIDGDGQVNY			10	8	1166.5	CAM + AC	60	1169.01	0.00797	1.8393	0.00876	7.19928	0.064381
Calmodulin	129	139	ADIDGDGQVNY			10	8	1166.5	CAM + AC	120	1169.14	0.017427	1.97622	0.017802	7.20677	0.069688
Calmodulin	143	149	VQMMTAK			6	4.8	808.406	CAM	0	808.968	0.009094	0	0	5.44779	0.015585
Calmodulin	143	149	VQMMTAK			6	4.8	808.406	CAM	0.166	810.522	0.020025	1.55402	0.021993	5.4494	0.016534
Calmodulin	143	149	VQMMTAK			6	4.8	808.406	CAM	0.5	811.132	0.006829	2.16355	0.011373	5.45369	0.019093
Calmodulin	143	149	VQMMTAK			6	4.8	808.406	CAM	1	811.451	0.032736	2.48274	0.033975	5.42151	0.042826
Calmodulin	143	149	VQMMTAK			6	4.8	808.406	CAM	5	811.892	0.00458	2.92348	0.010183	5.41016	0.045826
Calmodulin	143	149	VQMMTAK			6	4.8	808.406	CAM	10	811.963	0.003562	2.99447	0.009767	5.42277	0.036071
Calmodulin	143	149	VQMMTAK			6	4.8	808.406	CAM	30	812.175	0.028284	3.20719	0.02971	5.4063	0.049075
Calmodulin	143	149	VQMMTAK			6	4.8	808.406	CAM	60	812.36	0.01074	3.39216	0.014073	5.41169	0.04284
Calmodulin	143	149	VQMMTAK			6	4.8	808.406	CAM	120	812.442	0.033617	3.47356	0.034825	5.40639	0.047999
Calmodulin	143	149	VQMMTAK			6	4.8	808.406	CAM + AC	0	808.961	0.011877	0	0	5.43841	0.012878
Calmodulin	143	149	VQMMTAK			6	4.8	808.406	CAM + AC	0.166	810.409	0.002616	1.44805	0.012162	5.4445	0.009879
Calmodulin	143	149	VQMMTAK			6	4.8	808.406	CAM + AC	0.5	810.953	0.063652	1.99267	0.064751	5.44912	0.011641
Calmodulin	143	149	VQMMTAK			6	4.8	808.406	CAM + AC	1	811.22	0.047645	2.25937	0.049103	5.413	0.049193
Calmodulin	143	149	VQMMTAK			6	4.8	808.406	CAM + AC	5	811.593	0.027886	2.63226	0.03031	5.41077	0.056045
Calmodulin	143	149	VQMMTAK			6	4.8	808.406	CAM + AC	10	811.715	0.029875	2.75469	0.03215	5.41261	0.042849
Calmodulin	143	149	VQMMTAK			6	4.8	808.406	CAM + AC	30	811.808	0.008285	2.84698	0.014482	5.43615	0.00227
Calmodulin	143	149	VQMMTAK			6	4.8	808.406	CAM + AC	60	811.962	0.061383	3.00134	0.062522	5.40779	0.045687
Calmodulin	143	149	VQMMTAK			6	4.8	808.406	CAM + AC	120	812.135	0.038788	3.17457	0.040566	5.40778	0.048159
