# Supplementary material for: Calmodulin fishing with a structurally disordered bait triggers CyaA catalysis
Source: PLoS Biol. 2017 Dec 29;15(12):e2004486. doi: 10.1371/journal.pbio.2004486 (PMC5764468; doi:10.1371/journal.pbio.2004486)
Supplement: S4 Data — (XLSX) [file pbio.2004486.s020.xlsx]

## Sheet: Dynamics Cluster Data
Data for Figures 4, 6, and S4. Exported CLUSTER data from Dynamics HDX-MS Software of isolated CAM, and CAM in the presence of H-helix peptide
Protein	Start	End	Sequence	Modification	Fragment	MaxUptake	MHP	State	Exposure	File	z	RT	Inten	Center
Calmodulin	2	9	ADQLTEEQ			7	933.416	CAM	0	20150303_S_DOB_01_CAM_CA_CTL	1	5.5531	88131	933.858
Calmodulin	2	9	ADQLTEEQ			7	933.416	CAM	0	20150310_S_DOB_03_CAM_CA_CTL	1	5.59367	85898	933.901
Calmodulin	2	9	ADQLTEEQ			7	933.416	CAM	0	20150306_S_DOB_02_CAM_CA_CTL	1	5.55619	34551	933.762
Calmodulin	2	9	ADQLTEEQ			7	933.416	CAM	0.166	20150303_S_DOB_01_CAM_CA_10 SEC	1	5.55887	196183	936.963
Calmodulin	2	9	ADQLTEEQ			7	933.416	CAM	0.166	20150310_S_DOB_03_CAM_CA_10 SEC	1	5.58788	143936	936.842
Calmodulin	2	9	ADQLTEEQ			7	933.416	CAM	0.166	20150306_S_DOB_02_CAM_CA_10 SEC	1	5.54815	107068	936.878
Calmodulin	2	9	ADQLTEEQ			7	933.416	CAM	0.5	20150303_S_DOB_01_CAM_CA_30 SEC	1	5.56385	150658	937.418
Calmodulin	2	9	ADQLTEEQ			7	933.416	CAM	0.5	20150310_S_DOB_03_CAM_CA_30 SEC	1	5.5975	162733	937.347
Calmodulin	2	9	ADQLTEEQ			7	933.416	CAM	0.5	20150306_S_DOB_02_CAM_CA_30 SEC	1	5.54976	169716	937.4
Calmodulin	2	9	ADQLTEEQ			7	933.416	CAM	1	20150303_S_DOB_01_CAM_CA_1 MIN	1	5.56523	126401	937.629
Calmodulin	2	9	ADQLTEEQ			7	933.416	CAM	1	20150310_S_DOB_03_CAM_CA_1 MIN	1	5.41736	75352	937.483
Calmodulin	2	9	ADQLTEEQ			7	933.416	CAM	1	20150306_S_DOB_02_CAM_CA_1 MIN	1	5.55043	178156	937.478
Calmodulin	2	9	ADQLTEEQ			7	933.416	CAM	5	20150303_S_DOB_01_CAM_CA_5 MIN	1	5.55801	139215	937.599
Calmodulin	2	9	ADQLTEEQ			7	933.416	CAM	5	20150310_S_DOB_03_CAM_CA_5 MIN	1	5.41497	95784	937.57
Calmodulin	2	9	ADQLTEEQ			7	933.416	CAM	5	20150306_S_DOB_02_CAM_CA_5 MIN	1	5.54379	118193	937.544
Calmodulin	2	9	ADQLTEEQ			7	933.416	CAM	10	20150303_S_DOB_01_CAM_CA_10 MIN	1	5.55483	94650	937.502
Calmodulin	2	9	ADQLTEEQ			7	933.416	CAM	10	20150310_S_DOB_03_CAM_CA_10 MIN	1	5.42293	92000	937.661
Calmodulin	2	9	ADQLTEEQ			7	933.416	CAM	10	20150306_S_DOB_02_CAM_CA_10 MIN	1	5.55656	130578	937.666
Calmodulin	2	9	ADQLTEEQ			7	933.416	CAM	30	20150303_S_DOB_01_CAM_CA_30 MIN	1	5.55569	144503	937.576
Calmodulin	2	9	ADQLTEEQ			7	933.416	CAM	30	20150310_S_DOB_03_CAM_CA_30 MIN	1	5.41337	100723	937.609
Calmodulin	2	9	ADQLTEEQ			7	933.416	CAM	30	20150306_S_DOB_02_CAM_CA_30 MIN	1	5.56426	140672	937.615
Calmodulin	2	9	ADQLTEEQ			7	933.416	CAM	60	20150303_S_DOB_01_CAM_CA_60 MIN	1	5.56037	149950	937.47
Calmodulin	2	9	ADQLTEEQ			7	933.416	CAM	60	20150310_S_DOB_03_CAM_CA_60 MIN	1	5.4209	95041	937.512
Calmodulin	2	9	ADQLTEEQ			7	933.416	CAM	60	20150306_S_DOB_02_CAM_CA_60 MIN	1	5.55112	138193	937.68
Calmodulin	2	9	ADQLTEEQ			7	933.416	CAM	120	20150303_S_DOB_01_CAM_CA_120 MIN	1	5.54939	115592	937.525
Calmodulin	2	9	ADQLTEEQ			7	933.416	CAM	120	20150310_S_DOB_03_CAM_CA_120 MIN	1	5.41334	65532	937.538
Calmodulin	2	9	ADQLTEEQ			7	933.416	CAM	120	20150306_S_DOB_02_CAM_CA_120 MIN	1	5.56165	65064	937.55
Calmodulin	2	9	ADQLTEEQ			7	933.416	CAM + H-helix	0	20150403_S_DOB_01_CAM_CTL	1	5.47453	640451	933.908
Calmodulin	2	9	ADQLTEEQ			7	933.416	CAM + H-helix	0	20150402_S_DOB_01_CAM_CTL	1	5.45167	3361871	933.887
Calmodulin	2	9	ADQLTEEQ			7	933.416	CAM + H-helix	0	20150405_S_DOB_01_CAM_CTL	1	5.43337	2424307	933.881
Calmodulin	2	9	ADQLTEEQ			7	933.416	CAM + H-helix	0.166	20150405_S_DOB_01_CAM_H_10 SEC	1	5.43785	2809005	936.902
Calmodulin	2	9	ADQLTEEQ			7	933.416	CAM + H-helix	0.166	20150402_S_DOB_01_CAM_H_10 SEC	1	5.44892	1729606	936.946
Calmodulin	2	9	ADQLTEEQ			7	933.416	CAM + H-helix	0.166	20150403_S_DOB_01_CAM_H_10 SEC	1	5.45716	1944966	936.942
Calmodulin	2	9	ADQLTEEQ			7	933.416	CAM + H-helix	0.5	20150403_S_DOB_01_CAM_H_30 SEC	1	5.45748	1701484	937.271
Calmodulin	2	9	ADQLTEEQ			7	933.416	CAM + H-helix	0.5	20150405_S_DOB_01_CAM_H_30 SEC	1	5.43659	2396799	937.356
Calmodulin	2	9	ADQLTEEQ			7	933.416	CAM + H-helix	0.5	20150402_S_DOB_01_CAM_H_30 SEC	1	5.44601	1542270	937.341
Calmodulin	2	9	ADQLTEEQ			7	933.416	CAM + H-helix	1	20150403_S_DOB_01_CAM_H_1 MIN	1	5.47296	2247217	937.428
Calmodulin	2	9	ADQLTEEQ			7	933.416	CAM + H-helix	1	20150405_S_DOB_01_CAM_H_1 MIN	1	5.43246	1283769	937.514
Calmodulin	2	9	ADQLTEEQ			7	933.416	CAM + H-helix	1	20150402_S_DOB_01_CAM_H_1 MIN	1	5.44722	1708113	937.528
Calmodulin	2	9	ADQLTEEQ			7	933.416	CAM + H-helix	5	20150405_S_DOB_01_CAM_H_5 MIN	1	5.43007	1182056	937.635
Calmodulin	2	9	ADQLTEEQ			7	933.416	CAM + H-helix	5	20150403_S_DOB_01_CAM_H_5 MIN	1	5.45894	1427789	937.489
Calmodulin	2	9	ADQLTEEQ			7	933.416	CAM + H-helix	5	20150402_S_DOB_01_CAM_H_5 MIN	1	5.44471	1851109	937.567
Calmodulin	2	9	ADQLTEEQ			7	933.416	CAM + H-helix	10	20150402_S_DOB_01_CAM_H_10 MIN	1	5.46016	2033887	937.586
Calmodulin	2	9	ADQLTEEQ			7	933.416	CAM + H-helix	10	20150405_S_DOB_01_CAM_H_10 MIN	1	5.43102	2470118	937.635
Calmodulin	2	9	ADQLTEEQ			7	933.416	CAM + H-helix	10	20150403_S_DOB_01_CAM_H_10 MIN	1	5.46375	2096128	937.527
Calmodulin	2	9	ADQLTEEQ			7	933.416	CAM + H-helix	30	20150405_S_DOB_01_CAM_H_30 MIN	1	5.43093	2409868	937.62
Calmodulin	2	9	ADQLTEEQ			7	933.416	CAM + H-helix	30	20150403_S_DOB_01_CAM_H_30 MIN	1	5.45445	2227309	937.539
Calmodulin	2	9	ADQLTEEQ			7	933.416	CAM + H-helix	30	20150402_S_DOB_01_CAM_H_30 MIN	1	5.45322	1728665	937.587
Calmodulin	2	9	ADQLTEEQ			7	933.416	CAM + H-helix	60	20150402_S_DOB_01_CAM_H_60 MIN	1	5.44689	1662010	937.581
Calmodulin	2	9	ADQLTEEQ			7	933.416	CAM + H-helix	60	20150403_S_DOB_01_CAM_H_60 MIN	1	5.45724	2062385	937.507
Calmodulin	2	9	ADQLTEEQ			7	933.416	CAM + H-helix	60	20150405_S_DOB_01_CAM_H_60 MIN	1	5.4338	1174241	937.604
Calmodulin	2	9	ADQLTEEQ			7	933.416	CAM + H-helix	120	20150405_S_DOB_01_CAM_H_120 MIN	1	5.43165	2410826	937.614
Calmodulin	2	9	ADQLTEEQ			7	933.416	CAM + H-helix	120	20150402_S_DOB_01_CAM_H_120 MIN	1	5.44661	1427706	937.558
Calmodulin	2	9	ADQLTEEQ			7	933.416	CAM + H-helix	120	20150403_S_DOB_01_CAM_H_120 MIN	1	5.45575	2111788	937.512
Calmodulin	13	19	FKEAFSL			6	841.445	CAM	0	20150303_S_DOB_01_CAM_CA_CTL	2	9.09432	3678622	421.471
Calmodulin	13	19	FKEAFSL			6	841.445	CAM	0	20150306_S_DOB_02_CAM_CA_CTL	2	9.17385	1249644	421.476
Calmodulin	13	19	FKEAFSL			6	841.445	CAM	0.166	20150303_S_DOB_01_CAM_CA_10 SEC	2	9.09664	7582869	421.649
Calmodulin	13	19	FKEAFSL			6	841.445	CAM	0.166	20150306_S_DOB_02_CAM_CA_10 SEC	2	9.16192	4459144	421.641
Calmodulin	13	19	FKEAFSL			6	841.445	CAM	0.5	20150303_S_DOB_01_CAM_CA_30 SEC	2	9.10911	6620140	421.842
Calmodulin	13	19	FKEAFSL			6	841.445	CAM	0.5	20150306_S_DOB_02_CAM_CA_30 SEC	2	9.21419	6710411	421.837
Calmodulin	13	19	FKEAFSL			6	841.445	CAM	1	20150303_S_DOB_01_CAM_CA_1 MIN	2	9.11201	4542524	421.997
Calmodulin	13	19	FKEAFSL			6	841.445	CAM	1	20150310_S_DOB_03_CAM_CA_1 MIN	2	9.04627	3263008	421.987
Calmodulin	13	19	FKEAFSL			6	841.445	CAM	1	20150306_S_DOB_02_CAM_CA_1 MIN	2	9.33978	7607182	421.99
Calmodulin	13	19	FKEAFSL			6	841.445	CAM	5	20150303_S_DOB_01_CAM_CA_5 MIN	2	9.10821	5921575	422.414
Calmodulin	13	19	FKEAFSL			6	841.445	CAM	5	20150310_S_DOB_03_CAM_CA_5 MIN	2	9.03791	4063981	422.413
Calmodulin	13	19	FKEAFSL			6	841.445	CAM	5	20150306_S_DOB_02_CAM_CA_5 MIN	2	9.3718	4727131	422.412
Calmodulin	13	19	FKEAFSL			6	841.445	CAM	10	20150303_S_DOB_01_CAM_CA_10 MIN	2	9.11733	4556160	422.563
Calmodulin	13	19	FKEAFSL			6	841.445	CAM	10	20150310_S_DOB_03_CAM_CA_10 MIN	2	9.04226	3041079	422.563
Calmodulin	13	19	FKEAFSL			6	841.445	CAM	10	20150306_S_DOB_02_CAM_CA_10 MIN	2	9.53223	5884412	422.561
Calmodulin	13	19	FKEAFSL			6	841.445	CAM	30	20150303_S_DOB_01_CAM_CA_30 MIN	2	9.11867	6011319	422.776
Calmodulin	13	19	FKEAFSL			6	841.445	CAM	30	20150310_S_DOB_03_CAM_CA_30 MIN	2	9.03483	4161036	422.774
Calmodulin	13	19	FKEAFSL			6	841.445	CAM	30	20150306_S_DOB_02_CAM_CA_30 MIN	2	9.69301	5105710	422.742
Calmodulin	13	19	FKEAFSL			6	841.445	CAM	60	20150303_S_DOB_01_CAM_CA_60 MIN	2	9.12812	6374025	422.898
Calmodulin	13	19	FKEAFSL			6	841.445	CAM	60	20150310_S_DOB_03_CAM_CA_60 MIN	2	9.03996	4061069	422.918
Calmodulin	13	19	FKEAFSL			6	841.445	CAM	60	20150306_S_DOB_02_CAM_CA_60 MIN	2	9.72508	6628456	422.899
Calmodulin	13	19	FKEAFSL			6	841.445	CAM	120	20150303_S_DOB_01_CAM_CA_120 MIN	2	9.12289	4602506	423.01
Calmodulin	13	19	FKEAFSL			6	841.445	CAM	120	20150310_S_DOB_03_CAM_CA_120 MIN	2	9.03511	2845861	423.007
Calmodulin	13	19	FKEAFSL			6	841.445	CAM + H-helix	0	20150403_S_DOB_01_CAM_CTL	2	8.99868	19765445	421.452
Calmodulin	13	19	FKEAFSL			6	841.445	CAM + H-helix	0	20150402_S_DOB_01_CAM_CTL	2	8.97351	84045174	421.45
Calmodulin	13	19	FKEAFSL			6	841.445	CAM + H-helix	0	20150405_S_DOB_01_CAM_CTL	2	8.96137	52904490	421.456
Calmodulin	13	19	FKEAFSL			6	841.445	CAM + H-helix	0.166	20150405_S_DOB_01_CAM_H_10 SEC	2	8.97136	53183317	421.57
Calmodulin	13	19	FKEAFSL			6	841.445	CAM + H-helix	0.166	20150402_S_DOB_01_CAM_H_10 SEC	2	8.9832	38253042	421.583
Calmodulin	13	19	FKEAFSL			6	841.445	CAM + H-helix	0.166	20150403_S_DOB_01_CAM_H_10 SEC	2	8.99324	40285044	421.587
Calmodulin	13	19	FKEAFSL			6	841.445	CAM + H-helix	0.5	20150403_S_DOB_01_CAM_H_30 SEC	2	8.9993	35612284	421.702
Calmodulin	13	19	FKEAFSL			6	841.445	CAM + H-helix	0.5	20150405_S_DOB_01_CAM_H_30 SEC	2	8.97359	50294413	421.704
Calmodulin	13	19	FKEAFSL			6	841.445	CAM + H-helix	0.5	20150402_S_DOB_01_CAM_H_30 SEC	2	8.99516	34392544	421.705
Calmodulin	13	19	FKEAFSL			6	841.445	CAM + H-helix	1	20150403_S_DOB_01_CAM_H_1 MIN	2	8.99959	47765364	421.819
Calmodulin	13	19	FKEAFSL			6	841.445	CAM + H-helix	1	20150405_S_DOB_01_CAM_H_1 MIN	2	8.97537	28347319	421.834
Calmodulin	13	19	FKEAFSL			6	841.445	CAM + H-helix	1	20150402_S_DOB_01_CAM_H_1 MIN	2	8.98539	36496620	421.828
Calmodulin	13	19	FKEAFSL			6	841.445	CAM + H-helix	5	20150405_S_DOB_01_CAM_H_5 MIN	2	8.97454	26378838	422.134
Calmodulin	13	19	FKEAFSL			6	841.445	CAM + H-helix	5	20150402_S_DOB_01_CAM_H_5 MIN	2	8.98476	39651146	422.123
Calmodulin	13	19	FKEAFSL			6	841.445	CAM + H-helix	10	20150402_S_DOB_01_CAM_H_10 MIN	2	8.98143	43625830	422.294
Calmodulin	13	19	FKEAFSL			6	841.445	CAM + H-helix	10	20150405_S_DOB_01_CAM_H_10 MIN	2	8.97608	46939250	422.292
Calmodulin	13	19	FKEAFSL			6	841.445	CAM + H-helix	10	20150403_S_DOB_01_CAM_H_10 MIN	2	8.99855	43777761	422.286
Calmodulin	13	19	FKEAFSL			6	841.445	CAM + H-helix	30	20150405_S_DOB_01_CAM_H_30 MIN	2	8.97083	47390469	422.483
Calmodulin	13	19	FKEAFSL			6	841.445	CAM + H-helix	30	20150403_S_DOB_01_CAM_H_30 MIN	2	8.99991	43614713	422.475
Calmodulin	13	19	FKEAFSL			6	841.445	CAM + H-helix	30	20150402_S_DOB_01_CAM_H_30 MIN	2	8.98461	39167929	422.483
Calmodulin	13	19	FKEAFSL			6	841.445	CAM + H-helix	60	20150402_S_DOB_01_CAM_H_60 MIN	2	8.98127	36815622	422.54
Calmodulin	13	19	FKEAFSL			6	841.445	CAM + H-helix	60	20150403_S_DOB_01_CAM_H_60 MIN	2	8.99545	37704256	422.528
Calmodulin	13	19	FKEAFSL			6	841.445	CAM + H-helix	60	20150405_S_DOB_01_CAM_H_60 MIN	2	8.97236	26776875	422.545
Calmodulin	13	19	FKEAFSL			6	841.445	CAM + H-helix	120	20150405_S_DOB_01_CAM_H_120 MIN	2	8.97205	46336265	422.601
Calmodulin	13	19	FKEAFSL			6	841.445	CAM + H-helix	120	20150402_S_DOB_01_CAM_H_120 MIN	2	8.98235	32124328	422.617
Calmodulin	13	19	FKEAFSL			6	841.445	CAM + H-helix	120	20150403_S_DOB_01_CAM_H_120 MIN	2	8.99586	41173198	422.593
Calmodulin	20	37	FDKDGDGTITTKELGTVM			17	1927.93	CAM	0	20150303_S_DOB_01_CAM_CA_CTL	3	8.12392	9563465	643.693
Calmodulin	20	37	FDKDGDGTITTKELGTVM			17	1927.93	CAM	0	20150306_S_DOB_02_CAM_CA_CTL	3	8.15357	2858215	643.701
Calmodulin	20	37	FDKDGDGTITTKELGTVM			17	1927.93	CAM	0.166	20150303_S_DOB_01_CAM_CA_10 SEC	3	8.11297	18374817	644.701
Calmodulin	20	37	FDKDGDGTITTKELGTVM			17	1927.93	CAM	0.166	20150306_S_DOB_02_CAM_CA_10 SEC	3	8.13108	11006903	644.653
Calmodulin	20	37	FDKDGDGTITTKELGTVM			17	1927.93	CAM	0.5	20150303_S_DOB_01_CAM_CA_30 SEC	3	8.12099	16023948	644.972
Calmodulin	20	37	FDKDGDGTITTKELGTVM			17	1927.93	CAM	0.5	20150306_S_DOB_02_CAM_CA_30 SEC	3	8.13194	16531842	644.927
Calmodulin	20	37	FDKDGDGTITTKELGTVM			17	1927.93	CAM	1	20150303_S_DOB_01_CAM_CA_1 MIN	3	8.11796	10831476	645.11
Calmodulin	20	37	FDKDGDGTITTKELGTVM			17	1927.93	CAM	1	20150310_S_DOB_03_CAM_CA_1 MIN	3	8.03145	7642012	645.062
Calmodulin	20	37	FDKDGDGTITTKELGTVM			17	1927.93	CAM	1	20150306_S_DOB_02_CAM_CA_1 MIN	3	8.14901	19063410	645.073
Calmodulin	20	37	FDKDGDGTITTKELGTVM			17	1927.93	CAM	5	20150303_S_DOB_01_CAM_CA_5 MIN	3	8.10128	14701000	645.584
Calmodulin	20	37	FDKDGDGTITTKELGTVM			17	1927.93	CAM	5	20150310_S_DOB_03_CAM_CA_5 MIN	3	8.02052	9748677	645.562
Calmodulin	20	37	FDKDGDGTITTKELGTVM			17	1927.93	CAM	5	20150306_S_DOB_02_CAM_CA_5 MIN	3	8.14359	11853894	645.562
Calmodulin	20	37	FDKDGDGTITTKELGTVM			17	1927.93	CAM	10	20150303_S_DOB_01_CAM_CA_10 MIN	3	8.10876	10855871	645.763
Calmodulin	20	37	FDKDGDGTITTKELGTVM			17	1927.93	CAM	10	20150310_S_DOB_03_CAM_CA_10 MIN	3	8.02458	6783889	645.74
Calmodulin	20	37	FDKDGDGTITTKELGTVM			17	1927.93	CAM	10	20150306_S_DOB_02_CAM_CA_10 MIN	3	8.1568	14057146	645.776
Calmodulin	20	37	FDKDGDGTITTKELGTVM			17	1927.93	CAM	30	20150303_S_DOB_01_CAM_CA_30 MIN	3	8.10422	15190864	646.034
Calmodulin	20	37	FDKDGDGTITTKELGTVM			17	1927.93	CAM	30	20150310_S_DOB_03_CAM_CA_30 MIN	3	8.01526	10239504	646.011
Calmodulin	20	37	FDKDGDGTITTKELGTVM			17	1927.93	CAM	30	20150306_S_DOB_02_CAM_CA_30 MIN	3	8.22091	11015611	645.949
Calmodulin	20	37	FDKDGDGTITTKELGTVM			17	1927.93	CAM	60	20150303_S_DOB_01_CAM_CA_60 MIN	3	8.09924	16260110	646.149
Calmodulin	20	37	FDKDGDGTITTKELGTVM			17	1927.93	CAM	60	20150310_S_DOB_03_CAM_CA_60 MIN	3	8.02098	9856658	646.166
Calmodulin	20	37	FDKDGDGTITTKELGTVM			17	1927.93	CAM	60	20150306_S_DOB_02_CAM_CA_60 MIN	3	8.22574	14437598	646.194
Calmodulin	20	37	FDKDGDGTITTKELGTVM			17	1927.93	CAM	120	20150303_S_DOB_01_CAM_CA_120 MIN	3	8.09889	11018084	646.3
Calmodulin	20	37	FDKDGDGTITTKELGTVM			17	1927.93	CAM	120	20150310_S_DOB_03_CAM_CA_120 MIN	3	8.01354	7239056	646.268
Calmodulin	20	37	FDKDGDGTITTKELGTVM			17	1927.93	CAM	120	20150306_S_DOB_02_CAM_CA_120 MIN	3	8.41019	7029050	646.306
Calmodulin	20	37	FDKDGDGTITTKELGTVM			17	1927.93	CAM + H-helix	0	20150403_S_DOB_01_CAM_CTL	3	8.03277	57502570	643.682
Calmodulin	20	37	FDKDGDGTITTKELGTVM			17	1927.93	CAM + H-helix	0	20150402_S_DOB_01_CAM_CTL	3	8.00956	218943972	643.676
Calmodulin	20	37	FDKDGDGTITTKELGTVM			17	1927.93	CAM + H-helix	0	20150405_S_DOB_01_CAM_CTL	3	7.99336	145553643	643.68
Calmodulin	20	37	FDKDGDGTITTKELGTVM			17	1927.93	CAM + H-helix	0.166	20150405_S_DOB_01_CAM_H_10 SEC	3	7.99932	126982241	644.268
Calmodulin	20	37	FDKDGDGTITTKELGTVM			17	1927.93	CAM + H-helix	0.166	20150402_S_DOB_01_CAM_H_10 SEC	3	8.01234	85274632	644.282
Calmodulin	20	37	FDKDGDGTITTKELGTVM			17	1927.93	CAM + H-helix	0.166	20150403_S_DOB_01_CAM_H_10 SEC	3	8.02125	92945943	644.283
Calmodulin	20	37	FDKDGDGTITTKELGTVM			17	1927.93	CAM + H-helix	0.5	20150403_S_DOB_01_CAM_H_30 SEC	3	8.02114	82296642	644.423
Calmodulin	20	37	FDKDGDGTITTKELGTVM			17	1927.93	CAM + H-helix	0.5	20150405_S_DOB_01_CAM_H_30 SEC	3	8.0006	121419549	644.419
Calmodulin	20	37	FDKDGDGTITTKELGTVM			17	1927.93	CAM + H-helix	0.5	20150402_S_DOB_01_CAM_H_30 SEC	3	8.01567	81766362	644.417
Calmodulin	20	37	FDKDGDGTITTKELGTVM			17	1927.93	CAM + H-helix	1	20150403_S_DOB_01_CAM_H_1 MIN	3	8.02693	114247744	644.571
Calmodulin	20	37	FDKDGDGTITTKELGTVM			17	1927.93	CAM + H-helix	1	20150405_S_DOB_01_CAM_H_1 MIN	3	7.99823	72692073	644.586
Calmodulin	20	37	FDKDGDGTITTKELGTVM			17	1927.93	CAM + H-helix	1	20150402_S_DOB_01_CAM_H_1 MIN	3	8.0106	89471462	644.574
Calmodulin	20	37	FDKDGDGTITTKELGTVM			17	1927.93	CAM + H-helix	5	20150405_S_DOB_01_CAM_H_5 MIN	3	7.99215	70077962	645.074
Calmodulin	20	37	FDKDGDGTITTKELGTVM			17	1927.93	CAM + H-helix	5	20150402_S_DOB_01_CAM_H_5 MIN	3	8.00759	99190756	645.043
Calmodulin	20	37	FDKDGDGTITTKELGTVM			17	1927.93	CAM + H-helix	10	20150402_S_DOB_01_CAM_H_10 MIN	3	8.00452	106866466	645.243
Calmodulin	20	37	FDKDGDGTITTKELGTVM			17	1927.93	CAM + H-helix	10	20150405_S_DOB_01_CAM_H_10 MIN	3	7.98892	121896844	645.244
Calmodulin	20	37	FDKDGDGTITTKELGTVM			17	1927.93	CAM + H-helix	10	20150403_S_DOB_01_CAM_H_10 MIN	3	8.01821	108420350	645.247
Calmodulin	20	37	FDKDGDGTITTKELGTVM			17	1927.93	CAM + H-helix	30	20150405_S_DOB_01_CAM_H_30 MIN	3	7.98783	119080468	645.489
Calmodulin	20	37	FDKDGDGTITTKELGTVM			17	1927.93	CAM + H-helix	30	20150403_S_DOB_01_CAM_H_30 MIN	3	8.01014	110802503	645.49
Calmodulin	20	37	FDKDGDGTITTKELGTVM			17	1927.93	CAM + H-helix	30	20150402_S_DOB_01_CAM_H_30 MIN	3	8.00092	91442764	645.513
Calmodulin	20	37	FDKDGDGTITTKELGTVM			17	1927.93	CAM + H-helix	60	20150402_S_DOB_01_CAM_H_60 MIN	3	7.99479	84080912	645.679
Calmodulin	20	37	FDKDGDGTITTKELGTVM			17	1927.93	CAM + H-helix	60	20150403_S_DOB_01_CAM_H_60 MIN	3	8.01131	91249860	645.651
Calmodulin	20	37	FDKDGDGTITTKELGTVM			17	1927.93	CAM + H-helix	60	20150405_S_DOB_01_CAM_H_60 MIN	3	7.98777	71049753	645.644
Calmodulin	20	37	FDKDGDGTITTKELGTVM			17	1927.93	CAM + H-helix	120	20150405_S_DOB_01_CAM_H_120 MIN	3	7.98411	121269249	645.774
Calmodulin	20	37	FDKDGDGTITTKELGTVM			17	1927.93	CAM + H-helix	120	20150402_S_DOB_01_CAM_H_120 MIN	3	7.99863	72616974	645.825
Calmodulin	20	37	FDKDGDGTITTKELGTVM			17	1927.93	CAM + H-helix	120	20150403_S_DOB_01_CAM_H_120 MIN	3	8.01019	102260155	645.78
Calmodulin	30	37	TKELGTVM			7	878.465	CAM	0	20150303_S_DOB_01_CAM_CA_CTL	2	6.80297	207080	440.014
Calmodulin	30	37	TKELGTVM			7	878.465	CAM	0	20150310_S_DOB_03_CAM_CA_CTL	2	6.8799	174590	439.981
Calmodulin	30	37	TKELGTVM			7	878.465	CAM	0	20150306_S_DOB_02_CAM_CA_CTL	2	6.80548	68518	439.976
Calmodulin	30	37	TKELGTVM			7	878.465	CAM	0.166	20150303_S_DOB_01_CAM_CA_10 SEC	2	6.80361	417571	440.517
Calmodulin	30	37	TKELGTVM			7	878.465	CAM	0.166	20150310_S_DOB_03_CAM_CA_10 SEC	2	6.88383	298971	440.515
Calmodulin	30	37	TKELGTVM			7	878.465	CAM	0.166	20150306_S_DOB_02_CAM_CA_10 SEC	2	6.79684	220575	440.502
Calmodulin	30	37	TKELGTVM			7	878.465	CAM	0.5	20150303_S_DOB_01_CAM_CA_30 SEC	2	6.80961	357771	440.736
Calmodulin	30	37	TKELGTVM			7	878.465	CAM	0.5	20150310_S_DOB_03_CAM_CA_30 SEC	2	6.89998	322320	440.734
Calmodulin	30	37	TKELGTVM			7	878.465	CAM	0.5	20150306_S_DOB_02_CAM_CA_30 SEC	2	6.8041	355226	440.726
Calmodulin	30	37	TKELGTVM			7	878.465	CAM	1	20150303_S_DOB_01_CAM_CA_1 MIN	2	6.81142	289281	440.807
Calmodulin	30	37	TKELGTVM			7	878.465	CAM	1	20150310_S_DOB_03_CAM_CA_1 MIN	2	6.71736	195739	440.815
Calmodulin	30	37	TKELGTVM			7	878.465	CAM	1	20150306_S_DOB_02_CAM_CA_1 MIN	2	6.80647	377916	440.814
Calmodulin	30	37	TKELGTVM			7	878.465	CAM	5	20150303_S_DOB_01_CAM_CA_5 MIN	2	6.80287	320087	441.183
Calmodulin	30	37	TKELGTVM			7	878.465	CAM	5	20150310_S_DOB_03_CAM_CA_5 MIN	2	6.71337	227797	441.183
Calmodulin	30	37	TKELGTVM			7	878.465	CAM	5	20150306_S_DOB_02_CAM_CA_5 MIN	2	6.80441	261805	441.19
Calmodulin	30	37	TKELGTVM			7	878.465	CAM	10	20150303_S_DOB_01_CAM_CA_10 MIN	2	6.8029	239388	441.354
Calmodulin	30	37	TKELGTVM			7	878.465	CAM	10	20150310_S_DOB_03_CAM_CA_10 MIN	2	6.72237	191214	441.364
Calmodulin	30	37	TKELGTVM			7	878.465	CAM	10	20150306_S_DOB_02_CAM_CA_10 MIN	2	6.81578	301321	441.339
Calmodulin	30	37	TKELGTVM			7	878.465	CAM	30	20150303_S_DOB_01_CAM_CA_30 MIN	2	6.80108	305374	441.598
Calmodulin	30	37	TKELGTVM			7	878.465	CAM	30	20150310_S_DOB_03_CAM_CA_30 MIN	2	6.70917	235036	441.609
Calmodulin	30	37	TKELGTVM			7	878.465	CAM	30	20150306_S_DOB_02_CAM_CA_30 MIN	2	6.82367	275471	441.584
Calmodulin	30	37	TKELGTVM			7	878.465	CAM	60	20150303_S_DOB_01_CAM_CA_60 MIN	2	6.79251	312788	441.658
Calmodulin	30	37	TKELGTVM			7	878.465	CAM	60	20150310_S_DOB_03_CAM_CA_60 MIN	2	6.71675	218392	441.689
Calmodulin	30	37	TKELGTVM			7	878.465	CAM	60	20150306_S_DOB_02_CAM_CA_60 MIN	2	6.82182	304822	441.684
Calmodulin	30	37	TKELGTVM			7	878.465	CAM	120	20150303_S_DOB_01_CAM_CA_120 MIN	2	6.79593	243393	441.761
Calmodulin	30	37	TKELGTVM			7	878.465	CAM	120	20150310_S_DOB_03_CAM_CA_120 MIN	2	6.70782	149773	441.747
Calmodulin	30	37	TKELGTVM			7	878.465	CAM	120	20150306_S_DOB_02_CAM_CA_120 MIN	2	6.83213	137576	441.81
Calmodulin	30	37	TKELGTVM			7	878.465	CAM + H-helix	0	20150403_S_DOB_01_CAM_CTL	2	6.71347	557054	440.011
Calmodulin	30	37	TKELGTVM			7	878.465	CAM + H-helix	0	20150402_S_DOB_01_CAM_CTL	2	6.6865	2250370	440.011
Calmodulin	30	37	TKELGTVM			7	878.465	CAM + H-helix	0	20150405_S_DOB_01_CAM_CTL	2	6.67083	1342196	440.001
Calmodulin	30	37	TKELGTVM			7	878.465	CAM + H-helix	0.166	20150405_S_DOB_01_CAM_H_10 SEC	2	6.68276	1662731	440.169
Calmodulin	30	37	TKELGTVM			7	878.465	CAM + H-helix	0.166	20150402_S_DOB_01_CAM_H_10 SEC	2	6.69664	1525086	440.167
Calmodulin	30	37	TKELGTVM			7	878.465	CAM + H-helix	0.166	20150403_S_DOB_01_CAM_H_10 SEC	2	6.70889	1668585	440.178
Calmodulin	30	37	TKELGTVM			7	878.465	CAM + H-helix	0.5	20150403_S_DOB_01_CAM_H_30 SEC	2	6.70606	1517527	440.327
Calmodulin	30	37	TKELGTVM			7	878.465	CAM + H-helix	0.5	20150405_S_DOB_01_CAM_H_30 SEC	2	6.68347	1624901	440.31
Calmodulin	30	37	TKELGTVM			7	878.465	CAM + H-helix	0.5	20150402_S_DOB_01_CAM_H_30 SEC	2	6.69216	1424741	440.289
Calmodulin	30	37	TKELGTVM			7	878.465	CAM + H-helix	1	20150403_S_DOB_01_CAM_H_1 MIN	2	6.71929	1599628	440.476
Calmodulin	30	37	TKELGTVM			7	878.465	CAM + H-helix	1	20150405_S_DOB_01_CAM_H_1 MIN	2	6.68228	1056022	440.451
Calmodulin	30	37	TKELGTVM			7	878.465	CAM + H-helix	1	20150402_S_DOB_01_CAM_H_1 MIN	2	6.69392	1515677	440.47
Calmodulin	30	37	TKELGTVM			7	878.465	CAM + H-helix	5	20150405_S_DOB_01_CAM_H_5 MIN	2	6.67926	979636	440.86
Calmodulin	30	37	TKELGTVM			7	878.465	CAM + H-helix	5	20150402_S_DOB_01_CAM_H_5 MIN	2	6.6926	1417063	440.857
Calmodulin	30	37	TKELGTVM			7	878.465	CAM + H-helix	10	20150402_S_DOB_01_CAM_H_10 MIN	2	6.70024	1639036	441.008
Calmodulin	30	37	TKELGTVM			7	878.465	CAM + H-helix	10	20150405_S_DOB_01_CAM_H_10 MIN	2	6.67767	1697481	441.002
Calmodulin	30	37	TKELGTVM			7	878.465	CAM + H-helix	10	20150403_S_DOB_01_CAM_H_10 MIN	2	6.70998	1534540	441.009
Calmodulin	30	37	TKELGTVM			7	878.465	CAM + H-helix	30	20150405_S_DOB_01_CAM_H_30 MIN	2	6.67886	1607631	441.211
Calmodulin	30	37	TKELGTVM			7	878.465	CAM + H-helix	30	20150403_S_DOB_01_CAM_H_30 MIN	2	6.70045	1582774	441.193
Calmodulin	30	37	TKELGTVM			7	878.465	CAM + H-helix	30	20150402_S_DOB_01_CAM_H_30 MIN	2	6.6965	1504886	441.192
Calmodulin	30	37	TKELGTVM			7	878.465	CAM + H-helix	60	20150402_S_DOB_01_CAM_H_60 MIN	2	6.69176	1485375	441.347
Calmodulin	30	37	TKELGTVM			7	878.465	CAM + H-helix	60	20150403_S_DOB_01_CAM_H_60 MIN	2	6.70535	1687687	441.297
Calmodulin	30	37	TKELGTVM			7	878.465	CAM + H-helix	60	20150405_S_DOB_01_CAM_H_60 MIN	2	6.68075	1015153	441.315
Calmodulin	30	37	TKELGTVM			7	878.465	CAM + H-helix	120	20150405_S_DOB_01_CAM_H_120 MIN	2	6.67837	1693078	441.397
Calmodulin	30	37	TKELGTVM			7	878.465	CAM + H-helix	120	20150402_S_DOB_01_CAM_H_120 MIN	2	6.69268	1301827	441.436
Calmodulin	30	37	TKELGTVM			7	878.465	CAM + H-helix	120	20150403_S_DOB_01_CAM_H_120 MIN	2	6.70363	1617291	441.39
Calmodulin	36	46	VMRSLGQNPTE			9	1231.61	CAM	0	20150303_S_DOB_01_CAM_CA_CTL	2	5.96533	720814	616.664
Calmodulin	36	46	VMRSLGQNPTE			9	1231.61	CAM	0	20150310_S_DOB_03_CAM_CA_CTL	2	6.01593	664997	616.697
Calmodulin	36	46	VMRSLGQNPTE			9	1231.61	CAM	0	20150306_S_DOB_02_CAM_CA_CTL	2	5.96768	261045	616.665
Calmodulin	36	46	VMRSLGQNPTE			9	1231.61	CAM	0.166	20150303_S_DOB_01_CAM_CA_10 SEC	2	5.97079	1548478	618.2
Calmodulin	36	46	VMRSLGQNPTE			9	1231.61	CAM	0.166	20150310_S_DOB_03_CAM_CA_10 SEC	2	6.01411	1092442	618.176
Calmodulin	36	46	VMRSLGQNPTE			9	1231.61	CAM	0.166	20150306_S_DOB_02_CAM_CA_10 SEC	2	5.95824	836218	618.134
Calmodulin	36	46	VMRSLGQNPTE			9	1231.61	CAM	0.5	20150303_S_DOB_01_CAM_CA_30 SEC	2	5.97678	1265010	618.677
Calmodulin	36	46	VMRSLGQNPTE			9	1231.61	CAM	0.5	20150310_S_DOB_03_CAM_CA_30 SEC	2	6.02589	1179693	618.671
Calmodulin	36	46	VMRSLGQNPTE			9	1231.61	CAM	0.5	20150306_S_DOB_02_CAM_CA_30 SEC	2	5.96061	1284933	618.657
Calmodulin	36	46	VMRSLGQNPTE			9	1231.61	CAM	1	20150303_S_DOB_01_CAM_CA_1 MIN	2	5.98219	977960	618.866
Calmodulin	36	46	VMRSLGQNPTE			9	1231.61	CAM	1	20150310_S_DOB_03_CAM_CA_1 MIN	2	5.86714	647063	618.891
Calmodulin	36	46	VMRSLGQNPTE			9	1231.61	CAM	1	20150306_S_DOB_02_CAM_CA_1 MIN	2	5.95941	1397959	618.891
Calmodulin	36	46	VMRSLGQNPTE			9	1231.61	CAM	5	20150303_S_DOB_01_CAM_CA_5 MIN	2	5.9685	1142265	619.225
Calmodulin	36	46	VMRSLGQNPTE			9	1231.61	CAM	5	20150310_S_DOB_03_CAM_CA_5 MIN	2	5.86481	786562	619.264
Calmodulin	36	46	VMRSLGQNPTE			9	1231.61	CAM	5	20150306_S_DOB_02_CAM_CA_5 MIN	2	5.96098	949146	619.215
Calmodulin	36	46	VMRSLGQNPTE			9	1231.61	CAM	10	20150303_S_DOB_01_CAM_CA_10 MIN	2	5.96776	928645	619.272
Calmodulin	36	46	VMRSLGQNPTE			9	1231.61	CAM	10	20150310_S_DOB_03_CAM_CA_10 MIN	2	5.87511	653192	619.272
Calmodulin	36	46	VMRSLGQNPTE			9	1231.61	CAM	10	20150306_S_DOB_02_CAM_CA_10 MIN	2	5.96999	1085444	619.278
Calmodulin	36	46	VMRSLGQNPTE			9	1231.61	CAM	30	20150303_S_DOB_01_CAM_CA_30 MIN	2	5.96464	1167434	619.268
Calmodulin	36	46	VMRSLGQNPTE			9	1231.61	CAM	30	20150310_S_DOB_03_CAM_CA_30 MIN	2	5.86667	825966	619.273
Calmodulin	36	46	VMRSLGQNPTE			9	1231.61	CAM	30	20150306_S_DOB_02_CAM_CA_30 MIN	2	5.97147	983127	619.246
Calmodulin	36	46	VMRSLGQNPTE			9	1231.61	CAM	60	20150303_S_DOB_01_CAM_CA_60 MIN	2	5.96388	1204899	619.256
Calmodulin	36	46	VMRSLGQNPTE			9	1231.61	CAM	60	20150310_S_DOB_03_CAM_CA_60 MIN	2	5.86894	814146	619.267
Calmodulin	36	46	VMRSLGQNPTE			9	1231.61	CAM	60	20150306_S_DOB_02_CAM_CA_60 MIN	2	5.97177	1093315	619.29
Calmodulin	36	46	VMRSLGQNPTE			9	1231.61	CAM	120	20150303_S_DOB_01_CAM_CA_120 MIN	2	5.96291	887410	619.236
Calmodulin	36	46	VMRSLGQNPTE			9	1231.61	CAM	120	20150310_S_DOB_03_CAM_CA_120 MIN	2	5.86339	544884	619.252
Calmodulin	36	46	VMRSLGQNPTE			9	1231.61	CAM	120	20150306_S_DOB_02_CAM_CA_120 MIN	2	5.98319	549447	619.22
Calmodulin	36	46	VMRSLGQNPTE			9	1231.61	CAM + H-helix	0	20150403_S_DOB_01_CAM_CTL	2	5.8811	3022102	616.682
Calmodulin	36	46	VMRSLGQNPTE			9	1231.61	CAM + H-helix	0	20150402_S_DOB_01_CAM_CTL	2	5.85614	13173142	616.66
Calmodulin	36	46	VMRSLGQNPTE			9	1231.61	CAM + H-helix	0	20150405_S_DOB_01_CAM_CTL	2	5.83977	8348850	616.659
Calmodulin	36	46	VMRSLGQNPTE			9	1231.61	CAM + H-helix	0.166	20150405_S_DOB_01_CAM_H_10 SEC	2	5.85278	8542418	617.772
Calmodulin	36	46	VMRSLGQNPTE			9	1231.61	CAM + H-helix	0.166	20150402_S_DOB_01_CAM_H_10 SEC	2	5.8644	6158153	617.802
Calmodulin	36	46	VMRSLGQNPTE			9	1231.61	CAM + H-helix	0.166	20150403_S_DOB_01_CAM_H_10 SEC	2	5.87414	6712106	617.818
Calmodulin	36	46	VMRSLGQNPTE			9	1231.61	CAM + H-helix	0.5	20150403_S_DOB_01_CAM_H_30 SEC	2	5.87407	6123604	617.957
Calmodulin	36	46	VMRSLGQNPTE			9	1231.61	CAM + H-helix	0.5	20150405_S_DOB_01_CAM_H_30 SEC	2	5.85261	8136938	617.968
Calmodulin	36	46	VMRSLGQNPTE			9	1231.61	CAM + H-helix	0.5	20150402_S_DOB_01_CAM_H_30 SEC	2	5.86139	5647597	617.988
Calmodulin	36	46	VMRSLGQNPTE			9	1231.61	CAM + H-helix	1	20150403_S_DOB_01_CAM_H_1 MIN	2	5.88919	7360412	618.115
Calmodulin	36	46	VMRSLGQNPTE			9	1231.61	CAM + H-helix	1	20150405_S_DOB_01_CAM_H_1 MIN	2	5.84872	5033159	618.179
Calmodulin	36	46	VMRSLGQNPTE			9	1231.61	CAM + H-helix	1	20150402_S_DOB_01_CAM_H_1 MIN	2	5.86225	6221798	618.174
Calmodulin	36	46	VMRSLGQNPTE			9	1231.61	CAM + H-helix	5	20150405_S_DOB_01_CAM_H_5 MIN	2	5.84621	4817603	618.716
Calmodulin	36	46	VMRSLGQNPTE			9	1231.61	CAM + H-helix	5	20150402_S_DOB_01_CAM_H_5 MIN	2	5.85933	6320133	618.689
Calmodulin	36	46	VMRSLGQNPTE			9	1231.61	CAM + H-helix	10	20150402_S_DOB_01_CAM_H_10 MIN	2	5.87174	6945836	618.938
Calmodulin	36	46	VMRSLGQNPTE			9	1231.61	CAM + H-helix	10	20150405_S_DOB_01_CAM_H_10 MIN	2	5.84569	8345332	618.937
Calmodulin	36	46	VMRSLGQNPTE			9	1231.61	CAM + H-helix	10	20150403_S_DOB_01_CAM_H_10 MIN	2	5.87757	7066213	618.901
Calmodulin	36	46	VMRSLGQNPTE			9	1231.61	CAM + H-helix	30	20150405_S_DOB_01_CAM_H_30 MIN	2	5.8486	8313694	619.178
Calmodulin	36	46	VMRSLGQNPTE			9	1231.61	CAM + H-helix	30	20150403_S_DOB_01_CAM_H_30 MIN	2	5.86965	7797043	619.136
Calmodulin	36	46	VMRSLGQNPTE			9	1231.61	CAM + H-helix	30	20150402_S_DOB_01_CAM_H_30 MIN	2	5.86677	6263356	619.198
Calmodulin	36	46	VMRSLGQNPTE			9	1231.61	CAM + H-helix	60	20150402_S_DOB_01_CAM_H_60 MIN	2	5.86064	6015579	619.275
Calmodulin	36	46	VMRSLGQNPTE			9	1231.61	CAM + H-helix	60	20150403_S_DOB_01_CAM_H_60 MIN	2	5.87254	7265261	619.206
Calmodulin	36	46	VMRSLGQNPTE			9	1231.61	CAM + H-helix	60	20150405_S_DOB_01_CAM_H_60 MIN	2	5.85028	4903630	619.249
Calmodulin	36	46	VMRSLGQNPTE			9	1231.61	CAM + H-helix	120	20150405_S_DOB_01_CAM_H_120 MIN	2	5.84812	8561815	619.264
Calmodulin	36	46	VMRSLGQNPTE			9	1231.61	CAM + H-helix	120	20150402_S_DOB_01_CAM_H_120 MIN	2	5.86339	5473065	619.283
Calmodulin	36	46	VMRSLGQNPTE			9	1231.61	CAM + H-helix	120	20150403_S_DOB_01_CAM_H_120 MIN	2	5.87224	7354143	619.205
Calmodulin	38	48	RSLGQNPTEAE			9	1201.58	CAM	0	20150303_S_DOB_01_CAM_CA_CTL	2	5.2994	134028	601.645
Calmodulin	38	48	RSLGQNPTEAE			9	1201.58	CAM	0	20150310_S_DOB_03_CAM_CA_CTL	2	5.32824	120160	601.587
Calmodulin	38	48	RSLGQNPTEAE			9	1201.58	CAM	0	20150306_S_DOB_02_CAM_CA_CTL	2	5.30619	50687	601.569
Calmodulin	38	48	RSLGQNPTEAE			9	1201.58	CAM	0.166	20150303_S_DOB_01_CAM_CA_10 SEC	2	5.31159	291197	603.266
Calmodulin	38	48	RSLGQNPTEAE			9	1201.58	CAM	0.166	20150310_S_DOB_03_CAM_CA_10 SEC	2	5.33104	200378	603.216
Calmodulin	38	48	RSLGQNPTEAE			9	1201.58	CAM	0.166	20150306_S_DOB_02_CAM_CA_10 SEC	2	5.30114	167903	603.183
Calmodulin	38	48	RSLGQNPTEAE			9	1201.58	CAM	0.5	20150303_S_DOB_01_CAM_CA_30 SEC	2	5.31164	236866	603.549
Calmodulin	38	48	RSLGQNPTEAE			9	1201.58	CAM	0.5	20150310_S_DOB_03_CAM_CA_30 SEC	2	5.34045	220647	603.506
Calmodulin	38	48	RSLGQNPTEAE			9	1201.58	CAM	0.5	20150306_S_DOB_02_CAM_CA_30 SEC	2	5.30373	250044	603.517
Calmodulin	38	48	RSLGQNPTEAE			9	1201.58	CAM	1	20150303_S_DOB_01_CAM_CA_1 MIN	2	5.32187	160144	603.606
Calmodulin	38	48	RSLGQNPTEAE			9	1201.58	CAM	1	20150310_S_DOB_03_CAM_CA_1 MIN	2	5.19823	122217	603.569
Calmodulin	38	48	RSLGQNPTEAE			9	1201.58	CAM	1	20150306_S_DOB_02_CAM_CA_1 MIN	2	5.30081	288495	603.638
Calmodulin	38	48	RSLGQNPTEAE			9	1201.58	CAM	5	20150303_S_DOB_01_CAM_CA_5 MIN	2	5.30697	216803	603.917
Calmodulin	38	48	RSLGQNPTEAE			9	1201.58	CAM	5	20150310_S_DOB_03_CAM_CA_5 MIN	2	5.19004	146688	604.014
Calmodulin	38	48	RSLGQNPTEAE			9	1201.58	CAM	5	20150306_S_DOB_02_CAM_CA_5 MIN	2	5.29492	184016	604.019
Calmodulin	38	48	RSLGQNPTEAE			9	1201.58	CAM	10	20150303_S_DOB_01_CAM_CA_10 MIN	2	5.30819	157763	604.013
Calmodulin	38	48	RSLGQNPTEAE			9	1201.58	CAM	10	20150310_S_DOB_03_CAM_CA_10 MIN	2	5.20332	108452	604.072
Calmodulin	38	48	RSLGQNPTEAE			9	1201.58	CAM	10	20150306_S_DOB_02_CAM_CA_10 MIN	2	5.30449	219305	604.17
Calmodulin	38	48	RSLGQNPTEAE			9	1201.58	CAM	30	20150303_S_DOB_01_CAM_CA_30 MIN	2	5.30583	216221	604.195
Calmodulin	38	48	RSLGQNPTEAE			9	1201.58	CAM	30	20150310_S_DOB_03_CAM_CA_30 MIN	2	5.18961	158201	604.167
Calmodulin	38	48	RSLGQNPTEAE			9	1201.58	CAM	60	20150303_S_DOB_01_CAM_CA_60 MIN	2	5.30737	228897	604.164
Calmodulin	38	48	RSLGQNPTEAE			9	1201.58	CAM	60	20150310_S_DOB_03_CAM_CA_60 MIN	2	5.1948	162949	604.223
Calmodulin	38	48	RSLGQNPTEAE			9	1201.58	CAM	60	20150306_S_DOB_02_CAM_CA_60 MIN	2	5.29794	212082	604.207
Calmodulin	38	48	RSLGQNPTEAE			9	1201.58	CAM	120	20150303_S_DOB_01_CAM_CA_120 MIN	2	5.30099	168365	604.178
Calmodulin	38	48	RSLGQNPTEAE			9	1201.58	CAM	120	20150310_S_DOB_03_CAM_CA_120 MIN	2	5.18651	105451	604.122
Calmodulin	38	48	RSLGQNPTEAE			9	1201.58	CAM	120	20150306_S_DOB_02_CAM_CA_120 MIN	2	5.30404	114952	604.16
Calmodulin	38	48	RSLGQNPTEAE			9	1201.58	CAM + H-helix	0	20150403_S_DOB_01_CAM_CTL	2	5.22408	678422	601.627
Calmodulin	38	48	RSLGQNPTEAE			9	1201.58	CAM + H-helix	0	20150402_S_DOB_01_CAM_CTL	2	5.19828	2590274	601.626
Calmodulin	38	48	RSLGQNPTEAE			9	1201.58	CAM + H-helix	0	20150405_S_DOB_01_CAM_CTL	2	5.18092	1836609	601.618
Calmodulin	38	48	RSLGQNPTEAE			9	1201.58	CAM + H-helix	0.166	20150405_S_DOB_01_CAM_H_10 SEC	2	5.19305	1834023	602.915
Calmodulin	38	48	RSLGQNPTEAE			9	1201.58	CAM + H-helix	0.166	20150402_S_DOB_01_CAM_H_10 SEC	2	5.20506	1190848	602.947
Calmodulin	38	48	RSLGQNPTEAE			9	1201.58	CAM + H-helix	0.166	20150403_S_DOB_01_CAM_H_10 SEC	2	5.21395	1370083	602.952
Calmodulin	38	48	RSLGQNPTEAE			9	1201.58	CAM + H-helix	0.5	20150403_S_DOB_01_CAM_H_30 SEC	2	5.21509	1208123	603.027
Calmodulin	38	48	RSLGQNPTEAE			9	1201.58	CAM + H-helix	0.5	20150405_S_DOB_01_CAM_H_30 SEC	2	5.1944	1697240	603.032
Calmodulin	38	48	RSLGQNPTEAE			9	1201.58	CAM + H-helix	0.5	20150402_S_DOB_01_CAM_H_30 SEC	2	5.20531	1116753	603.045
Calmodulin	38	48	RSLGQNPTEAE			9	1201.58	CAM + H-helix	1	20150403_S_DOB_01_CAM_H_1 MIN	2	5.22891	1639197	603.123
Calmodulin	38	48	RSLGQNPTEAE			9	1201.58	CAM + H-helix	1	20150405_S_DOB_01_CAM_H_1 MIN	2	5.1895	1084160	603.115
Calmodulin	38	48	RSLGQNPTEAE			9	1201.58	CAM + H-helix	1	20150402_S_DOB_01_CAM_H_1 MIN	2	5.20387	1265584	603.132
Calmodulin	38	48	RSLGQNPTEAE			9	1201.58	CAM + H-helix	5	20150405_S_DOB_01_CAM_H_5 MIN	2	5.18476	999336	603.525
Calmodulin	38	48	RSLGQNPTEAE			9	1201.58	CAM + H-helix	5	20150402_S_DOB_01_CAM_H_5 MIN	2	5.20201	1360842	603.515
Calmodulin	38	48	RSLGQNPTEAE			9	1201.58	CAM + H-helix	10	20150402_S_DOB_01_CAM_H_10 MIN	2	5.21435	1435379	603.728
Calmodulin	38	48	RSLGQNPTEAE			9	1201.58	CAM + H-helix	10	20150405_S_DOB_01_CAM_H_10 MIN	2	5.18818	1798695	603.708
Calmodulin	38	48	RSLGQNPTEAE			9	1201.58	CAM + H-helix	10	20150403_S_DOB_01_CAM_H_10 MIN	2	5.2185	1530670	603.729
Calmodulin	38	48	RSLGQNPTEAE			9	1201.58	CAM + H-helix	30	20150405_S_DOB_01_CAM_H_30 MIN	2	5.18651	1732092	603.928
Calmodulin	38	48	RSLGQNPTEAE			9	1201.58	CAM + H-helix	30	20150403_S_DOB_01_CAM_H_30 MIN	2	5.20817	1620691	603.922
Calmodulin	38	48	RSLGQNPTEAE			9	1201.58	CAM + H-helix	30	20150402_S_DOB_01_CAM_H_30 MIN	2	5.20693	1266615	603.975
Calmodulin	38	48	RSLGQNPTEAE			9	1201.58	CAM + H-helix	60	20150402_S_DOB_01_CAM_H_60 MIN	2	5.20165	1188432	604.076
Calmodulin	38	48	RSLGQNPTEAE			9	1201.58	CAM + H-helix	60	20150403_S_DOB_01_CAM_H_60 MIN	2	5.21107	1396633	604.017
Calmodulin	38	48	RSLGQNPTEAE			9	1201.58	CAM + H-helix	60	20150405_S_DOB_01_CAM_H_60 MIN	2	5.18836	1047380	604.002
Calmodulin	38	48	RSLGQNPTEAE			9	1201.58	CAM + H-helix	120	20150405_S_DOB_01_CAM_H_120 MIN	2	5.18624	1814556	604.095
Calmodulin	38	48	RSLGQNPTEAE			9	1201.58	CAM + H-helix	120	20150402_S_DOB_01_CAM_H_120 MIN	2	5.19969	1073596	604.115
Calmodulin	38	48	RSLGQNPTEAE			9	1201.58	CAM + H-helix	120	20150403_S_DOB_01_CAM_H_120 MIN	2	5.20913	1508588	604.077
Calmodulin	43	49	NPTEAEL			5	773.368	CAM	0	20150303_S_DOB_01_CAM_CA_CTL	1	5.17457	56274	773.663
Calmodulin	43	49	NPTEAEL			5	773.368	CAM	0	20150310_S_DOB_03_CAM_CA_CTL	1	5.19669	52848	773.644
Calmodulin	43	49	NPTEAEL			5	773.368	CAM	0	20150306_S_DOB_02_CAM_CA_CTL	1	5.16911	21329	773.672
Calmodulin	43	49	NPTEAEL			5	773.368	CAM	0.166	20150303_S_DOB_01_CAM_CA_10 SEC	1	5.17967	119048	775.266
Calmodulin	43	49	NPTEAEL			5	773.368	CAM	0.166	20150310_S_DOB_03_CAM_CA_10 SEC	1	5.20093	84616	775.27
Calmodulin	43	49	NPTEAEL			5	773.368	CAM	0.166	20150306_S_DOB_02_CAM_CA_10 SEC	1	5.16483	73951	775.28
Calmodulin	43	49	NPTEAEL			5	773.368	CAM	0.5	20150303_S_DOB_01_CAM_CA_30 SEC	1	5.18159	96288	775.465
Calmodulin	43	49	NPTEAEL			5	773.368	CAM	0.5	20150310_S_DOB_03_CAM_CA_30 SEC	1	5.20534	95042	775.445
Calmodulin	43	49	NPTEAEL			5	773.368	CAM	0.5	20150306_S_DOB_02_CAM_CA_30 SEC	1	5.16938	110652	775.464
Calmodulin	43	49	NPTEAEL			5	773.368	CAM	1	20150303_S_DOB_01_CAM_CA_1 MIN	1	5.18944	75162	775.544
Calmodulin	43	49	NPTEAEL			5	773.368	CAM	1	20150310_S_DOB_03_CAM_CA_1 MIN	1	5.05457	50651	775.78
Calmodulin	43	49	NPTEAEL			5	773.368	CAM	1	20150306_S_DOB_02_CAM_CA_1 MIN	1	5.17197	117891	775.628
Calmodulin	43	49	NPTEAEL			5	773.368	CAM	5	20150303_S_DOB_01_CAM_CA_5 MIN	1	5.17388	93662	776.027
Calmodulin	43	49	NPTEAEL			5	773.368	CAM	5	20150310_S_DOB_03_CAM_CA_5 MIN	1	5.04785	66374	776.118
Calmodulin	43	49	NPTEAEL			5	773.368	CAM	5	20150306_S_DOB_02_CAM_CA_5 MIN	1	5.16512	77855	775.848
Calmodulin	43	49	NPTEAEL			5	773.368	CAM	10	20150303_S_DOB_01_CAM_CA_10 MIN	1	5.17178	69030	776.148
Calmodulin	43	49	NPTEAEL			5	773.368	CAM	10	20150310_S_DOB_03_CAM_CA_10 MIN	1	5.06275	47606	775.966
Calmodulin	43	49	NPTEAEL			5	773.368	CAM	10	20150306_S_DOB_02_CAM_CA_10 MIN	1	5.17604	77259	776.067
Calmodulin	43	49	NPTEAEL			5	773.368	CAM	30	20150303_S_DOB_01_CAM_CA_30 MIN	1	5.17112	88602	776.102
Calmodulin	43	49	NPTEAEL			5	773.368	CAM	30	20150310_S_DOB_03_CAM_CA_30 MIN	1	5.04885	65853	776.197
Calmodulin	43	49	NPTEAEL			5	773.368	CAM	60	20150303_S_DOB_01_CAM_CA_60 MIN	1	5.17258	99003	776.147
Calmodulin	43	49	NPTEAEL			5	773.368	CAM	60	20150310_S_DOB_03_CAM_CA_60 MIN	1	5.05114	69743	776.223
Calmodulin	43	49	NPTEAEL			5	773.368	CAM	60	20150306_S_DOB_02_CAM_CA_60 MIN	1	5.16989	83032	776.216
Calmodulin	43	49	NPTEAEL			5	773.368	CAM	120	20150303_S_DOB_01_CAM_CA_120 MIN	1	5.16628	71926	776.181
Calmodulin	43	49	NPTEAEL			5	773.368	CAM	120	20150310_S_DOB_03_CAM_CA_120 MIN	1	5.0444	51448	776.172
Calmodulin	43	49	NPTEAEL			5	773.368	CAM + H-helix	0	20150403_S_DOB_01_CAM_CTL	1	5.08324	278426	773.774
Calmodulin	43	49	NPTEAEL			5	773.368	CAM + H-helix	0	20150402_S_DOB_01_CAM_CTL	1	5.05381	1044915	773.792
Calmodulin	43	49	NPTEAEL			5	773.368	CAM + H-helix	0	20150405_S_DOB_01_CAM_CTL	1	5.03909	903651	773.778
Calmodulin	43	49	NPTEAEL			5	773.368	CAM + H-helix	0.166	20150405_S_DOB_01_CAM_H_10 SEC	1	5.05164	822514	775.114
Calmodulin	43	49	NPTEAEL			5	773.368	CAM + H-helix	0.166	20150402_S_DOB_01_CAM_H_10 SEC	1	5.06428	463204	775.237
Calmodulin	43	49	NPTEAEL			5	773.368	CAM + H-helix	0.166	20150403_S_DOB_01_CAM_H_10 SEC	1	5.07322	549109	775.2
Calmodulin	43	49	NPTEAEL			5	773.368	CAM + H-helix	0.5	20150403_S_DOB_01_CAM_H_30 SEC	1	5.0724	513917	775.248
Calmodulin	43	49	NPTEAEL			5	773.368	CAM + H-helix	0.5	20150405_S_DOB_01_CAM_H_30 SEC	1	5.05012	786396	775.235
Calmodulin	43	49	NPTEAEL			5	773.368	CAM + H-helix	0.5	20150402_S_DOB_01_CAM_H_30 SEC	1	5.06084	440080	775.309
Calmodulin	43	49	NPTEAEL			5	773.368	CAM + H-helix	1	20150403_S_DOB_01_CAM_H_1 MIN	1	5.08927	702694	775.245
Calmodulin	43	49	NPTEAEL			5	773.368	CAM + H-helix	1	20150405_S_DOB_01_CAM_H_1 MIN	1	5.04611	479906	775.24
Calmodulin	43	49	NPTEAEL			5	773.368	CAM + H-helix	1	20150402_S_DOB_01_CAM_H_1 MIN	1	5.06196	482907	775.381
Calmodulin	43	49	NPTEAEL			5	773.368	CAM + H-helix	5	20150405_S_DOB_01_CAM_H_5 MIN	1	5.04223	465578	775.337
Calmodulin	43	49	NPTEAEL			5	773.368	CAM + H-helix	5	20150402_S_DOB_01_CAM_H_5 MIN	1	5.06049	532630	775.503
Calmodulin	43	49	NPTEAEL			5	773.368	CAM + H-helix	10	20150402_S_DOB_01_CAM_H_10 MIN	1	5.0762	591181	775.603
Calmodulin	43	49	NPTEAEL			5	773.368	CAM + H-helix	10	20150405_S_DOB_01_CAM_H_10 MIN	1	5.04421	809583	775.53
Calmodulin	43	49	NPTEAEL			5	773.368	CAM + H-helix	10	20150403_S_DOB_01_CAM_H_10 MIN	1	5.0778	699226	775.513
Calmodulin	43	49	NPTEAEL			5	773.368	CAM + H-helix	30	20150405_S_DOB_01_CAM_H_30 MIN	1	5.04404	785352	775.721
Calmodulin	43	49	NPTEAEL			5	773.368	CAM + H-helix	30	20150403_S_DOB_01_CAM_H_30 MIN	1	5.06644	753977	775.683
Calmodulin	43	49	NPTEAEL			5	773.368	CAM + H-helix	30	20150402_S_DOB_01_CAM_H_30 MIN	1	5.06473	499921	775.839
Calmodulin	43	49	NPTEAEL			5	773.368	CAM + H-helix	60	20150402_S_DOB_01_CAM_H_60 MIN	1	5.05804	471156	775.936
Calmodulin	43	49	NPTEAEL			5	773.368	CAM + H-helix	60	20150403_S_DOB_01_CAM_H_60 MIN	1	5.07045	678735	775.794
Calmodulin	43	49	NPTEAEL			5	773.368	CAM + H-helix	60	20150405_S_DOB_01_CAM_H_60 MIN	1	5.04542	449587	775.795
Calmodulin	43	49	NPTEAEL			5	773.368	CAM + H-helix	120	20150405_S_DOB_01_CAM_H_120 MIN	1	5.04221	747198	775.899
Calmodulin	43	49	NPTEAEL			5	773.368	CAM + H-helix	120	20150402_S_DOB_01_CAM_H_120 MIN	1	5.05797	420242	776.023
Calmodulin	43	49	NPTEAEL			5	773.368	CAM + H-helix	120	20150403_S_DOB_01_CAM_H_120 MIN	1	5.06728	700501	775.859
Calmodulin	56	66	VDADGNGTIDF			10	1123.49	CAM	0	20150303_S_DOB_01_CAM_CA_CTL	2	8.82161	1161711	562.536
Calmodulin	56	66	VDADGNGTIDF			10	1123.49	CAM	0	20150306_S_DOB_02_CAM_CA_CTL	2	8.86218	527853	562.551
Calmodulin	56	66	VDADGNGTIDF			10	1123.49	CAM	0.166	20150303_S_DOB_01_CAM_CA_10 SEC	2	8.82596	2504404	563.177
Calmodulin	56	66	VDADGNGTIDF			10	1123.49	CAM	0.166	20150306_S_DOB_02_CAM_CA_10 SEC	2	8.86096	1454860	563.121
Calmodulin	56	66	VDADGNGTIDF			10	1123.49	CAM	0.5	20150303_S_DOB_01_CAM_CA_30 SEC	2	8.83307	2110426	563.347
Calmodulin	56	66	VDADGNGTIDF			10	1123.49	CAM	0.5	20150306_S_DOB_02_CAM_CA_30 SEC	2	8.87311	2201809	563.352
Calmodulin	56	66	VDADGNGTIDF			10	1123.49	CAM	1	20150303_S_DOB_01_CAM_CA_1 MIN	2	8.8341	1706266	563.459
Calmodulin	56	66	VDADGNGTIDF			10	1123.49	CAM	1	20150310_S_DOB_03_CAM_CA_1 MIN	2	8.73541	1226467	563.479
Calmodulin	56	66	VDADGNGTIDF			10	1123.49	CAM	1	20150306_S_DOB_02_CAM_CA_1 MIN	2	8.94042	2282924	563.526
Calmodulin	56	66	VDADGNGTIDF			10	1123.49	CAM	5	20150303_S_DOB_01_CAM_CA_5 MIN	2	8.83228	2081125	563.774
Calmodulin	56	66	VDADGNGTIDF			10	1123.49	CAM	5	20150310_S_DOB_03_CAM_CA_5 MIN	2	8.7265	1553378	563.817
Calmodulin	56	66	VDADGNGTIDF			10	1123.49	CAM	5	20150306_S_DOB_02_CAM_CA_5 MIN	2	8.96884	1617720	563.818
Calmodulin	56	66	VDADGNGTIDF			10	1123.49	CAM	10	20150303_S_DOB_01_CAM_CA_10 MIN	2	8.83802	1713801	563.874
Calmodulin	56	66	VDADGNGTIDF			10	1123.49	CAM	10	20150310_S_DOB_03_CAM_CA_10 MIN	2	8.72987	1351776	563.883
Calmodulin	56	66	VDADGNGTIDF			10	1123.49	CAM	10	20150306_S_DOB_02_CAM_CA_10 MIN	2	9.07194	1894309	563.919
Calmodulin	56	66	VDADGNGTIDF			10	1123.49	CAM	30	20150303_S_DOB_01_CAM_CA_30 MIN	2	8.83975	2085642	564.037
Calmodulin	56	66	VDADGNGTIDF			10	1123.49	CAM	30	20150310_S_DOB_03_CAM_CA_30 MIN	2	8.72548	1555982	564.042
Calmodulin	56	66	VDADGNGTIDF			10	1123.49	CAM	30	20150306_S_DOB_02_CAM_CA_30 MIN	2	9.1954	1595055	564.041
Calmodulin	56	66	VDADGNGTIDF			10	1123.49	CAM	60	20150303_S_DOB_01_CAM_CA_60 MIN	2	8.84622	2099644	564.159
Calmodulin	56	66	VDADGNGTIDF			10	1123.49	CAM	60	20150310_S_DOB_03_CAM_CA_60 MIN	2	8.73069	1598623	564.186
Calmodulin	56	66	VDADGNGTIDF			10	1123.49	CAM	60	20150306_S_DOB_02_CAM_CA_60 MIN	2	9.20221	1986871	564.189
Calmodulin	56	66	VDADGNGTIDF			10	1123.49	CAM	120	20150303_S_DOB_01_CAM_CA_120 MIN	2	8.84185	1577578	564.261
Calmodulin	56	66	VDADGNGTIDF			10	1123.49	CAM	120	20150310_S_DOB_03_CAM_CA_120 MIN	2	8.72881	1188302	564.243
Calmodulin	56	66	VDADGNGTIDF			10	1123.49	CAM	120	20150306_S_DOB_02_CAM_CA_120 MIN	2	9.40487	1097127	564.263
Calmodulin	56	66	VDADGNGTIDF			10	1123.49	CAM + H-helix	0	20150403_S_DOB_01_CAM_CTL	2	8.73674	6081808	562.577
Calmodulin	56	66	VDADGNGTIDF			10	1123.49	CAM + H-helix	0	20150402_S_DOB_01_CAM_CTL	2	8.72573	25678101	562.54
Calmodulin	56	66	VDADGNGTIDF			10	1123.49	CAM + H-helix	0	20150405_S_DOB_01_CAM_CTL	2	8.70552	14816404	562.562
Calmodulin	56	66	VDADGNGTIDF			10	1123.49	CAM + H-helix	0.166	20150405_S_DOB_01_CAM_H_10 SEC	2	8.71874	15036925	562.998
Calmodulin	56	66	VDADGNGTIDF			10	1123.49	CAM + H-helix	0.166	20150402_S_DOB_01_CAM_H_10 SEC	2	8.73042	12663849	562.997
Calmodulin	56	66	VDADGNGTIDF			10	1123.49	CAM + H-helix	0.166	20150403_S_DOB_01_CAM_H_10 SEC	2	8.73683	13726193	563.034
Calmodulin	56	66	VDADGNGTIDF			10	1123.49	CAM + H-helix	0.5	20150403_S_DOB_01_CAM_H_30 SEC	2	8.74221	12433930	563.168
Calmodulin	56	66	VDADGNGTIDF			10	1123.49	CAM + H-helix	0.5	20150405_S_DOB_01_CAM_H_30 SEC	2	8.72003	15183003	563.163
Calmodulin	56	66	VDADGNGTIDF			10	1123.49	CAM + H-helix	0.5	20150402_S_DOB_01_CAM_H_30 SEC	2	8.73838	11863404	563.161
Calmodulin	56	66	VDADGNGTIDF			10	1123.49	CAM + H-helix	1	20150403_S_DOB_01_CAM_H_1 MIN	2	8.75147	15852418	563.236
Calmodulin	56	66	VDADGNGTIDF			10	1123.49	CAM + H-helix	1	20150405_S_DOB_01_CAM_H_1 MIN	2	8.71808	8904404	563.257
Calmodulin	56	66	VDADGNGTIDF			10	1123.49	CAM + H-helix	1	20150402_S_DOB_01_CAM_H_1 MIN	2	8.73091	12426274	563.259
Calmodulin	56	66	VDADGNGTIDF			10	1123.49	CAM + H-helix	5	20150405_S_DOB_01_CAM_H_5 MIN	2	8.71647	8600766	563.443
Calmodulin	56	66	VDADGNGTIDF			10	1123.49	CAM + H-helix	5	20150402_S_DOB_01_CAM_H_5 MIN	2	8.73458	12868544	563.433
Calmodulin	56	66	VDADGNGTIDF			10	1123.49	CAM + H-helix	10	20150402_S_DOB_01_CAM_H_10 MIN	2	8.73258	13713453	563.563
Calmodulin	56	66	VDADGNGTIDF			10	1123.49	CAM + H-helix	10	20150405_S_DOB_01_CAM_H_10 MIN	2	8.72317	15105195	563.568
Calmodulin	56	66	VDADGNGTIDF			10	1123.49	CAM + H-helix	10	20150403_S_DOB_01_CAM_H_10 MIN	2	8.74775	14545156	563.559
Calmodulin	56	66	VDADGNGTIDF			10	1123.49	CAM + H-helix	30	20150405_S_DOB_01_CAM_H_30 MIN	2	8.71874	14927384	563.796
Calmodulin	56	66	VDADGNGTIDF			10	1123.49	CAM + H-helix	30	20150403_S_DOB_01_CAM_H_30 MIN	2	8.74766	14988723	563.79
Calmodulin	56	66	VDADGNGTIDF			10	1123.49	CAM + H-helix	30	20150402_S_DOB_01_CAM_H_30 MIN	2	8.73545	13495360	563.824
Calmodulin	56	66	VDADGNGTIDF			10	1123.49	CAM + H-helix	60	20150402_S_DOB_01_CAM_H_60 MIN	2	8.73025	12707336	563.942
Calmodulin	56	66	VDADGNGTIDF			10	1123.49	CAM + H-helix	60	20150403_S_DOB_01_CAM_H_60 MIN	2	8.74315	14709811	563.915
Calmodulin	56	66	VDADGNGTIDF			10	1123.49	CAM + H-helix	60	20150405_S_DOB_01_CAM_H_60 MIN	2	8.71756	9049491	563.926
Calmodulin	56	66	VDADGNGTIDF			10	1123.49	CAM + H-helix	120	20150405_S_DOB_01_CAM_H_120 MIN	2	8.7194	15090465	563.997
Calmodulin	56	66	VDADGNGTIDF			10	1123.49	CAM + H-helix	120	20150402_S_DOB_01_CAM_H_120 MIN	2	8.73034	11556637	564.051
Calmodulin	56	66	VDADGNGTIDF			10	1123.49	CAM + H-helix	120	20150403_S_DOB_01_CAM_H_120 MIN	2	8.74583	15331035	563.981
Calmodulin	74	85	ARKMKDTDSEEE			11	1438.65	CAM	0	20150303_S_DOB_01_CAM_CA_CTL	3	3.37058	76812	480.469
Calmodulin	74	85	ARKMKDTDSEEE			11	1438.65	CAM	0	20150310_S_DOB_03_CAM_CA_CTL	3	3.42673	70582	480.428
Calmodulin	74	85	ARKMKDTDSEEE			11	1438.65	CAM	0	20150306_S_DOB_02_CAM_CA_CTL	3	3.41621	27066	480.343
Calmodulin	74	85	ARKMKDTDSEEE			11	1438.65	CAM	0.166	20150303_S_DOB_01_CAM_CA_10 SEC	3	3.40964	164020	481.964
Calmodulin	74	85	ARKMKDTDSEEE			11	1438.65	CAM	0.166	20150306_S_DOB_02_CAM_CA_10 SEC	3	3.40413	97979	481.891
Calmodulin	74	85	ARKMKDTDSEEE			11	1438.65	CAM	0.5	20150310_S_DOB_03_CAM_CA_30 SEC	3	3.45847	137024	481.931
Calmodulin	74	85	ARKMKDTDSEEE			11	1438.65	CAM	0.5	20150306_S_DOB_02_CAM_CA_30 SEC	3	3.41474	154933	481.936
Calmodulin	74	85	ARKMKDTDSEEE			11	1438.65	CAM	1	20150306_S_DOB_02_CAM_CA_1 MIN	3	3.41961	193485	481.891
Calmodulin	74	85	ARKMKDTDSEEE			11	1438.65	CAM	5	20150306_S_DOB_02_CAM_CA_5 MIN	3	3.413	120647	481.925
Calmodulin	74	85	ARKMKDTDSEEE			11	1438.65	CAM	10	20150306_S_DOB_02_CAM_CA_10 MIN	3	3.42559	125137	481.928
Calmodulin	74	85	ARKMKDTDSEEE			11	1438.65	CAM	30	20150303_S_DOB_01_CAM_CA_30 MIN	3	3.40018	124603	481.932
Calmodulin	74	85	ARKMKDTDSEEE			11	1438.65	CAM	30	20150306_S_DOB_02_CAM_CA_30 MIN	3	3.41731	102998	481.944
Calmodulin	74	85	ARKMKDTDSEEE			11	1438.65	CAM	60	20150303_S_DOB_01_CAM_CA_60 MIN	3	3.4065	152251	481.901
Calmodulin	74	85	ARKMKDTDSEEE			11	1438.65	CAM	60	20150306_S_DOB_02_CAM_CA_60 MIN	3	3.41583	129189	481.951
Calmodulin	74	85	ARKMKDTDSEEE			11	1438.65	CAM	120	20150303_S_DOB_01_CAM_CA_120 MIN	3	3.4059	97709	481.975
Calmodulin	74	85	ARKMKDTDSEEE			11	1438.65	CAM + H-helix	0	20150403_S_DOB_01_CAM_CTL	3	2.98453	404169	480.358
Calmodulin	74	85	ARKMKDTDSEEE			11	1438.65	CAM + H-helix	0	20150402_S_DOB_01_CAM_CTL	3	2.9747	1669199	480.355
Calmodulin	74	85	ARKMKDTDSEEE			11	1438.65	CAM + H-helix	0	20150405_S_DOB_01_CAM_CTL	3	2.9704	10228648	481.152
Calmodulin	74	85	ARKMKDTDSEEE			11	1438.65	CAM + H-helix	0.166	20150405_S_DOB_01_CAM_H_10 SEC	3	3.57193	242499	482.419
Calmodulin	74	85	ARKMKDTDSEEE			11	1438.65	CAM + H-helix	0.166	20150402_S_DOB_01_CAM_H_10 SEC	3	2.9839	4910618	482.679
Calmodulin	74	85	ARKMKDTDSEEE			11	1438.65	CAM + H-helix	0.166	20150403_S_DOB_01_CAM_H_10 SEC	3	3.5856	196200	482.615
Calmodulin	74	85	ARKMKDTDSEEE			11	1438.65	CAM + H-helix	0.5	20150403_S_DOB_01_CAM_H_30 SEC	3	3.57931	148783	482.614
Calmodulin	74	85	ARKMKDTDSEEE			11	1438.65	CAM + H-helix	0.5	20150405_S_DOB_01_CAM_H_30 SEC	3	3.55408	247850	482.419
Calmodulin	74	85	ARKMKDTDSEEE			11	1438.65	CAM + H-helix	0.5	20150402_S_DOB_01_CAM_H_30 SEC	3	3.59267	150924	482.623
Calmodulin	74	85	ARKMKDTDSEEE			11	1438.65	CAM + H-helix	1	20150405_S_DOB_01_CAM_H_1 MIN	3	3.54923	145869	482.39
Calmodulin	74	85	ARKMKDTDSEEE			11	1438.65	CAM + H-helix	1	20150402_S_DOB_01_CAM_H_1 MIN	3	3.57405	167840	482.601
Calmodulin	74	85	ARKMKDTDSEEE			11	1438.65	CAM + H-helix	5	20150405_S_DOB_01_CAM_H_5 MIN	3	3.52898	94339	482.396
Calmodulin	74	85	ARKMKDTDSEEE			11	1438.65	CAM + H-helix	5	20150403_S_DOB_01_CAM_H_5 MIN	3	3.57207	247494	482.548
Calmodulin	74	85	ARKMKDTDSEEE			11	1438.65	CAM + H-helix	5	20150402_S_DOB_01_CAM_H_5 MIN	3	3.55783	227720	482.599
Calmodulin	74	85	ARKMKDTDSEEE			11	1438.65	CAM + H-helix	10	20150402_S_DOB_01_CAM_H_10 MIN	3	3.57551	239797	482.532
Calmodulin	74	85	ARKMKDTDSEEE			11	1438.65	CAM + H-helix	10	20150405_S_DOB_01_CAM_H_10 MIN	3	3.57305	214240	482.474
Calmodulin	74	85	ARKMKDTDSEEE			11	1438.65	CAM + H-helix	10	20150403_S_DOB_01_CAM_H_10 MIN	3	3.57693	260630	482.393
Calmodulin	74	85	ARKMKDTDSEEE			11	1438.65	CAM + H-helix	30	20150405_S_DOB_01_CAM_H_30 MIN	3	3.56615	210844	482.423
Calmodulin	74	85	ARKMKDTDSEEE			11	1438.65	CAM + H-helix	30	20150403_S_DOB_01_CAM_H_30 MIN	3	3.57967	336453	482.421
Calmodulin	74	85	ARKMKDTDSEEE			11	1438.65	CAM + H-helix	30	20150402_S_DOB_01_CAM_H_30 MIN	3	3.57634	167857	482.573
Calmodulin	74	85	ARKMKDTDSEEE			11	1438.65	CAM + H-helix	60	20150402_S_DOB_01_CAM_H_60 MIN	3	3.59095	149280	482.581
Calmodulin	74	85	ARKMKDTDSEEE			11	1438.65	CAM + H-helix	60	20150403_S_DOB_01_CAM_H_60 MIN	3	3.57744	212874	482.422
Calmodulin	74	85	ARKMKDTDSEEE			11	1438.65	CAM + H-helix	60	20150405_S_DOB_01_CAM_H_60 MIN	3	3.54781	133827	482.499
Calmodulin	74	85	ARKMKDTDSEEE			11	1438.65	CAM + H-helix	120	20150405_S_DOB_01_CAM_H_120 MIN	3	3.54813	230775	482.461
Calmodulin	74	85	ARKMKDTDSEEE			11	1438.65	CAM + H-helix	120	20150402_S_DOB_01_CAM_H_120 MIN	3	3.56994	144593	482.611
Calmodulin	74	85	ARKMKDTDSEEE			11	1438.65	CAM + H-helix	120	20150403_S_DOB_01_CAM_H_120 MIN	3	3.58697	253384	482.409
Calmodulin	84	90	EEIREAF			6	893.436	CAM	0	20150303_S_DOB_01_CAM_CA_CTL	2	7.61163	147863	447.448
Calmodulin	84	90	EEIREAF			6	893.436	CAM	0	20150310_S_DOB_03_CAM_CA_CTL	2	7.95838	131686	447.453
Calmodulin	84	90	EEIREAF			6	893.436	CAM	0	20150306_S_DOB_02_CAM_CA_CTL	2	7.62863	59031	447.459
Calmodulin	84	90	EEIREAF			6	893.436	CAM	0.166	20150303_S_DOB_01_CAM_CA_10 SEC	2	7.60963	318760	448.014
Calmodulin	84	90	EEIREAF			6	893.436	CAM	0.166	20150310_S_DOB_03_CAM_CA_10 SEC	2	8.01488	240069	447.974
Calmodulin	84	90	EEIREAF			6	893.436	CAM	0.166	20150306_S_DOB_02_CAM_CA_10 SEC	2	7.61789	185658	447.975
Calmodulin	84	90	EEIREAF			6	893.436	CAM	0.5	20150303_S_DOB_01_CAM_CA_30 SEC	2	7.6201	264730	448.388
Calmodulin	84	90	EEIREAF			6	893.436	CAM	0.5	20150310_S_DOB_03_CAM_CA_30 SEC	2	8.19169	263208	448.422
Calmodulin	84	90	EEIREAF			6	893.436	CAM	0.5	20150306_S_DOB_02_CAM_CA_30 SEC	2	7.62185	278281	448.414
Calmodulin	84	90	EEIREAF			6	893.436	CAM	1	20150303_S_DOB_01_CAM_CA_1 MIN	2	7.61583	224751	448.623
Calmodulin	84	90	EEIREAF			6	893.436	CAM	1	20150310_S_DOB_03_CAM_CA_1 MIN	2	7.52851	145623	448.677
Calmodulin	84	90	EEIREAF			6	893.436	CAM	1	20150306_S_DOB_02_CAM_CA_1 MIN	2	7.63248	303641	448.697
Calmodulin	84	90	EEIREAF			6	893.436	CAM	5	20150303_S_DOB_01_CAM_CA_5 MIN	2	7.60673	263206	449.013
Calmodulin	84	90	EEIREAF			6	893.436	CAM	5	20150310_S_DOB_03_CAM_CA_5 MIN	2	7.52266	179295	449.011
Calmodulin	84	90	EEIREAF			6	893.436	CAM	5	20150306_S_DOB_02_CAM_CA_5 MIN	2	7.63518	198226	449.01
Calmodulin	84	90	EEIREAF			6	893.436	CAM	10	20150303_S_DOB_01_CAM_CA_10 MIN	2	7.61251	213788	449.021
Calmodulin	84	90	EEIREAF			6	893.436	CAM	10	20150310_S_DOB_03_CAM_CA_10 MIN	2	7.53135	168347	449.055
Calmodulin	84	90	EEIREAF			6	893.436	CAM	10	20150306_S_DOB_02_CAM_CA_10 MIN	2	7.64587	230524	449.041
Calmodulin	84	90	EEIREAF			6	893.436	CAM	30	20150303_S_DOB_01_CAM_CA_30 MIN	2	7.60651	256958	449.078
Calmodulin	84	90	EEIREAF			6	893.436	CAM	30	20150310_S_DOB_03_CAM_CA_30 MIN	2	7.52419	184811	449.061
Calmodulin	84	90	EEIREAF			6	893.436	CAM	60	20150303_S_DOB_01_CAM_CA_60 MIN	2	7.60581	260469	449.043
Calmodulin	84	90	EEIREAF			6	893.436	CAM	60	20150310_S_DOB_03_CAM_CA_60 MIN	2	7.52794	182510	449.058
Calmodulin	84	90	EEIREAF			6	893.436	CAM	60	20150306_S_DOB_02_CAM_CA_60 MIN	2	7.65941	233923	449.072
Calmodulin	84	90	EEIREAF			6	893.436	CAM	120	20150303_S_DOB_01_CAM_CA_120 MIN	2	7.60843	209684	449.061
Calmodulin	84	90	EEIREAF			6	893.436	CAM	120	20150310_S_DOB_03_CAM_CA_120 MIN	2	7.5222	119927	449.113
Calmodulin	84	90	EEIREAF			6	893.436	CAM	120	20150306_S_DOB_02_CAM_CA_120 MIN	2	7.67815	130615	449.079
Calmodulin	84	90	EEIREAF			6	893.436	CAM + H-helix	0	20150403_S_DOB_01_CAM_CTL	2	7.51051	695318	447.493
Calmodulin	84	90	EEIREAF			6	893.436	CAM + H-helix	0	20150402_S_DOB_01_CAM_CTL	2	7.48453	2642617	447.497
Calmodulin	84	90	EEIREAF			6	893.436	CAM + H-helix	0	20150405_S_DOB_01_CAM_CTL	2	7.46931	1593540	447.507
Calmodulin	84	90	EEIREAF			6	893.436	CAM + H-helix	0.166	20150405_S_DOB_01_CAM_H_10 SEC	2	7.48259	1669085	447.88
Calmodulin	84	90	EEIREAF			6	893.436	CAM + H-helix	0.166	20150402_S_DOB_01_CAM_H_10 SEC	2	7.49514	1469515	447.911
Calmodulin	84	90	EEIREAF			6	893.436	CAM + H-helix	0.166	20150403_S_DOB_01_CAM_H_10 SEC	2	7.50877	1591391	447.905
Calmodulin	84	90	EEIREAF			6	893.436	CAM + H-helix	0.5	20150403_S_DOB_01_CAM_H_30 SEC	2	7.50372	1442571	448.186
Calmodulin	84	90	EEIREAF			6	893.436	CAM + H-helix	0.5	20150405_S_DOB_01_CAM_H_30 SEC	2	7.4828	1558626	448.196
Calmodulin	84	90	EEIREAF			6	893.436	CAM + H-helix	0.5	20150402_S_DOB_01_CAM_H_30 SEC	2	7.49346	1333613	448.172
Calmodulin	84	90	EEIREAF			6	893.436	CAM + H-helix	1	20150403_S_DOB_01_CAM_H_1 MIN	2	7.51293	1739316	448.352
Calmodulin	84	90	EEIREAF			6	893.436	CAM + H-helix	1	20150405_S_DOB_01_CAM_H_1 MIN	2	7.48095	1076735	448.391
Calmodulin	84	90	EEIREAF			6	893.436	CAM + H-helix	1	20150402_S_DOB_01_CAM_H_1 MIN	2	7.49262	1446819	448.362
Calmodulin	84	90	EEIREAF			6	893.436	CAM + H-helix	5	20150405_S_DOB_01_CAM_H_5 MIN	2	7.47786	963489	448.65
Calmodulin	84	90	EEIREAF			6	893.436	CAM + H-helix	5	20150402_S_DOB_01_CAM_H_5 MIN	2	7.49467	1483937	448.633
Calmodulin	84	90	EEIREAF			6	893.436	CAM + H-helix	10	20150402_S_DOB_01_CAM_H_10 MIN	2	7.49931	1669079	448.724
Calmodulin	84	90	EEIREAF			6	893.436	CAM + H-helix	10	20150405_S_DOB_01_CAM_H_10 MIN	2	7.47532	1650377	448.746
Calmodulin	84	90	EEIREAF			6	893.436	CAM + H-helix	10	20150403_S_DOB_01_CAM_H_10 MIN	2	7.50763	1625029	448.742
Calmodulin	84	90	EEIREAF			6	893.436	CAM + H-helix	30	20150405_S_DOB_01_CAM_H_30 MIN	2	7.47752	1599910	448.855
Calmodulin	84	90	EEIREAF			6	893.436	CAM + H-helix	30	20150403_S_DOB_01_CAM_H_30 MIN	2	7.49929	1656100	448.846
Calmodulin	84	90	EEIREAF			6	893.436	CAM + H-helix	30	20150402_S_DOB_01_CAM_H_30 MIN	2	7.49419	1535210	448.853
Calmodulin	84	90	EEIREAF			6	893.436	CAM + H-helix	60	20150402_S_DOB_01_CAM_H_60 MIN	2	7.48787	1440505	448.935
Calmodulin	84	90	EEIREAF			6	893.436	CAM + H-helix	60	20150403_S_DOB_01_CAM_H_60 MIN	2	7.50503	1634916	448.918
Calmodulin	84	90	EEIREAF			6	893.436	CAM + H-helix	60	20150405_S_DOB_01_CAM_H_60 MIN	2	7.47832	991673	448.913
Calmodulin	84	90	EEIREAF			6	893.436	CAM + H-helix	120	20150405_S_DOB_01_CAM_H_120 MIN	2	7.47742	1627523	448.987
Calmodulin	84	90	EEIREAF			6	893.436	CAM + H-helix	120	20150402_S_DOB_01_CAM_H_120 MIN	2	7.49257	1341391	449.004
Calmodulin	84	90	EEIREAF			6	893.436	CAM + H-helix	120	20150403_S_DOB_01_CAM_H_120 MIN	2	7.50316	1694906	448.984
Calmodulin	89	99	AFRVFDKDGNG			10	1225.6	CAM	0	20150303_S_DOB_01_CAM_CA_CTL	3	6.95114	266843	409.422
Calmodulin	89	99	AFRVFDKDGNG			10	1225.6	CAM	0	20150310_S_DOB_03_CAM_CA_CTL	3	7.03047	258770	409.426
Calmodulin	89	99	AFRVFDKDGNG			10	1225.6	CAM	0	20150306_S_DOB_02_CAM_CA_CTL	3	6.95337	97189	409.405
Calmodulin	89	99	AFRVFDKDGNG			10	1225.6	CAM	0.166	20150303_S_DOB_01_CAM_CA_10 SEC	3	6.95339	529596	409.533
Calmodulin	89	99	AFRVFDKDGNG			10	1225.6	CAM	0.166	20150310_S_DOB_03_CAM_CA_10 SEC	3	7.03668	383461	409.525
Calmodulin	89	99	AFRVFDKDGNG			10	1225.6	CAM	0.166	20150306_S_DOB_02_CAM_CA_10 SEC	3	6.94461	278836	409.521
Calmodulin	89	99	AFRVFDKDGNG			10	1225.6	CAM	0.5	20150303_S_DOB_01_CAM_CA_30 SEC	3	6.96114	453850	409.557
Calmodulin	89	99	AFRVFDKDGNG			10	1225.6	CAM	0.5	20150310_S_DOB_03_CAM_CA_30 SEC	3	7.09238	428848	409.556
Calmodulin	89	99	AFRVFDKDGNG			10	1225.6	CAM	0.5	20150306_S_DOB_02_CAM_CA_30 SEC	3	6.94778	455621	409.545
Calmodulin	89	99	AFRVFDKDGNG			10	1225.6	CAM	1	20150303_S_DOB_01_CAM_CA_1 MIN	3	6.96306	328394	409.588
Calmodulin	89	99	AFRVFDKDGNG			10	1225.6	CAM	1	20150310_S_DOB_03_CAM_CA_1 MIN	3	6.86993	227155	409.597
Calmodulin	89	99	AFRVFDKDGNG			10	1225.6	CAM	1	20150306_S_DOB_02_CAM_CA_1 MIN	3	6.95432	487319	409.587
Calmodulin	89	99	AFRVFDKDGNG			10	1225.6	CAM	5	20150303_S_DOB_01_CAM_CA_5 MIN	3	6.94733	407439	409.846
Calmodulin	89	99	AFRVFDKDGNG			10	1225.6	CAM	5	20150310_S_DOB_03_CAM_CA_5 MIN	3	6.86679	271852	409.839
Calmodulin	89	99	AFRVFDKDGNG			10	1225.6	CAM	5	20150306_S_DOB_02_CAM_CA_5 MIN	3	6.9566	322708	409.836
Calmodulin	89	99	AFRVFDKDGNG			10	1225.6	CAM	10	20150303_S_DOB_01_CAM_CA_10 MIN	3	6.94911	324075	410.085
Calmodulin	89	99	AFRVFDKDGNG			10	1225.6	CAM	10	20150310_S_DOB_03_CAM_CA_10 MIN	3	6.87937	201942	410.022
Calmodulin	89	99	AFRVFDKDGNG			10	1225.6	CAM	10	20150306_S_DOB_02_CAM_CA_10 MIN	3	6.96446	365920	410.043
Calmodulin	89	99	AFRVFDKDGNG			10	1225.6	CAM	30	20150303_S_DOB_01_CAM_CA_30 MIN	3	6.94381	378316	410.4
Calmodulin	89	99	AFRVFDKDGNG			10	1225.6	CAM	30	20150310_S_DOB_03_CAM_CA_30 MIN	3	6.86045	281509	410.441
Calmodulin	89	99	AFRVFDKDGNG			10	1225.6	CAM	30	20150306_S_DOB_02_CAM_CA_30 MIN	3	6.96788	313669	410.357
Calmodulin	89	99	AFRVFDKDGNG			10	1225.6	CAM	60	20150303_S_DOB_01_CAM_CA_60 MIN	3	6.93736	406680	410.555
Calmodulin	89	99	AFRVFDKDGNG			10	1225.6	CAM	60	20150310_S_DOB_03_CAM_CA_60 MIN	3	6.86707	282720	410.592
Calmodulin	89	99	AFRVFDKDGNG			10	1225.6	CAM	60	20150306_S_DOB_02_CAM_CA_60 MIN	3	6.96832	366138	410.606
Calmodulin	89	99	AFRVFDKDGNG			10	1225.6	CAM	120	20150303_S_DOB_01_CAM_CA_120 MIN	3	6.93894	293014	410.705
Calmodulin	89	99	AFRVFDKDGNG			10	1225.6	CAM	120	20150310_S_DOB_03_CAM_CA_120 MIN	3	6.86084	185767	410.62
Calmodulin	89	99	AFRVFDKDGNG			10	1225.6	CAM	120	20150306_S_DOB_02_CAM_CA_120 MIN	3	6.98476	159002	410.687
Calmodulin	89	99	AFRVFDKDGNG			10	1225.6	CAM + H-helix	0	20150403_S_DOB_01_CAM_CTL	3	6.84489	1017287	409.447
Calmodulin	89	99	AFRVFDKDGNG			10	1225.6	CAM + H-helix	0	20150402_S_DOB_01_CAM_CTL	3	6.81775	3986019	409.44
Calmodulin	89	99	AFRVFDKDGNG			10	1225.6	CAM + H-helix	0	20150405_S_DOB_01_CAM_CTL	3	6.80182	2599880	409.432
Calmodulin	89	99	AFRVFDKDGNG			10	1225.6	CAM + H-helix	0.166	20150405_S_DOB_01_CAM_H_10 SEC	3	6.81773	2699543	409.483
Calmodulin	89	99	AFRVFDKDGNG			10	1225.6	CAM + H-helix	0.166	20150402_S_DOB_01_CAM_H_10 SEC	3	6.83145	2153489	409.487
Calmodulin	89	99	AFRVFDKDGNG			10	1225.6	CAM + H-helix	0.166	20150403_S_DOB_01_CAM_H_10 SEC	3	6.84482	2407802	409.485
Calmodulin	89	99	AFRVFDKDGNG			10	1225.6	CAM + H-helix	0.5	20150403_S_DOB_01_CAM_H_30 SEC	3	6.8419	2089666	409.503
Calmodulin	89	99	AFRVFDKDGNG			10	1225.6	CAM + H-helix	0.5	20150405_S_DOB_01_CAM_H_30 SEC	3	6.81857	2504285	409.492
Calmodulin	89	99	AFRVFDKDGNG			10	1225.6	CAM + H-helix	0.5	20150402_S_DOB_01_CAM_H_30 SEC	3	6.82953	2031242	409.49
Calmodulin	89	99	AFRVFDKDGNG			10	1225.6	CAM + H-helix	1	20150403_S_DOB_01_CAM_H_1 MIN	3	6.85532	2437760	409.505
Calmodulin	89	99	AFRVFDKDGNG			10	1225.6	CAM + H-helix	1	20150405_S_DOB_01_CAM_H_1 MIN	3	6.81725	1646064	409.506
Calmodulin	89	99	AFRVFDKDGNG			10	1225.6	CAM + H-helix	1	20150402_S_DOB_01_CAM_H_1 MIN	3	6.83252	2200170	409.497
Calmodulin	89	99	AFRVFDKDGNG			10	1225.6	CAM + H-helix	5	20150405_S_DOB_01_CAM_H_5 MIN	3	6.81691	1525555	409.582
Calmodulin	89	99	AFRVFDKDGNG			10	1225.6	CAM + H-helix	5	20150402_S_DOB_01_CAM_H_5 MIN	3	6.83129	2207575	409.582
Calmodulin	89	99	AFRVFDKDGNG			10	1225.6	CAM + H-helix	10	20150402_S_DOB_01_CAM_H_10 MIN	3	6.83955	2405348	409.644
Calmodulin	89	99	AFRVFDKDGNG			10	1225.6	CAM + H-helix	10	20150405_S_DOB_01_CAM_H_10 MIN	3	6.8139	2511477	409.633
Calmodulin	89	99	AFRVFDKDGNG			10	1225.6	CAM + H-helix	10	20150403_S_DOB_01_CAM_H_10 MIN	3	6.84779	2284316	409.643
Calmodulin	89	99	AFRVFDKDGNG			10	1225.6	CAM + H-helix	30	20150405_S_DOB_01_CAM_H_30 MIN	3	6.81762	2419610	409.783
Calmodulin	89	99	AFRVFDKDGNG			10	1225.6	CAM + H-helix	30	20150403_S_DOB_01_CAM_H_30 MIN	3	6.83842	2235168	409.789
Calmodulin	89	99	AFRVFDKDGNG			10	1225.6	CAM + H-helix	30	20150402_S_DOB_01_CAM_H_30 MIN	3	6.83404	2150995	409.796
Calmodulin	89	99	AFRVFDKDGNG			10	1225.6	CAM + H-helix	60	20150402_S_DOB_01_CAM_H_60 MIN	3	6.83137	2059236	409.905
Calmodulin	89	99	AFRVFDKDGNG			10	1225.6	CAM + H-helix	60	20150403_S_DOB_01_CAM_H_60 MIN	3	6.84613	2256278	409.882
Calmodulin	89	99	AFRVFDKDGNG			10	1225.6	CAM + H-helix	60	20150405_S_DOB_01_CAM_H_60 MIN	3	6.81977	1506680	409.878
Calmodulin	89	99	AFRVFDKDGNG			10	1225.6	CAM + H-helix	120	20150405_S_DOB_01_CAM_H_120 MIN	3	6.81759	2552247	409.95
Calmodulin	89	99	AFRVFDKDGNG			10	1225.6	CAM + H-helix	120	20150402_S_DOB_01_CAM_H_120 MIN	3	6.83353	1889900	409.99
Calmodulin	89	99	AFRVFDKDGNG			10	1225.6	CAM + H-helix	120	20150403_S_DOB_01_CAM_H_120 MIN	3	6.84353	2236283	409.961
Calmodulin	91	103	RVFDKDGNGYISA			12	1441.71	CAM	0	20150303_S_DOB_01_CAM_CA_CTL	2	6.68728	737973	721.763
Calmodulin	91	103	RVFDKDGNGYISA			12	1441.71	CAM	0	20150310_S_DOB_03_CAM_CA_CTL	2	6.75683	683865	721.759
Calmodulin	91	103	RVFDKDGNGYISA			12	1441.71	CAM	0	20150306_S_DOB_02_CAM_CA_CTL	2	6.69074	338577	721.754
Calmodulin	91	103	RVFDKDGNGYISA			12	1441.71	CAM	0.166	20150303_S_DOB_01_CAM_CA_10 SEC	2	6.69028	1661974	722.194
Calmodulin	91	103	RVFDKDGNGYISA			12	1441.71	CAM	0.166	20150310_S_DOB_03_CAM_CA_10 SEC	2	6.76078	1263977	722.186
Calmodulin	91	103	RVFDKDGNGYISA			12	1441.71	CAM	0.166	20150306_S_DOB_02_CAM_CA_10 SEC	2	6.68217	902990	722.168
Calmodulin	91	103	RVFDKDGNGYISA			12	1441.71	CAM	0.5	20150303_S_DOB_01_CAM_CA_30 SEC	2	6.69727	1321009	722.269
Calmodulin	91	103	RVFDKDGNGYISA			12	1441.71	CAM	0.5	20150310_S_DOB_03_CAM_CA_30 SEC	2	6.77601	1294839	722.239
Calmodulin	91	103	RVFDKDGNGYISA			12	1441.71	CAM	0.5	20150306_S_DOB_02_CAM_CA_30 SEC	2	6.68599	1417218	722.26
Calmodulin	91	103	RVFDKDGNGYISA			12	1441.71	CAM	1	20150303_S_DOB_01_CAM_CA_1 MIN	2	6.69781	1219873	722.31
Calmodulin	91	103	RVFDKDGNGYISA			12	1441.71	CAM	1	20150310_S_DOB_03_CAM_CA_1 MIN	2	6.59779	706876	722.296
Calmodulin	91	103	RVFDKDGNGYISA			12	1441.71	CAM	1	20150306_S_DOB_02_CAM_CA_1 MIN	2	6.6887	1471612	722.305
Calmodulin	91	103	RVFDKDGNGYISA			12	1441.71	CAM	5	20150303_S_DOB_01_CAM_CA_5 MIN	2	6.69195	1216263	722.564
Calmodulin	91	103	RVFDKDGNGYISA			12	1441.71	CAM	5	20150310_S_DOB_03_CAM_CA_5 MIN	2	6.59583	800656	722.55
Calmodulin	91	103	RVFDKDGNGYISA			12	1441.71	CAM	5	20150306_S_DOB_02_CAM_CA_5 MIN	2	6.68676	1186276	722.564
Calmodulin	91	103	RVFDKDGNGYISA			12	1441.71	CAM	10	20150303_S_DOB_01_CAM_CA_10 MIN	2	6.6945	991467	722.801
Calmodulin	91	103	RVFDKDGNGYISA			12	1441.71	CAM	10	20150310_S_DOB_03_CAM_CA_10 MIN	2	6.6041	966079	722.769
Calmodulin	91	103	RVFDKDGNGYISA			12	1441.71	CAM	10	20150306_S_DOB_02_CAM_CA_10 MIN	2	6.69904	1180264	722.81
Calmodulin	91	103	RVFDKDGNGYISA			12	1441.71	CAM	30	20150303_S_DOB_01_CAM_CA_30 MIN	2	6.68513	1205925	723.276
Calmodulin	91	103	RVFDKDGNGYISA			12	1441.71	CAM	30	20150310_S_DOB_03_CAM_CA_30 MIN	2	6.5919	826625	723.237
Calmodulin	91	103	RVFDKDGNGYISA			12	1441.71	CAM	30	20150306_S_DOB_02_CAM_CA_30 MIN	2	6.70383	1229656	723.312
Calmodulin	91	103	RVFDKDGNGYISA			12	1441.71	CAM	60	20150303_S_DOB_01_CAM_CA_60 MIN	2	6.68202	1192827	723.524
Calmodulin	91	103	RVFDKDGNGYISA			12	1441.71	CAM	60	20150310_S_DOB_03_CAM_CA_60 MIN	2	6.59856	814423	723.525
Calmodulin	91	103	RVFDKDGNGYISA			12	1441.71	CAM	60	20150306_S_DOB_02_CAM_CA_60 MIN	2	6.69981	1221796	723.583
Calmodulin	91	103	RVFDKDGNGYISA			12	1441.71	CAM	120	20150303_S_DOB_01_CAM_CA_120 MIN	2	6.68344	906767	723.719
Calmodulin	91	103	RVFDKDGNGYISA			12	1441.71	CAM	120	20150310_S_DOB_03_CAM_CA_120 MIN	2	6.5953	564907	723.652
Calmodulin	91	103	RVFDKDGNGYISA			12	1441.71	CAM	120	20150306_S_DOB_02_CAM_CA_120 MIN	2	6.71668	632185	723.788
Calmodulin	91	103	RVFDKDGNGYISA			12	1441.71	CAM + H-helix	0	20150403_S_DOB_01_CAM_CTL	2	6.59292	3597995	721.764
Calmodulin	91	103	RVFDKDGNGYISA			12	1441.71	CAM + H-helix	0	20150402_S_DOB_01_CAM_CTL	2	6.56467	16380333	721.739
Calmodulin	91	103	RVFDKDGNGYISA			12	1441.71	CAM + H-helix	0	20150405_S_DOB_01_CAM_CTL	2	6.54901	12054769	721.749
Calmodulin	91	103	RVFDKDGNGYISA			12	1441.71	CAM + H-helix	0.166	20150405_S_DOB_01_CAM_H_10 SEC	2	6.56467	11622882	721.995
Calmodulin	91	103	RVFDKDGNGYISA			12	1441.71	CAM + H-helix	0.166	20150402_S_DOB_01_CAM_H_10 SEC	2	6.58015	7583668	722.012
Calmodulin	91	103	RVFDKDGNGYISA			12	1441.71	CAM + H-helix	0.166	20150403_S_DOB_01_CAM_H_10 SEC	2	6.59106	8534884	722.024
Calmodulin	91	103	RVFDKDGNGYISA			12	1441.71	CAM + H-helix	0.5	20150403_S_DOB_01_CAM_H_30 SEC	2	6.58923	8918065	722.117
Calmodulin	91	103	RVFDKDGNGYISA			12	1441.71	CAM + H-helix	0.5	20150405_S_DOB_01_CAM_H_30 SEC	2	6.56601	10992108	722.111
Calmodulin	91	103	RVFDKDGNGYISA			12	1441.71	CAM + H-helix	0.5	20150402_S_DOB_01_CAM_H_30 SEC	2	6.57484	7107967	722.13
Calmodulin	91	103	RVFDKDGNGYISA			12	1441.71	CAM + H-helix	1	20150403_S_DOB_01_CAM_H_1 MIN	2	6.60215	9709759	722.164
Calmodulin	91	103	RVFDKDGNGYISA			12	1441.71	CAM + H-helix	1	20150405_S_DOB_01_CAM_H_1 MIN	2	6.56375	6432654	722.169
Calmodulin	91	103	RVFDKDGNGYISA			12	1441.71	CAM + H-helix	1	20150402_S_DOB_01_CAM_H_1 MIN	2	6.578	7444483	722.163
Calmodulin	91	103	RVFDKDGNGYISA			12	1441.71	CAM + H-helix	5	20150405_S_DOB_01_CAM_H_5 MIN	2	6.56321	5909024	722.225
Calmodulin	91	103	RVFDKDGNGYISA			12	1441.71	CAM + H-helix	5	20150402_S_DOB_01_CAM_H_5 MIN	2	6.57679	7442911	722.215
Calmodulin	91	103	RVFDKDGNGYISA			12	1441.71	CAM + H-helix	10	20150402_S_DOB_01_CAM_H_10 MIN	2	6.58711	8359599	722.26
Calmodulin	91	103	RVFDKDGNGYISA			12	1441.71	CAM + H-helix	10	20150405_S_DOB_01_CAM_H_10 MIN	2	6.56271	11079106	722.26
Calmodulin	91	103	RVFDKDGNGYISA			12	1441.71	CAM + H-helix	10	20150403_S_DOB_01_CAM_H_10 MIN	2	6.59546	9375893	722.263
Calmodulin	91	103	RVFDKDGNGYISA			12	1441.71	CAM + H-helix	30	20150405_S_DOB_01_CAM_H_30 MIN	2	6.56328	10665923	722.385
Calmodulin	91	103	RVFDKDGNGYISA			12	1441.71	CAM + H-helix	30	20150403_S_DOB_01_CAM_H_30 MIN	2	6.58565	10092483	722.388
Calmodulin	91	103	RVFDKDGNGYISA			12	1441.71	CAM + H-helix	30	20150402_S_DOB_01_CAM_H_30 MIN	2	6.58222	7694377	722.389
Calmodulin	91	103	RVFDKDGNGYISA			12	1441.71	CAM + H-helix	60	20150402_S_DOB_01_CAM_H_60 MIN	2	6.57808	7353894	722.497
Calmodulin	91	103	RVFDKDGNGYISA			12	1441.71	CAM + H-helix	60	20150403_S_DOB_01_CAM_H_60 MIN	2	6.59242	10460577	722.489
Calmodulin	91	103	RVFDKDGNGYISA			12	1441.71	CAM + H-helix	60	20150405_S_DOB_01_CAM_H_60 MIN	2	6.56645	5920612	722.505
Calmodulin	91	103	RVFDKDGNGYISA			12	1441.71	CAM + H-helix	120	20150405_S_DOB_01_CAM_H_120 MIN	2	6.56445	10489437	722.604
Calmodulin	91	103	RVFDKDGNGYISA			12	1441.71	CAM + H-helix	120	20150402_S_DOB_01_CAM_H_120 MIN	2	6.58126	6875912	722.62
Calmodulin	91	103	RVFDKDGNGYISA			12	1441.71	CAM + H-helix	120	20150403_S_DOB_01_CAM_H_120 MIN	2	6.5898	10057225	722.585
Calmodulin	99	106	GYISAAEL			7	823.42	CAM	0	20150303_S_DOB_01_CAM_CA_CTL	2	9.09535	127888	412.454
Calmodulin	99	106	GYISAAEL			7	823.42	CAM	0	20150306_S_DOB_02_CAM_CA_CTL	2	9.17732	43010	412.379
Calmodulin	99	106	GYISAAEL			7	823.42	CAM	0.166	20150303_S_DOB_01_CAM_CA_10 SEC	2	9.09661	251718	412.621
Calmodulin	99	106	GYISAAEL			7	823.42	CAM	0.166	20150306_S_DOB_02_CAM_CA_10 SEC	2	9.16328	155080	412.619
Calmodulin	99	106	GYISAAEL			7	823.42	CAM	0.5	20150303_S_DOB_01_CAM_CA_30 SEC	2	9.10845	228288	412.784
Calmodulin	99	106	GYISAAEL			7	823.42	CAM	0.5	20150306_S_DOB_02_CAM_CA_30 SEC	2	9.21297	232460	412.795
Calmodulin	99	106	GYISAAEL			7	823.42	CAM	1	20150303_S_DOB_01_CAM_CA_1 MIN	2	9.11163	161512	412.867
Calmodulin	99	106	GYISAAEL			7	823.42	CAM	1	20150310_S_DOB_03_CAM_CA_1 MIN	2	9.0466	109362	412.847
Calmodulin	99	106	GYISAAEL			7	823.42	CAM	1	20150306_S_DOB_02_CAM_CA_1 MIN	2	9.33977	276609	412.898
Calmodulin	99	106	GYISAAEL			7	823.42	CAM	5	20150303_S_DOB_01_CAM_CA_5 MIN	2	9.10769	204946	413.285
Calmodulin	99	106	GYISAAEL			7	823.42	CAM	5	20150310_S_DOB_03_CAM_CA_5 MIN	2	9.03883	139984	413.298
Calmodulin	99	106	GYISAAEL			7	823.42	CAM	5	20150306_S_DOB_02_CAM_CA_5 MIN	2	9.3708	177087	413.192
Calmodulin	99	106	GYISAAEL			7	823.42	CAM	10	20150303_S_DOB_01_CAM_CA_10 MIN	2	9.11843	149557	413.448
Calmodulin	99	106	GYISAAEL			7	823.42	CAM	10	20150310_S_DOB_03_CAM_CA_10 MIN	2	9.04237	98599	413.374
Calmodulin	99	106	GYISAAEL			7	823.42	CAM	10	20150306_S_DOB_02_CAM_CA_10 MIN	2	9.53115	209686	413.37
Calmodulin	99	106	GYISAAEL			7	823.42	CAM	30	20150303_S_DOB_01_CAM_CA_30 MIN	2	9.11863	195094	413.548
Calmodulin	99	106	GYISAAEL			7	823.42	CAM	30	20150310_S_DOB_03_CAM_CA_30 MIN	2	9.0345	138692	413.592
Calmodulin	99	106	GYISAAEL			7	823.42	CAM	30	20150306_S_DOB_02_CAM_CA_30 MIN	2	9.69218	182783	413.53
Calmodulin	99	106	GYISAAEL			7	823.42	CAM	60	20150303_S_DOB_01_CAM_CA_60 MIN	2	9.12761	204578	413.697
Calmodulin	99	106	GYISAAEL			7	823.42	CAM	60	20150310_S_DOB_03_CAM_CA_60 MIN	2	9.04039	127085	413.679
Calmodulin	99	106	GYISAAEL			7	823.42	CAM	60	20150306_S_DOB_02_CAM_CA_60 MIN	2	9.72757	215509	413.701
Calmodulin	99	106	GYISAAEL			7	823.42	CAM	120	20150303_S_DOB_01_CAM_CA_120 MIN	2	9.12372	153032	413.808
Calmodulin	99	106	GYISAAEL			7	823.42	CAM	120	20150310_S_DOB_03_CAM_CA_120 MIN	2	9.03439	91445	413.764
Calmodulin	99	106	GYISAAEL			7	823.42	CAM + H-helix	0	20150403_S_DOB_01_CAM_CTL	2	8.99994	514479	412.478
Calmodulin	99	106	GYISAAEL			7	823.42	CAM + H-helix	0	20150402_S_DOB_01_CAM_CTL	2	8.97333	1932415	412.468
Calmodulin	99	106	GYISAAEL			7	823.42	CAM + H-helix	0	20150405_S_DOB_01_CAM_CTL	2	8.96111	1219221	412.461
Calmodulin	99	106	GYISAAEL			7	823.42	CAM + H-helix	0.166	20150405_S_DOB_01_CAM_H_10 SEC	2	8.97126	1277838	412.579
Calmodulin	99	106	GYISAAEL			7	823.42	CAM + H-helix	0.166	20150402_S_DOB_01_CAM_H_10 SEC	2	8.98333	900714	412.593
Calmodulin	99	106	GYISAAEL			7	823.42	CAM + H-helix	0.166	20150403_S_DOB_01_CAM_H_10 SEC	2	8.99222	1002364	412.584
Calmodulin	99	106	GYISAAEL			7	823.42	CAM + H-helix	0.5	20150403_S_DOB_01_CAM_H_30 SEC	2	8.99949	892196	412.703
Calmodulin	99	106	GYISAAEL			7	823.42	CAM + H-helix	0.5	20150405_S_DOB_01_CAM_H_30 SEC	2	8.97341	1209319	412.691
Calmodulin	99	106	GYISAAEL			7	823.42	CAM + H-helix	0.5	20150402_S_DOB_01_CAM_H_30 SEC	2	8.99519	858335	412.686
Calmodulin	99	106	GYISAAEL			7	823.42	CAM + H-helix	1	20150403_S_DOB_01_CAM_H_1 MIN	2	9.00058	1186106	412.794
Calmodulin	99	106	GYISAAEL			7	823.42	CAM + H-helix	1	20150405_S_DOB_01_CAM_H_1 MIN	2	8.97627	723739	412.796
Calmodulin	99	106	GYISAAEL			7	823.42	CAM + H-helix	1	20150402_S_DOB_01_CAM_H_1 MIN	2	8.98481	948261	412.794
Calmodulin	99	106	GYISAAEL			7	823.42	CAM + H-helix	5	20150405_S_DOB_01_CAM_H_5 MIN	2	8.97384	713683	413.045
Calmodulin	99	106	GYISAAEL			7	823.42	CAM + H-helix	5	20150402_S_DOB_01_CAM_H_5 MIN	2	8.98518	1023648	413.049
Calmodulin	99	106	GYISAAEL			7	823.42	CAM + H-helix	10	20150402_S_DOB_01_CAM_H_10 MIN	2	8.98152	1121438	413.183
Calmodulin	99	106	GYISAAEL			7	823.42	CAM + H-helix	10	20150405_S_DOB_01_CAM_H_10 MIN	2	8.97611	1220767	413.172
Calmodulin	99	106	GYISAAEL			7	823.42	CAM + H-helix	10	20150403_S_DOB_01_CAM_H_10 MIN	2	8.99931	1131492	413.179
Calmodulin	99	106	GYISAAEL			7	823.42	CAM + H-helix	30	20150405_S_DOB_01_CAM_H_30 MIN	2	8.9712	1214217	413.335
Calmodulin	99	106	GYISAAEL			7	823.42	CAM + H-helix	30	20150403_S_DOB_01_CAM_H_30 MIN	2	8.99943	1157846	413.345
Calmodulin	99	106	GYISAAEL			7	823.42	CAM + H-helix	30	20150402_S_DOB_01_CAM_H_30 MIN	2	8.9844	948693	413.362
Calmodulin	99	106	GYISAAEL			7	823.42	CAM + H-helix	60	20150402_S_DOB_01_CAM_H_60 MIN	2	8.9808	890085	413.414
Calmodulin	99	106	GYISAAEL			7	823.42	CAM + H-helix	60	20150403_S_DOB_01_CAM_H_60 MIN	2	8.99566	1025566	413.387
Calmodulin	99	106	GYISAAEL			7	823.42	CAM + H-helix	60	20150405_S_DOB_01_CAM_H_60 MIN	2	8.97203	765827	413.367
Calmodulin	99	106	GYISAAEL			7	823.42	CAM + H-helix	120	20150405_S_DOB_01_CAM_H_120 MIN	2	8.97217	1233954	413.418
Calmodulin	99	106	GYISAAEL			7	823.42	CAM + H-helix	120	20150402_S_DOB_01_CAM_H_120 MIN	2	8.9821	797130	413.485
Calmodulin	99	106	GYISAAEL			7	823.42	CAM + H-helix	120	20150403_S_DOB_01_CAM_H_120 MIN	2	8.99576	1097593	413.456
Calmodulin	104	113	AELRHVMTNL			9	1183.63	CAM	0	20150303_S_DOB_01_CAM_CA_CTL	2	7.22885	3058205	592.68
Calmodulin	104	113	AELRHVMTNL			9	1183.63	CAM	0	20150310_S_DOB_03_CAM_CA_CTL	2	7.39514	2673196	592.682
Calmodulin	104	113	AELRHVMTNL			9	1183.63	CAM	0	20150306_S_DOB_02_CAM_CA_CTL	2	7.23629	1236920	592.682
Calmodulin	104	113	AELRHVMTNL			9	1183.63	CAM	0.166	20150303_S_DOB_01_CAM_CA_10 SEC	2	7.21775	6240897	593.937
Calmodulin	104	113	AELRHVMTNL			9	1183.63	CAM	0.166	20150310_S_DOB_03_CAM_CA_10 SEC	2	7.44109	4366663	593.938
Calmodulin	104	113	AELRHVMTNL			9	1183.63	CAM	0.166	20150306_S_DOB_02_CAM_CA_10 SEC	2	7.21392	3542917	593.908
Calmodulin	104	113	AELRHVMTNL			9	1183.63	CAM	0.5	20150303_S_DOB_01_CAM_CA_30 SEC	2	7.22493	5126044	594.197
Calmodulin	104	113	AELRHVMTNL			9	1183.63	CAM	0.5	20150310_S_DOB_03_CAM_CA_30 SEC	2	7.59633	4763531	594.166
Calmodulin	104	113	AELRHVMTNL			9	1183.63	CAM	0.5	20150306_S_DOB_02_CAM_CA_30 SEC	2	7.21365	5164872	594.148
Calmodulin	104	113	AELRHVMTNL			9	1183.63	CAM	1	20150303_S_DOB_01_CAM_CA_1 MIN	2	7.22432	4156081	594.346
Calmodulin	104	113	AELRHVMTNL			9	1183.63	CAM	1	20150310_S_DOB_03_CAM_CA_1 MIN	2	7.14005	2545566	594.33
Calmodulin	104	113	AELRHVMTNL			9	1183.63	CAM	1	20150306_S_DOB_02_CAM_CA_1 MIN	2	7.21924	5525669	594.282
Calmodulin	104	113	AELRHVMTNL			9	1183.63	CAM	5	20150303_S_DOB_01_CAM_CA_5 MIN	2	7.20477	4586026	594.63
Calmodulin	104	113	AELRHVMTNL			9	1183.63	CAM	5	20150310_S_DOB_03_CAM_CA_5 MIN	2	7.13292	2951952	594.62
Calmodulin	104	113	AELRHVMTNL			9	1183.63	CAM	5	20150306_S_DOB_02_CAM_CA_5 MIN	2	7.22302	3806313	594.582
Calmodulin	104	113	AELRHVMTNL			9	1183.63	CAM	10	20150303_S_DOB_01_CAM_CA_10 MIN	2	7.2078	3996790	594.7
Calmodulin	104	113	AELRHVMTNL			9	1183.63	CAM	10	20150310_S_DOB_03_CAM_CA_10 MIN	2	7.14357	2941997	594.696
Calmodulin	104	113	AELRHVMTNL			9	1183.63	CAM	10	20150306_S_DOB_02_CAM_CA_10 MIN	2	7.23424	4249419	594.667
Calmodulin	104	113	AELRHVMTNL			9	1183.63	CAM	30	20150303_S_DOB_01_CAM_CA_30 MIN	2	7.20724	4485224	594.704
Calmodulin	104	113	AELRHVMTNL			9	1183.63	CAM	30	20150310_S_DOB_03_CAM_CA_30 MIN	2	7.12912	3182749	594.711
Calmodulin	104	113	AELRHVMTNL			9	1183.63	CAM	30	20150306_S_DOB_02_CAM_CA_30 MIN	2	7.24016	3478482	594.64
Calmodulin	104	113	AELRHVMTNL			9	1183.63	CAM	60	20150303_S_DOB_01_CAM_CA_60 MIN	2	7.20118	4514274	594.697
Calmodulin	104	113	AELRHVMTNL			9	1183.63	CAM	60	20150310_S_DOB_03_CAM_CA_60 MIN	2	7.13631	3120089	594.711
Calmodulin	104	113	AELRHVMTNL			9	1183.63	CAM	60	20150306_S_DOB_02_CAM_CA_60 MIN	2	7.23947	4231495	594.716
Calmodulin	104	113	AELRHVMTNL			9	1183.63	CAM	120	20150303_S_DOB_01_CAM_CA_120 MIN	2	7.19997	3413462	594.725
Calmodulin	104	113	AELRHVMTNL			9	1183.63	CAM	120	20150310_S_DOB_03_CAM_CA_120 MIN	2	7.13019	2048688	594.683
Calmodulin	104	113	AELRHVMTNL			9	1183.63	CAM	120	20150306_S_DOB_02_CAM_CA_120 MIN	2	7.25958	2072479	594.705
Calmodulin	104	113	AELRHVMTNL			9	1183.63	CAM + H-helix	0	20150403_S_DOB_01_CAM_CTL	2	7.12814	12968302	592.667
Calmodulin	104	113	AELRHVMTNL			9	1183.63	CAM + H-helix	0	20150402_S_DOB_01_CAM_CTL	2	7.09756	66719748	592.649
Calmodulin	104	113	AELRHVMTNL			9	1183.63	CAM + H-helix	0	20150405_S_DOB_01_CAM_CTL	2	7.08322	45040330	592.641
Calmodulin	104	113	AELRHVMTNL			9	1183.63	CAM + H-helix	0.166	20150405_S_DOB_01_CAM_H_10 SEC	2	7.09735	40185328	592.952
Calmodulin	104	113	AELRHVMTNL			9	1183.63	CAM + H-helix	0.166	20150402_S_DOB_01_CAM_H_10 SEC	2	7.11339	26535815	592.992
Calmodulin	104	113	AELRHVMTNL			9	1183.63	CAM + H-helix	0.166	20150403_S_DOB_01_CAM_H_10 SEC	2	7.12316	30097748	592.993
Calmodulin	104	113	AELRHVMTNL			9	1183.63	CAM + H-helix	0.5	20150403_S_DOB_01_CAM_H_30 SEC	2	7.11925	27760924	593.185
Calmodulin	104	113	AELRHVMTNL			9	1183.63	CAM + H-helix	0.5	20150405_S_DOB_01_CAM_H_30 SEC	2	7.09751	38474080	593.181
Calmodulin	104	113	AELRHVMTNL			9	1183.63	CAM + H-helix	0.5	20150402_S_DOB_01_CAM_H_30 SEC	2	7.11006	25048900	593.188
Calmodulin	104	113	AELRHVMTNL			9	1183.63	CAM + H-helix	1	20150403_S_DOB_01_CAM_H_1 MIN	2	7.12922	32821959	593.327
Calmodulin	104	113	AELRHVMTNL			9	1183.63	CAM + H-helix	1	20150405_S_DOB_01_CAM_H_1 MIN	2	7.09664	21864736	593.344
Calmodulin	104	113	AELRHVMTNL			9	1183.63	CAM + H-helix	1	20150402_S_DOB_01_CAM_H_1 MIN	2	7.10969	27149532	593.331
Calmodulin	104	113	AELRHVMTNL			9	1183.63	CAM + H-helix	5	20150405_S_DOB_01_CAM_H_5 MIN	2	7.09237	20179027	593.712
Calmodulin	104	113	AELRHVMTNL			9	1183.63	CAM + H-helix	5	20150402_S_DOB_01_CAM_H_5 MIN	2	7.1071	27583155	593.695
Calmodulin	104	113	AELRHVMTNL			9	1183.63	CAM + H-helix	10	20150402_S_DOB_01_CAM_H_10 MIN	2	7.10824	30090678	593.834
Calmodulin	104	113	AELRHVMTNL			9	1183.63	CAM + H-helix	10	20150405_S_DOB_01_CAM_H_10 MIN	2	7.08709	38655168	593.83
Calmodulin	104	113	AELRHVMTNL			9	1183.63	CAM + H-helix	10	20150403_S_DOB_01_CAM_H_10 MIN	2	7.11904	30688408	593.841
Calmodulin	104	113	AELRHVMTNL			9	1183.63	CAM + H-helix	30	20150405_S_DOB_01_CAM_H_30 MIN	2	7.08671	36534668	594.059
Calmodulin	104	113	AELRHVMTNL			9	1183.63	CAM + H-helix	30	20150403_S_DOB_01_CAM_H_30 MIN	2	7.1094	32819420	594.059
Calmodulin	104	113	AELRHVMTNL			9	1183.63	CAM + H-helix	30	20150402_S_DOB_01_CAM_H_30 MIN	2	7.10359	26079593	594.093
Calmodulin	104	113	AELRHVMTNL			9	1183.63	CAM + H-helix	60	20150402_S_DOB_01_CAM_H_60 MIN	2	7.09752	25203619	594.26
Calmodulin	104	113	AELRHVMTNL			9	1183.63	CAM + H-helix	60	20150403_S_DOB_01_CAM_H_60 MIN	2	7.11298	30326012	594.233
Calmodulin	104	113	AELRHVMTNL			9	1183.63	CAM + H-helix	60	20150405_S_DOB_01_CAM_H_60 MIN	2	7.08824	19905460	594.21
Calmodulin	104	113	AELRHVMTNL			9	1183.63	CAM + H-helix	120	20150405_S_DOB_01_CAM_H_120 MIN	2	7.08282	37406413	594.358
Calmodulin	104	113	AELRHVMTNL			9	1183.63	CAM + H-helix	120	20150402_S_DOB_01_CAM_H_120 MIN	2	7.0979	22712091	594.423
Calmodulin	104	113	AELRHVMTNL			9	1183.63	CAM + H-helix	120	20150403_S_DOB_01_CAM_H_120 MIN	2	7.10861	31021645	594.367
Calmodulin	114	121	GEKLTDEE			7	920.421	CAM	0	20150303_S_DOB_01_CAM_CA_CTL	2	5.17104	1045260	460.955
Calmodulin	114	121	GEKLTDEE			7	920.421	CAM	0	20150310_S_DOB_03_CAM_CA_CTL	2	5.1945	922947	460.958
Calmodulin	114	121	GEKLTDEE			7	920.421	CAM	0	20150306_S_DOB_02_CAM_CA_CTL	2	5.17138	417790	460.962
Calmodulin	114	121	GEKLTDEE			7	920.421	CAM	0.166	20150303_S_DOB_01_CAM_CA_10 SEC	2	5.18021	2066195	462.026
Calmodulin	114	121	GEKLTDEE			7	920.421	CAM	0.166	20150310_S_DOB_03_CAM_CA_10 SEC	2	5.19849	1389173	462.039
Calmodulin	114	121	GEKLTDEE			7	920.421	CAM	0.166	20150306_S_DOB_02_CAM_CA_10 SEC	2	5.16537	1201586	462.012
Calmodulin	114	121	GEKLTDEE			7	920.421	CAM	0.5	20150303_S_DOB_01_CAM_CA_30 SEC	2	5.18303	1739635	462.202
Calmodulin	114	121	GEKLTDEE			7	920.421	CAM	0.5	20150310_S_DOB_03_CAM_CA_30 SEC	2	5.20466	1607139	462.173
Calmodulin	114	121	GEKLTDEE			7	920.421	CAM	0.5	20150306_S_DOB_02_CAM_CA_30 SEC	2	5.16939	1681490	462.152
Calmodulin	114	121	GEKLTDEE			7	920.421	CAM	1	20150303_S_DOB_01_CAM_CA_1 MIN	2	5.18955	1314943	462.28
Calmodulin	114	121	GEKLTDEE			7	920.421	CAM	1	20150310_S_DOB_03_CAM_CA_1 MIN	2	5.05416	942945	462.278
Calmodulin	114	121	GEKLTDEE			7	920.421	CAM	1	20150306_S_DOB_02_CAM_CA_1 MIN	2	5.16849	1862308	462.248
Calmodulin	114	121	GEKLTDEE			7	920.421	CAM	5	20150303_S_DOB_01_CAM_CA_5 MIN	2	5.17559	1626457	462.51
Calmodulin	114	121	GEKLTDEE			7	920.421	CAM	5	20150310_S_DOB_03_CAM_CA_5 MIN	2	5.04683	1106802	462.497
Calmodulin	114	121	GEKLTDEE			7	920.421	CAM	5	20150306_S_DOB_02_CAM_CA_5 MIN	2	5.16269	1236295	462.481
Calmodulin	114	121	GEKLTDEE			7	920.421	CAM	10	20150303_S_DOB_01_CAM_CA_10 MIN	2	5.17397	1308253	462.556
Calmodulin	114	121	GEKLTDEE			7	920.421	CAM	10	20150310_S_DOB_03_CAM_CA_10 MIN	2	5.06225	876846	462.56
Calmodulin	114	121	GEKLTDEE			7	920.421	CAM	10	20150306_S_DOB_02_CAM_CA_10 MIN	2	5.17262	1418153	462.52
Calmodulin	114	121	GEKLTDEE			7	920.421	CAM	30	20150303_S_DOB_01_CAM_CA_30 MIN	2	5.1731	1598453	462.587
Calmodulin	114	121	GEKLTDEE			7	920.421	CAM	30	20150310_S_DOB_03_CAM_CA_30 MIN	2	5.04865	1117332	462.587
Calmodulin	114	121	GEKLTDEE			7	920.421	CAM	30	20150306_S_DOB_02_CAM_CA_30 MIN	2	5.17154	1073750	462.639
Calmodulin	114	121	GEKLTDEE			7	920.421	CAM	60	20150303_S_DOB_01_CAM_CA_60 MIN	2	5.17259	1691412	462.573
Calmodulin	114	121	GEKLTDEE			7	920.421	CAM	60	20150310_S_DOB_03_CAM_CA_60 MIN	2	5.05278	1114415	462.6
Calmodulin	114	121	GEKLTDEE			7	920.421	CAM	60	20150306_S_DOB_02_CAM_CA_60 MIN	2	5.16879	1452142	462.59
Calmodulin	114	121	GEKLTDEE			7	920.421	CAM	120	20150303_S_DOB_01_CAM_CA_120 MIN	2	5.16739	1306754	462.598
Calmodulin	114	121	GEKLTDEE			7	920.421	CAM	120	20150310_S_DOB_03_CAM_CA_120 MIN	2	5.04667	758531	462.544
Calmodulin	114	121	GEKLTDEE			7	920.421	CAM	120	20150306_S_DOB_02_CAM_CA_120 MIN	2	5.17588	687208	462.52
Calmodulin	114	121	GEKLTDEE			7	920.421	CAM + H-helix	0	20150403_S_DOB_01_CAM_CTL	2	5.08561	4997883	460.956
Calmodulin	114	121	GEKLTDEE			7	920.421	CAM + H-helix	0	20150402_S_DOB_01_CAM_CTL	2	5.05488	22485489	460.937
Calmodulin	114	121	GEKLTDEE			7	920.421	CAM + H-helix	0	20150405_S_DOB_01_CAM_CTL	2	5.03964	14344541	460.93
Calmodulin	114	121	GEKLTDEE			7	920.421	CAM + H-helix	0.166	20150405_S_DOB_01_CAM_H_10 SEC	2	5.0503	12104431	461.923
Calmodulin	114	121	GEKLTDEE			7	920.421	CAM + H-helix	0.166	20150402_S_DOB_01_CAM_H_10 SEC	2	5.06353	8920640	461.959
Calmodulin	114	121	GEKLTDEE			7	920.421	CAM + H-helix	0.166	20150403_S_DOB_01_CAM_H_10 SEC	2	5.07263	9903217	461.96
Calmodulin	114	121	GEKLTDEE			7	920.421	CAM + H-helix	0.5	20150403_S_DOB_01_CAM_H_30 SEC	2	5.0737	8695968	462.017
Calmodulin	114	121	GEKLTDEE			7	920.421	CAM + H-helix	0.5	20150405_S_DOB_01_CAM_H_30 SEC	2	5.05073	11565357	462.014
Calmodulin	114	121	GEKLTDEE			7	920.421	CAM + H-helix	0.5	20150402_S_DOB_01_CAM_H_30 SEC	2	5.06205	8299658	462.03
Calmodulin	114	121	GEKLTDEE			7	920.421	CAM + H-helix	1	20150403_S_DOB_01_CAM_H_1 MIN	2	5.08896	11254145	462.014
Calmodulin	114	121	GEKLTDEE			7	920.421	CAM + H-helix	1	20150405_S_DOB_01_CAM_H_1 MIN	2	5.04631	7055169	462.047
Calmodulin	114	121	GEKLTDEE			7	920.421	CAM + H-helix	1	20150402_S_DOB_01_CAM_H_1 MIN	2	5.06286	9319410	462.058
Calmodulin	114	121	GEKLTDEE			7	920.421	CAM + H-helix	5	20150405_S_DOB_01_CAM_H_5 MIN	2	5.04301	6818235	462.153
Calmodulin	114	121	GEKLTDEE			7	920.421	CAM + H-helix	5	20150402_S_DOB_01_CAM_H_5 MIN	2	5.06039	9956447	462.139
Calmodulin	114	121	GEKLTDEE			7	920.421	CAM + H-helix	10	20150402_S_DOB_01_CAM_H_10 MIN	2	5.07515	10867778	462.225
Calmodulin	114	121	GEKLTDEE			7	920.421	CAM + H-helix	10	20150405_S_DOB_01_CAM_H_10 MIN	2	5.0447	12137388	462.225
Calmodulin	114	121	GEKLTDEE			7	920.421	CAM + H-helix	10	20150403_S_DOB_01_CAM_H_10 MIN	2	5.07792	10670284	462.219
Calmodulin	114	121	GEKLTDEE			7	920.421	CAM + H-helix	30	20150405_S_DOB_01_CAM_H_30 MIN	2	5.04294	11791381	462.353
Calmodulin	114	121	GEKLTDEE			7	920.421	CAM + H-helix	30	20150403_S_DOB_01_CAM_H_30 MIN	2	5.06658	10978143	462.358
Calmodulin	114	121	GEKLTDEE			7	920.421	CAM + H-helix	30	20150402_S_DOB_01_CAM_H_30 MIN	2	5.06588	9270270	462.385
Calmodulin	114	121	GEKLTDEE			7	920.421	CAM + H-helix	60	20150402_S_DOB_01_CAM_H_60 MIN	2	5.0591	8883673	462.47
Calmodulin	114	121	GEKLTDEE			7	920.421	CAM + H-helix	60	20150403_S_DOB_01_CAM_H_60 MIN	2	5.07041	9764705	462.439
Calmodulin	114	121	GEKLTDEE			7	920.421	CAM + H-helix	60	20150405_S_DOB_01_CAM_H_60 MIN	2	5.04455	6762215	462.416
Calmodulin	114	121	GEKLTDEE			7	920.421	CAM + H-helix	120	20150405_S_DOB_01_CAM_H_120 MIN	2	5.04108	11993224	462.482
Calmodulin	114	121	GEKLTDEE			7	920.421	CAM + H-helix	120	20150402_S_DOB_01_CAM_H_120 MIN	2	5.0575	7921692	462.531
Calmodulin	114	121	GEKLTDEE			7	920.421	CAM + H-helix	120	20150403_S_DOB_01_CAM_H_120 MIN	2	5.06735	10451389	462.489
Calmodulin	121	125	EVDEM			4	622.239	CAM	0	20150303_S_DOB_01_CAM_CA_CTL	1	6.27016	449902	622.626
Calmodulin	121	125	EVDEM			4	622.239	CAM	0	20150310_S_DOB_03_CAM_CA_CTL	1	6.3284	444605	622.63
Calmodulin	121	125	EVDEM			4	622.239	CAM	0	20150306_S_DOB_02_CAM_CA_CTL	1	6.27413	187406	622.616
Calmodulin	121	125	EVDEM			4	622.239	CAM	0.166	20150303_S_DOB_01_CAM_CA_10 SEC	1	6.28071	946961	622.694
Calmodulin	121	125	EVDEM			4	622.239	CAM	0.166	20150310_S_DOB_03_CAM_CA_10 SEC	1	6.33656	688583	622.691
Calmodulin	121	125	EVDEM			4	622.239	CAM	0.166	20150306_S_DOB_02_CAM_CA_10 SEC	1	6.2682	564428	622.68
Calmodulin	121	125	EVDEM			4	622.239	CAM	0.5	20150303_S_DOB_01_CAM_CA_30 SEC	1	6.28679	808378	622.72
Calmodulin	121	125	EVDEM			4	622.239	CAM	0.5	20150310_S_DOB_03_CAM_CA_30 SEC	1	6.3501	781352	622.732
Calmodulin	121	125	EVDEM			4	622.239	CAM	0.5	20150306_S_DOB_02_CAM_CA_30 SEC	1	6.27611	793280	622.722
Calmodulin	121	125	EVDEM			4	622.239	CAM	1	20150303_S_DOB_01_CAM_CA_1 MIN	1	6.29178	633454	622.761
Calmodulin	121	125	EVDEM			4	622.239	CAM	1	20150310_S_DOB_03_CAM_CA_1 MIN	1	6.14274	457897	622.757
Calmodulin	121	125	EVDEM			4	622.239	CAM	1	20150306_S_DOB_02_CAM_CA_1 MIN	1	6.27563	864654	622.788
Calmodulin	121	125	EVDEM			4	622.239	CAM	5	20150303_S_DOB_01_CAM_CA_5 MIN	1	6.28159	743831	623.033
Calmodulin	121	125	EVDEM			4	622.239	CAM	5	20150310_S_DOB_03_CAM_CA_5 MIN	1	6.14366	525516	623.049
Calmodulin	121	125	EVDEM			4	622.239	CAM	5	20150306_S_DOB_02_CAM_CA_5 MIN	1	6.27245	547511	623.063
Calmodulin	121	125	EVDEM			4	622.239	CAM	10	20150303_S_DOB_01_CAM_CA_10 MIN	1	6.27892	609329	623.252
Calmodulin	121	125	EVDEM			4	622.239	CAM	10	20150310_S_DOB_03_CAM_CA_10 MIN	1	6.14935	438712	623.269
Calmodulin	121	125	EVDEM			4	622.239	CAM	10	20150306_S_DOB_02_CAM_CA_10 MIN	1	6.28576	644484	623.297
Calmodulin	121	125	EVDEM			4	622.239	CAM	30	20150303_S_DOB_01_CAM_CA_30 MIN	1	6.27741	717002	623.709
Calmodulin	121	125	EVDEM			4	622.239	CAM	30	20150310_S_DOB_03_CAM_CA_30 MIN	1	6.14043	555867	623.715
Calmodulin	121	125	EVDEM			4	622.239	CAM	30	20150306_S_DOB_02_CAM_CA_30 MIN	1	6.2907	496537	623.736
Calmodulin	121	125	EVDEM			4	622.239	CAM	60	20150303_S_DOB_01_CAM_CA_60 MIN	1	6.27766	759668	623.964
Calmodulin	121	125	EVDEM			4	622.239	CAM	60	20150310_S_DOB_03_CAM_CA_60 MIN	1	6.14395	505359	623.954
Calmodulin	121	125	EVDEM			4	622.239	CAM	60	20150306_S_DOB_02_CAM_CA_60 MIN	1	6.28542	631665	623.991
Calmodulin	121	125	EVDEM			4	622.239	CAM	120	20150303_S_DOB_01_CAM_CA_120 MIN	1	6.27529	565082	624.075
Calmodulin	121	125	EVDEM			4	622.239	CAM	120	20150310_S_DOB_03_CAM_CA_120 MIN	1	6.13891	371620	624.094
Calmodulin	121	125	EVDEM			4	622.239	CAM	120	20150306_S_DOB_02_CAM_CA_120 MIN	1	6.29997	299623	624.041
Calmodulin	121	125	EVDEM			4	622.239	CAM + H-helix	0	20150403_S_DOB_01_CAM_CTL	1	6.17413	3068389	622.613
Calmodulin	121	125	EVDEM			4	622.239	CAM + H-helix	0	20150402_S_DOB_01_CAM_CTL	1	6.14842	14953989	622.569
Calmodulin	121	125	EVDEM			4	622.239	CAM + H-helix	0	20150405_S_DOB_01_CAM_CTL	1	6.13171	8791156	622.573
Calmodulin	121	125	EVDEM			4	622.239	CAM + H-helix	0.166	20150405_S_DOB_01_CAM_H_10 SEC	1	6.1459	7354673	622.603
Calmodulin	121	125	EVDEM			4	622.239	CAM + H-helix	0.166	20150402_S_DOB_01_CAM_H_10 SEC	1	6.15913	5318857	622.609
Calmodulin	121	125	EVDEM			4	622.239	CAM + H-helix	0.166	20150403_S_DOB_01_CAM_H_10 SEC	1	6.16977	5725641	622.623
Calmodulin	121	125	EVDEM			4	622.239	CAM + H-helix	0.5	20150403_S_DOB_01_CAM_H_30 SEC	1	6.16987	5314336	622.618
Calmodulin	121	125	EVDEM			4	622.239	CAM + H-helix	0.5	20150405_S_DOB_01_CAM_H_30 SEC	1	6.14718	7120392	622.61
Calmodulin	121	125	EVDEM			4	622.239	CAM + H-helix	0.5	20150402_S_DOB_01_CAM_H_30 SEC	1	6.15525	4904886	622.628
Calmodulin	121	125	EVDEM			4	622.239	CAM + H-helix	1	20150403_S_DOB_01_CAM_H_1 MIN	1	6.18362	6727274	622.628
Calmodulin	121	125	EVDEM			4	622.239	CAM + H-helix	1	20150405_S_DOB_01_CAM_H_1 MIN	1	6.14454	4026360	622.626
Calmodulin	121	125	EVDEM			4	622.239	CAM + H-helix	1	20150402_S_DOB_01_CAM_H_1 MIN	1	6.15775	5396960	622.629
Calmodulin	121	125	EVDEM			4	622.239	CAM + H-helix	5	20150405_S_DOB_01_CAM_H_5 MIN	1	6.14185	3791773	622.655
Calmodulin	121	125	EVDEM			4	622.239	CAM + H-helix	5	20150402_S_DOB_01_CAM_H_5 MIN	1	6.15621	5987701	622.638
Calmodulin	121	125	EVDEM			4	622.239	CAM + H-helix	10	20150402_S_DOB_01_CAM_H_10 MIN	1	6.17263	6483516	622.646
Calmodulin	121	125	EVDEM			4	622.239	CAM + H-helix	10	20150405_S_DOB_01_CAM_H_10 MIN	1	6.14188	6981145	622.639
Calmodulin	121	125	EVDEM			4	622.239	CAM + H-helix	10	20150403_S_DOB_01_CAM_H_10 MIN	1	6.17514	6206948	622.658
Calmodulin	121	125	EVDEM			4	622.239	CAM + H-helix	30	20150405_S_DOB_01_CAM_H_30 MIN	1	6.14317	6694931	622.677
Calmodulin	121	125	EVDEM			4	622.239	CAM + H-helix	30	20150403_S_DOB_01_CAM_H_30 MIN	1	6.1667	6313622	622.698
Calmodulin	121	125	EVDEM			4	622.239	CAM + H-helix	30	20150402_S_DOB_01_CAM_H_30 MIN	1	6.16438	5455370	622.686
Calmodulin	121	125	EVDEM			4	622.239	CAM + H-helix	60	20150402_S_DOB_01_CAM_H_60 MIN	1	6.15857	5146494	622.736
Calmodulin	121	125	EVDEM			4	622.239	CAM + H-helix	60	20150403_S_DOB_01_CAM_H_60 MIN	1	6.17099	5521794	622.748
Calmodulin	121	125	EVDEM			4	622.239	CAM + H-helix	60	20150405_S_DOB_01_CAM_H_60 MIN	1	6.14626	3612809	622.755
Calmodulin	121	125	EVDEM			4	622.239	CAM + H-helix	120	20150405_S_DOB_01_CAM_H_120 MIN	1	6.14299	6488426	622.853
Calmodulin	121	125	EVDEM			4	622.239	CAM + H-helix	120	20150402_S_DOB_01_CAM_H_120 MIN	1	6.1597	4454490	622.873
Calmodulin	121	125	EVDEM			4	622.239	CAM + H-helix	120	20150403_S_DOB_01_CAM_H_120 MIN	1	6.16904	6040483	622.892
Calmodulin	125	141	MIREADIDGDGQVNYEE			16	1953.85	CAM	0	20150303_S_DOB_01_CAM_CA_CTL	2	7.39235	235517	978.002
Calmodulin	125	141	MIREADIDGDGQVNYEE			16	1953.85	CAM	0	20150310_S_DOB_03_CAM_CA_CTL	2	7.68824	203407	977.981
Calmodulin	125	141	MIREADIDGDGQVNYEE			16	1953.85	CAM	0	20150306_S_DOB_02_CAM_CA_CTL	2	7.3974	104876	977.995
Calmodulin	125	141	MIREADIDGDGQVNYEE			16	1953.85	CAM	0.166	20150303_S_DOB_01_CAM_CA_10 SEC	2	7.3934	469040	978.4
Calmodulin	125	141	MIREADIDGDGQVNYEE			16	1953.85	CAM	0.166	20150310_S_DOB_03_CAM_CA_10 SEC	2	7.76936	318364	978.333
Calmodulin	125	141	MIREADIDGDGQVNYEE			16	1953.85	CAM	0.166	20150306_S_DOB_02_CAM_CA_10 SEC	2	7.38839	302680	978.357
Calmodulin	125	141	MIREADIDGDGQVNYEE			16	1953.85	CAM	0.5	20150303_S_DOB_01_CAM_CA_30 SEC	2	7.40104	402792	978.551
Calmodulin	125	141	MIREADIDGDGQVNYEE			16	1953.85	CAM	0.5	20150306_S_DOB_02_CAM_CA_30 SEC	2	7.39604	393972	978.591
Calmodulin	125	141	MIREADIDGDGQVNYEE			16	1953.85	CAM	1	20150303_S_DOB_01_CAM_CA_1 MIN	2	7.39074	295391	978.867
Calmodulin	125	141	MIREADIDGDGQVNYEE			16	1953.85	CAM	1	20150310_S_DOB_03_CAM_CA_1 MIN	2	7.29571	262013	978.825
Calmodulin	125	141	MIREADIDGDGQVNYEE			16	1953.85	CAM	1	20150306_S_DOB_02_CAM_CA_1 MIN	2	7.63996	30998	978.616
Calmodulin	125	141	MIREADIDGDGQVNYEE			16	1953.85	CAM	5	20150303_S_DOB_01_CAM_CA_5 MIN	2	7.38968	411824	979.438
Calmodulin	125	141	MIREADIDGDGQVNYEE			16	1953.85	CAM	5	20150310_S_DOB_03_CAM_CA_5 MIN	2	7.29685	333477	979.43
Calmodulin	125	141	MIREADIDGDGQVNYEE			16	1953.85	CAM	5	20150306_S_DOB_02_CAM_CA_5 MIN	2	7.41432	310834	979.318
Calmodulin	125	141	MIREADIDGDGQVNYEE			16	1953.85	CAM	10	20150303_S_DOB_01_CAM_CA_10 MIN	2	7.38911	323372	979.787
Calmodulin	125	141	MIREADIDGDGQVNYEE			16	1953.85	CAM	10	20150310_S_DOB_03_CAM_CA_10 MIN	2	7.29895	258014	979.667
Calmodulin	125	141	MIREADIDGDGQVNYEE			16	1953.85	CAM	10	20150306_S_DOB_02_CAM_CA_10 MIN	2	7.41684	356263	979.678
Calmodulin	125	141	MIREADIDGDGQVNYEE			16	1953.85	CAM	30	20150303_S_DOB_01_CAM_CA_30 MIN	2	7.38332	397200	980.388
Calmodulin	125	141	MIREADIDGDGQVNYEE			16	1953.85	CAM	30	20150310_S_DOB_03_CAM_CA_30 MIN	2	7.29334	370967	980.426
Calmodulin	125	141	MIREADIDGDGQVNYEE			16	1953.85	CAM	30	20150306_S_DOB_02_CAM_CA_30 MIN	2	7.43017	307361	980.496
Calmodulin	125	141	MIREADIDGDGQVNYEE			16	1953.85	CAM	60	20150303_S_DOB_01_CAM_CA_60 MIN	2	7.38593	415215	980.815
Calmodulin	125	141	MIREADIDGDGQVNYEE			16	1953.85	CAM	60	20150310_S_DOB_03_CAM_CA_60 MIN	2	7.30073	362009	980.878
Calmodulin	125	141	MIREADIDGDGQVNYEE			16	1953.85	CAM	60	20150306_S_DOB_02_CAM_CA_60 MIN	2	7.42478	380588	980.917
Calmodulin	125	141	MIREADIDGDGQVNYEE			16	1953.85	CAM	120	20150303_S_DOB_01_CAM_CA_120 MIN	2	7.37962	312764	981.35
Calmodulin	125	141	MIREADIDGDGQVNYEE			16	1953.85	CAM	120	20150310_S_DOB_03_CAM_CA_120 MIN	2	7.29573	282214	981.257
Calmodulin	125	141	MIREADIDGDGQVNYEE			16	1953.85	CAM	120	20150306_S_DOB_02_CAM_CA_120 MIN	2	7.44461	203997	981.332
Calmodulin	125	141	MIREADIDGDGQVNYEE			16	1953.85	CAM + H-helix	0	20150403_S_DOB_01_CAM_CTL	2	7.30232	2233223	978.031
Calmodulin	125	141	MIREADIDGDGQVNYEE			16	1953.85	CAM + H-helix	0	20150402_S_DOB_01_CAM_CTL	2	7.28309	8497609	977.995
Calmodulin	125	141	MIREADIDGDGQVNYEE			16	1953.85	CAM + H-helix	0	20150405_S_DOB_01_CAM_CTL	2	7.2638	6262414	978.013
Calmodulin	125	141	MIREADIDGDGQVNYEE			16	1953.85	CAM + H-helix	0.166	20150405_S_DOB_01_CAM_H_10 SEC	2	7.27902	5329273	978.182
Calmodulin	125	141	MIREADIDGDGQVNYEE			16	1953.85	CAM + H-helix	0.166	20150402_S_DOB_01_CAM_H_10 SEC	2	7.28956	2913909	978.183
Calmodulin	125	141	MIREADIDGDGQVNYEE			16	1953.85	CAM + H-helix	0.166	20150403_S_DOB_01_CAM_H_10 SEC	2	7.3027	3422311	978.187
Calmodulin	125	141	MIREADIDGDGQVNYEE			16	1953.85	CAM + H-helix	0.5	20150403_S_DOB_01_CAM_H_30 SEC	2	7.29797	3102517	978.29
Calmodulin	125	141	MIREADIDGDGQVNYEE			16	1953.85	CAM + H-helix	0.5	20150405_S_DOB_01_CAM_H_30 SEC	2	7.27959	4955714	978.297
Calmodulin	125	141	MIREADIDGDGQVNYEE			16	1953.85	CAM + H-helix	0.5	20150402_S_DOB_01_CAM_H_30 SEC	2	7.29087	2829162	978.297
Calmodulin	125	141	MIREADIDGDGQVNYEE			16	1953.85	CAM + H-helix	1	20150403_S_DOB_01_CAM_H_1 MIN	2	7.31436	4985937	978.437
Calmodulin	125	141	MIREADIDGDGQVNYEE			16	1953.85	CAM + H-helix	1	20150405_S_DOB_01_CAM_H_1 MIN	2	7.27686	2783554	978.432
Calmodulin	125	141	MIREADIDGDGQVNYEE			16	1953.85	CAM + H-helix	1	20150402_S_DOB_01_CAM_H_1 MIN	2	7.29014	3113655	978.412
Calmodulin	125	141	MIREADIDGDGQVNYEE			16	1953.85	CAM + H-helix	5	20150405_S_DOB_01_CAM_H_5 MIN	2	7.27504	2784615	978.772
Calmodulin	125	141	MIREADIDGDGQVNYEE			16	1953.85	CAM + H-helix	5	20150402_S_DOB_01_CAM_H_5 MIN	2	7.2942	3671168	978.735
Calmodulin	125	141	MIREADIDGDGQVNYEE			16	1953.85	CAM + H-helix	10	20150402_S_DOB_01_CAM_H_10 MIN	2	7.298	3844133	978.901
Calmodulin	125	141	MIREADIDGDGQVNYEE			16	1953.85	CAM + H-helix	10	20150405_S_DOB_01_CAM_H_10 MIN	2	7.27546	4881799	978.912
Calmodulin	125	141	MIREADIDGDGQVNYEE			16	1953.85	CAM + H-helix	10	20150403_S_DOB_01_CAM_H_10 MIN	2	7.30826	4698095	978.9
Calmodulin	125	141	MIREADIDGDGQVNYEE			16	1953.85	CAM + H-helix	30	20150405_S_DOB_01_CAM_H_30 MIN	2	7.27642	4684176	979.196
Calmodulin	125	141	MIREADIDGDGQVNYEE			16	1953.85	CAM + H-helix	30	20150403_S_DOB_01_CAM_H_30 MIN	2	7.30019	4759208	979.213
Calmodulin	125	141	MIREADIDGDGQVNYEE			16	1953.85	CAM + H-helix	30	20150402_S_DOB_01_CAM_H_30 MIN	2	7.29322	3269913	979.214
Calmodulin	125	141	MIREADIDGDGQVNYEE			16	1953.85	CAM + H-helix	60	20150402_S_DOB_01_CAM_H_60 MIN	2	7.2874	3068124	979.513
Calmodulin	125	141	MIREADIDGDGQVNYEE			16	1953.85	CAM + H-helix	60	20150403_S_DOB_01_CAM_H_60 MIN	2	7.30318	3874153	979.49
Calmodulin	125	141	MIREADIDGDGQVNYEE			16	1953.85	CAM + H-helix	60	20150405_S_DOB_01_CAM_H_60 MIN	2	7.2747	2723205	979.492
Calmodulin	125	141	MIREADIDGDGQVNYEE			16	1953.85	CAM + H-helix	120	20150405_S_DOB_01_CAM_H_120 MIN	2	7.27647	4692415	979.767
Calmodulin	125	141	MIREADIDGDGQVNYEE			16	1953.85	CAM + H-helix	120	20150402_S_DOB_01_CAM_H_120 MIN	2	7.28939	2731183	979.769
Calmodulin	125	141	MIREADIDGDGQVNYEE			16	1953.85	CAM + H-helix	120	20150403_S_DOB_01_CAM_H_120 MIN	2	7.30265	4492333	979.771
Calmodulin	129	139	ADIDGDGQVNY			10	1166.5	CAM	0	20150303_S_DOB_01_CAM_CA_CTL	2	7.22905	615164	584.029
Calmodulin	129	139	ADIDGDGQVNY			10	1166.5	CAM	0	20150310_S_DOB_03_CAM_CA_CTL	2	7.35086	609178	584.081
Calmodulin	129	139	ADIDGDGQVNY			10	1166.5	CAM	0	20150306_S_DOB_02_CAM_CA_CTL	2	7.22549	369260	584.089
Calmodulin	129	139	ADIDGDGQVNY			10	1166.5	CAM	0.166	20150303_S_DOB_01_CAM_CA_10 SEC	2	7.22446	1378114	584.42
Calmodulin	129	139	ADIDGDGQVNY			10	1166.5	CAM	0.166	20150310_S_DOB_03_CAM_CA_10 SEC	2	7.38623	1027719	584.365
Calmodulin	129	139	ADIDGDGQVNY			10	1166.5	CAM	0.166	20150306_S_DOB_02_CAM_CA_10 SEC	2	7.22142	745749	584.281
Calmodulin	129	139	ADIDGDGQVNY			10	1166.5	CAM	0.5	20150303_S_DOB_01_CAM_CA_30 SEC	2	7.23401	1163388	584.525
Calmodulin	129	139	ADIDGDGQVNY			10	1166.5	CAM	0.5	20150310_S_DOB_03_CAM_CA_30 SEC	2	7.49716	1043010	584.511
Calmodulin	129	139	ADIDGDGQVNY			10	1166.5	CAM	0.5	20150306_S_DOB_02_CAM_CA_30 SEC	2	7.2243	1110363	584.531
Calmodulin	129	139	ADIDGDGQVNY			10	1166.5	CAM	1	20150303_S_DOB_01_CAM_CA_1 MIN	2	7.23011	1121471	584.663
Calmodulin	129	139	ADIDGDGQVNY			10	1166.5	CAM	1	20150310_S_DOB_03_CAM_CA_1 MIN	2	7.09893	728965	584.63
Calmodulin	129	139	ADIDGDGQVNY			10	1166.5	CAM	1	20150306_S_DOB_02_CAM_CA_1 MIN	2	7.23226	1002735	584.658
Calmodulin	129	139	ADIDGDGQVNY			10	1166.5	CAM	5	20150303_S_DOB_01_CAM_CA_5 MIN	2	7.22273	1083589	585.022
Calmodulin	129	139	ADIDGDGQVNY			10	1166.5	CAM	5	20150310_S_DOB_03_CAM_CA_5 MIN	2	7.10016	792469	584.987
Calmodulin	129	139	ADIDGDGQVNY			10	1166.5	CAM	5	20150306_S_DOB_02_CAM_CA_5 MIN	2	7.23651	797341	585.066
Calmodulin	129	139	ADIDGDGQVNY			10	1166.5	CAM	10	20150303_S_DOB_01_CAM_CA_10 MIN	2	7.22044	988215	585.2
Calmodulin	129	139	ADIDGDGQVNY			10	1166.5	CAM	10	20150310_S_DOB_03_CAM_CA_10 MIN	2	7.10123	913306	585.143
Calmodulin	129	139	ADIDGDGQVNY			10	1166.5	CAM	10	20150306_S_DOB_02_CAM_CA_10 MIN	2	7.24847	935052	585.217
Calmodulin	129	139	ADIDGDGQVNY			10	1166.5	CAM	30	20150303_S_DOB_01_CAM_CA_30 MIN	2	7.22361	1034609	585.531
Calmodulin	129	139	ADIDGDGQVNY			10	1166.5	CAM	30	20150310_S_DOB_03_CAM_CA_30 MIN	2	7.09659	808266	585.509
Calmodulin	129	139	ADIDGDGQVNY			10	1166.5	CAM	60	20150303_S_DOB_01_CAM_CA_60 MIN	2	7.2206	968221	585.783
Calmodulin	129	139	ADIDGDGQVNY			10	1166.5	CAM	60	20150310_S_DOB_03_CAM_CA_60 MIN	2	7.10632	810371	585.749
Calmodulin	129	139	ADIDGDGQVNY			10	1166.5	CAM	60	20150306_S_DOB_02_CAM_CA_60 MIN	2	7.25394	940005	585.815
Calmodulin	129	139	ADIDGDGQVNY			10	1166.5	CAM	120	20150303_S_DOB_01_CAM_CA_120 MIN	2	7.21645	836127	585.969
Calmodulin	129	139	ADIDGDGQVNY			10	1166.5	CAM	120	20150310_S_DOB_03_CAM_CA_120 MIN	2	7.09856	564462	585.921
Calmodulin	129	139	ADIDGDGQVNY			10	1166.5	CAM	120	20150306_S_DOB_02_CAM_CA_120 MIN	2	7.26997	504282	585.925
Calmodulin	129	139	ADIDGDGQVNY			10	1166.5	CAM + H-helix	0	20150403_S_DOB_01_CAM_CTL	2	7.1374	1881998	584.083
Calmodulin	129	139	ADIDGDGQVNY			10	1166.5	CAM + H-helix	0	20150402_S_DOB_01_CAM_CTL	2	7.12291	6492846	584.079
Calmodulin	129	139	ADIDGDGQVNY			10	1166.5	CAM + H-helix	0	20150405_S_DOB_01_CAM_CTL	2	7.09937	3822127	584.077
Calmodulin	129	139	ADIDGDGQVNY			10	1166.5	CAM + H-helix	0.166	20150405_S_DOB_01_CAM_H_10 SEC	2	7.11339	4307305	584.204
Calmodulin	129	139	ADIDGDGQVNY			10	1166.5	CAM + H-helix	0.166	20150402_S_DOB_01_CAM_H_10 SEC	2	7.12942	4503732	584.227
Calmodulin	129	139	ADIDGDGQVNY			10	1166.5	CAM + H-helix	0.166	20150403_S_DOB_01_CAM_H_10 SEC	2	7.1369	5141729	584.227
Calmodulin	129	139	ADIDGDGQVNY			10	1166.5	CAM + H-helix	0.5	20150403_S_DOB_01_CAM_H_30 SEC	2	7.13305	4862583	584.311
Calmodulin	129	139	ADIDGDGQVNY			10	1166.5	CAM + H-helix	0.5	20150405_S_DOB_01_CAM_H_30 SEC	2	7.1139	4380310	584.323
Calmodulin	129	139	ADIDGDGQVNY			10	1166.5	CAM + H-helix	0.5	20150402_S_DOB_01_CAM_H_30 SEC	2	7.12452	4345258	584.327
Calmodulin	129	139	ADIDGDGQVNY			10	1166.5	CAM + H-helix	1	20150403_S_DOB_01_CAM_H_1 MIN	2	7.15126	4710388	584.418
Calmodulin	129	139	ADIDGDGQVNY			10	1166.5	CAM + H-helix	1	20150405_S_DOB_01_CAM_H_1 MIN	2	7.10961	2924723	584.445
Calmodulin	129	139	ADIDGDGQVNY			10	1166.5	CAM + H-helix	1	20150402_S_DOB_01_CAM_H_1 MIN	2	7.1259	4261939	584.459
Calmodulin	129	139	ADIDGDGQVNY			10	1166.5	CAM + H-helix	5	20150405_S_DOB_01_CAM_H_5 MIN	2	7.10687	2710537	584.723
Calmodulin	129	139	ADIDGDGQVNY			10	1166.5	CAM + H-helix	5	20150402_S_DOB_01_CAM_H_5 MIN	2	7.12722	4046360	584.713
Calmodulin	129	139	ADIDGDGQVNY			10	1166.5	CAM + H-helix	10	20150402_S_DOB_01_CAM_H_10 MIN	2	7.13559	4291169	584.797
Calmodulin	129	139	ADIDGDGQVNY			10	1166.5	CAM + H-helix	10	20150405_S_DOB_01_CAM_H_10 MIN	2	7.10837	4225170	584.823
Calmodulin	129	139	ADIDGDGQVNY			10	1166.5	CAM + H-helix	10	20150403_S_DOB_01_CAM_H_10 MIN	2	7.14326	4277534	584.815
Calmodulin	129	139	ADIDGDGQVNY			10	1166.5	CAM + H-helix	30	20150405_S_DOB_01_CAM_H_30 MIN	2	7.11081	4026871	584.937
Calmodulin	129	139	ADIDGDGQVNY			10	1166.5	CAM + H-helix	30	20150403_S_DOB_01_CAM_H_30 MIN	2	7.1357	4304932	584.944
Calmodulin	129	139	ADIDGDGQVNY			10	1166.5	CAM + H-helix	30	20150402_S_DOB_01_CAM_H_30 MIN	2	7.13061	4185908	584.93
Calmodulin	129	139	ADIDGDGQVNY			10	1166.5	CAM + H-helix	60	20150402_S_DOB_01_CAM_H_60 MIN	2	7.12474	4234853	585.02
Calmodulin	129	139	ADIDGDGQVNY			10	1166.5	CAM + H-helix	60	20150403_S_DOB_01_CAM_H_60 MIN	2	7.13962	4935937	585.014
Calmodulin	129	139	ADIDGDGQVNY			10	1166.5	CAM + H-helix	60	20150405_S_DOB_01_CAM_H_60 MIN	2	7.10858	2752028	585.081
Calmodulin	129	139	ADIDGDGQVNY			10	1166.5	CAM + H-helix	120	20150405_S_DOB_01_CAM_H_120 MIN	2	7.11146	4265293	585.164
Calmodulin	129	139	ADIDGDGQVNY			10	1166.5	CAM + H-helix	120	20150402_S_DOB_01_CAM_H_120 MIN	2	7.12536	4121893	585.173
Calmodulin	129	139	ADIDGDGQVNY			10	1166.5	CAM + H-helix	120	20150403_S_DOB_01_CAM_H_120 MIN	2	7.13861	4291329	585.12
Calmodulin	143	149	VQMMTAK			6	808.406	CAM	0	20150303_S_DOB_01_CAM_CA_CTL	2	5.43386	660022	404.988
Calmodulin	143	149	VQMMTAK			6	808.406	CAM	0	20150310_S_DOB_03_CAM_CA_CTL	2	5.46762	549161	404.992
Calmodulin	143	149	VQMMTAK			6	808.406	CAM	0	20150306_S_DOB_02_CAM_CA_CTL	2	5.44111	253256	404.979
Calmodulin	143	149	VQMMTAK			6	808.406	CAM	0.166	20150303_S_DOB_01_CAM_CA_10 SEC	2	5.44268	1171948	405.776
Calmodulin	143	149	VQMMTAK			6	808.406	CAM	0.166	20150310_S_DOB_03_CAM_CA_10 SEC	2	5.47482	777593	405.756
Calmodulin	143	149	VQMMTAK			6	808.406	CAM	0.166	20150306_S_DOB_02_CAM_CA_10 SEC	2	5.43379	761277	405.756
Calmodulin	143	149	VQMMTAK			6	808.406	CAM	0.5	20150303_S_DOB_01_CAM_CA_30 SEC	2	5.44393	1154473	406.073
Calmodulin	143	149	VQMMTAK			6	808.406	CAM	0.5	20150310_S_DOB_03_CAM_CA_30 SEC	2	5.48095	998876	406.065
Calmodulin	143	149	VQMMTAK			6	808.406	CAM	0.5	20150306_S_DOB_02_CAM_CA_30 SEC	2	5.43659	932494	406.07
Calmodulin	143	149	VQMMTAK			6	808.406	CAM	1	20150303_S_DOB_01_CAM_CA_1 MIN	2	5.4555	713327	406.249
Calmodulin	143	149	VQMMTAK			6	808.406	CAM	1	20150310_S_DOB_03_CAM_CA_1 MIN	2	5.33995	513653	406.202
Calmodulin	143	149	VQMMTAK			6	808.406	CAM	1	20150306_S_DOB_02_CAM_CA_1 MIN	2	5.43592	1224074	406.229
Calmodulin	143	149	VQMMTAK			6	808.406	CAM	5	20150303_S_DOB_01_CAM_CA_5 MIN	2	5.44231	1074253	406.448
Calmodulin	143	149	VQMMTAK			6	808.406	CAM	5	20150310_S_DOB_03_CAM_CA_5 MIN	2	5.33403	629883	406.453
Calmodulin	143	149	VQMMTAK			6	808.406	CAM	5	20150306_S_DOB_02_CAM_CA_5 MIN	2	5.42967	687367	406.448
Calmodulin	143	149	VQMMTAK			6	808.406	CAM	10	20150303_S_DOB_01_CAM_CA_10 MIN	2	5.44286	763803	406.485
Calmodulin	143	149	VQMMTAK			6	808.406	CAM	10	20150310_S_DOB_03_CAM_CA_10 MIN	2	5.34939	388289	406.488
Calmodulin	143	149	VQMMTAK			6	808.406	CAM	10	20150306_S_DOB_02_CAM_CA_10 MIN	2	5.43826	848570	406.484
Calmodulin	143	149	VQMMTAK			6	808.406	CAM	30	20150303_S_DOB_01_CAM_CA_30 MIN	2	5.43959	1048315	406.594
Calmodulin	143	149	VQMMTAK			6	808.406	CAM	30	20150310_S_DOB_03_CAM_CA_30 MIN	2	5.3317	733570	406.607
Calmodulin	143	149	VQMMTAK			6	808.406	CAM	30	20150306_S_DOB_02_CAM_CA_30 MIN	2	5.43692	647910	406.57
Calmodulin	143	149	VQMMTAK			6	808.406	CAM	60	20150303_S_DOB_01_CAM_CA_60 MIN	2	5.43799	1187504	406.678
Calmodulin	143	149	VQMMTAK			6	808.406	CAM	60	20150310_S_DOB_03_CAM_CA_60 MIN	2	5.33763	667751	406.689
Calmodulin	143	149	VQMMTAK			6	808.406	CAM	60	20150306_S_DOB_02_CAM_CA_60 MIN	2	5.43416	811222	406.688
Calmodulin	143	149	VQMMTAK			6	808.406	CAM	120	20150303_S_DOB_01_CAM_CA_120 MIN	2	5.43402	821868	406.741
Calmodulin	143	149	VQMMTAK			6	808.406	CAM	120	20150310_S_DOB_03_CAM_CA_120 MIN	2	5.33169	492634	406.713
Calmodulin	143	149	VQMMTAK			6	808.406	CAM	120	20150306_S_DOB_02_CAM_CA_120 MIN	2	5.4436	378779	406.703
Calmodulin	143	149	VQMMTAK			6	808.406	CAM + H-helix	0	20150403_S_DOB_01_CAM_CTL	2	5.35526	5817566	404.982
Calmodulin	143	149	VQMMTAK			6	808.406	CAM + H-helix	0	20150402_S_DOB_01_CAM_CTL	2	5.32536	26607509	404.95
Calmodulin	143	149	VQMMTAK			6	808.406	CAM + H-helix	0	20150405_S_DOB_01_CAM_CTL	2	5.30962	15724466	404.978
Calmodulin	143	149	VQMMTAK			6	808.406	CAM + H-helix	0.166	20150405_S_DOB_01_CAM_H_10 SEC	2	5.32043	10473891	405.688
Calmodulin	143	149	VQMMTAK			6	808.406	CAM + H-helix	0.166	20150402_S_DOB_01_CAM_H_10 SEC	2	5.33302	5376775	405.722
Calmodulin	143	149	VQMMTAK			6	808.406	CAM + H-helix	0.166	20150403_S_DOB_01_CAM_H_10 SEC	2	5.34317	5918379	405.716
Calmodulin	143	149	VQMMTAK			6	808.406	CAM + H-helix	0.5	20150403_S_DOB_01_CAM_H_30 SEC	2	5.34481	5150303	405.933
Calmodulin	143	149	VQMMTAK			6	808.406	CAM + H-helix	0.5	20150405_S_DOB_01_CAM_H_30 SEC	2	5.32096	9871744	405.961
Calmodulin	143	149	VQMMTAK			6	808.406	CAM + H-helix	0.5	20150402_S_DOB_01_CAM_H_30 SEC	2	5.33109	5405265	405.957
Calmodulin	143	149	VQMMTAK			6	808.406	CAM + H-helix	1	20150403_S_DOB_01_CAM_H_1 MIN	2	5.35592	9193119	406.045
Calmodulin	143	149	VQMMTAK			6	808.406	CAM + H-helix	1	20150405_S_DOB_01_CAM_H_1 MIN	2	5.31789	5525848	406.087
Calmodulin	143	149	VQMMTAK			6	808.406	CAM + H-helix	1	20150402_S_DOB_01_CAM_H_1 MIN	2	5.33121	6619614	406.081
Calmodulin	143	149	VQMMTAK			6	808.406	CAM + H-helix	5	20150405_S_DOB_01_CAM_H_5 MIN	2	5.31532	5774593	406.236
Calmodulin	143	149	VQMMTAK			6	808.406	CAM + H-helix	5	20150402_S_DOB_01_CAM_H_5 MIN	2	5.3316	8932848	406.23
Calmodulin	143	149	VQMMTAK			6	808.406	CAM + H-helix	10	20150402_S_DOB_01_CAM_H_10 MIN	2	5.33927	8788335	406.309
Calmodulin	143	149	VQMMTAK			6	808.406	CAM + H-helix	10	20150405_S_DOB_01_CAM_H_10 MIN	2	5.31469	9679852	406.324
Calmodulin	143	149	VQMMTAK			6	808.406	CAM + H-helix	10	20150403_S_DOB_01_CAM_H_10 MIN	2	5.34635	8766946	406.293
Calmodulin	143	149	VQMMTAK			6	808.406	CAM + H-helix	30	20150405_S_DOB_01_CAM_H_30 MIN	2	5.31463	9272983	406.454
Calmodulin	143	149	VQMMTAK			6	808.406	CAM + H-helix	30	20150403_S_DOB_01_CAM_H_30 MIN	2	5.33602	8672735	406.421
Calmodulin	143	149	VQMMTAK			6	808.406	CAM + H-helix	30	20150402_S_DOB_01_CAM_H_30 MIN	2	5.33516	6757383	406.443
Calmodulin	143	149	VQMMTAK			6	808.406	CAM + H-helix	60	20150402_S_DOB_01_CAM_H_60 MIN	2	5.32934	5912967	406.515
Calmodulin	143	149	VQMMTAK			6	808.406	CAM + H-helix	60	20150403_S_DOB_01_CAM_H_60 MIN	2	5.34127	5702234	406.484
Calmodulin	143	149	VQMMTAK			6	808.406	CAM + H-helix	60	20150405_S_DOB_01_CAM_H_60 MIN	2	5.31811	5278478	406.508
Calmodulin	143	149	VQMMTAK			6	808.406	CAM + H-helix	120	20150405_S_DOB_01_CAM_H_120 MIN	2	5.31345	9257627	406.579
Calmodulin	143	149	VQMMTAK			6	808.406	CAM + H-helix	120	20150402_S_DOB_01_CAM_H_120 MIN	2	5.32906	4811400	406.588
Calmodulin	143	149	VQMMTAK			6	808.406	CAM + H-helix	120	20150403_S_DOB_01_CAM_H_120 MIN	2	5.33844	7583434	406.545

## Sheet: Dynamics State Data
Data for Figures 4, 6, and S4. Exported STATE data from Dynamics HDX-MS Software of isolated CAM, and CAM in the presence of H-helix peptide
Protein	Start	End	Sequence	Modification	Fragment	MaxUptake	Uptake (80% D2O)	MHP	State	Exposure	Center	Center SD	Uptake	Uptake SD	RT	RT SD
Calmodulin	2	9	ADQLTEEQ			7	5.6	933.416	CAM	0	933.86	0.047853	0	0	5.57032	0.019571
Calmodulin	2	9	ADQLTEEQ			7	5.6	933.416	CAM	0.166	936.904	0.053975	3.04385	0.072133	5.56564	0.015891
Calmodulin	2	9	ADQLTEEQ			7	5.6	933.416	CAM	0.5	937.388	0.030031	3.52786	0.056495	5.57023	0.020258
Calmodulin	2	9	ADQLTEEQ			7	5.6	933.416	CAM	1	937.529	0.070294	3.66892	0.085036	5.52896	0.055892
Calmodulin	2	9	ADQLTEEQ			7	5.6	933.416	CAM	5	937.573	0.023748	3.7128	0.053421	5.51446	0.060993
Calmodulin	2	9	ADQLTEEQ			7	5.6	933.416	CAM	10	937.616	0.07429	3.75585	0.088368	5.51729	0.060311
Calmodulin	2	9	ADQLTEEQ			7	5.6	933.416	CAM	30	937.599	0.017462	3.73856	0.050939	5.52167	0.064468
Calmodulin	2	9	ADQLTEEQ			7	5.6	933.416	CAM	60	937.556	0.094368	3.69577	0.105807	5.52244	0.058455
Calmodulin	2	9	ADQLTEEQ			7	5.6	933.416	CAM	120	937.535	0.010332	3.67479	0.048955	5.51642	0.062284
Calmodulin	2	9	ADQLTEEQ			7	5.6	933.416	CAM + H-helix	0	933.887	0.00762	0	0	5.44704	0.012531
Calmodulin	2	9	ADQLTEEQ			7	5.6	933.416	CAM + H-helix	0.166	936.925	0.020908	3.03859	0.022253	5.44659	0.008249
Calmodulin	2	9	ADQLTEEQ			7	5.6	933.416	CAM + H-helix	0.5	937.326	0.0368	3.43925	0.037581	5.44547	0.008779
Calmodulin	2	9	ADQLTEEQ			7	5.6	933.416	CAM + H-helix	1	937.482	0.046962	3.59503	0.047576	5.45464	0.016804
Calmodulin	2	9	ADQLTEEQ			7	5.6	933.416	CAM + H-helix	5	937.56	0.05602	3.67303	0.056536	5.44539	0.011006
Calmodulin	2	9	ADQLTEEQ			7	5.6	933.416	CAM + H-helix	10	937.586	0.044557	3.69875	0.045204	5.45039	0.015051
Calmodulin	2	9	ADQLTEEQ			7	5.6	933.416	CAM + H-helix	30	937.583	0.034549	3.69568	0.03538	5.44521	0.011156
Calmodulin	2	9	ADQLTEEQ			7	5.6	933.416	CAM + H-helix	60	937.555	0.042241	3.66854	0.042923	5.44811	0.009205
Calmodulin	2	9	ADQLTEEQ			7	5.6	933.416	CAM + H-helix	120	937.564	0.044587	3.67762	0.045234	5.44379	0.010599
Calmodulin	13	19	FKEAFSL			6	4.8	841.445	CAM	0	841.937	0.004652	0	0	9.11448	0.034601
Calmodulin	13	19	FKEAFSL			6	4.8	841.445	CAM	0.166	842.285	0.006978	0.347648	0.008387	9.12081	0.031523
Calmodulin	13	19	FKEAFSL			6	4.8	841.445	CAM	0.5	842.672	0.004332	0.734506	0.006357	9.16201	0.052536
Calmodulin	13	19	FKEAFSL			6	4.8	841.445	CAM	1	842.975	0.007212	1.03829	0.008582	9.21051	0.129683
Calmodulin	13	19	FKEAFSL			6	4.8	841.445	CAM	5	843.818	0.001966	1.88134	0.00505	9.17348	0.139382
Calmodulin	13	19	FKEAFSL			6	4.8	841.445	CAM	10	844.117	0.001871	2.17986	0.005014	9.28149	0.222392
Calmodulin	13	19	FKEAFSL			6	4.8	841.445	CAM	30	844.521	0.031748	2.58348	0.032087	9.28777	0.289058
Calmodulin	13	19	FKEAFSL			6	4.8	841.445	CAM	60	844.799	0.016942	2.86185	0.017569	9.33903	0.309508
Calmodulin	13	19	FKEAFSL			6	4.8	841.445	CAM	120	845.01	0.003189	3.07316	0.00564	9.08935	0.042655
Calmodulin	13	19	FKEAFSL			6	4.8	841.445	CAM + H-helix	0	841.897	0.005536	0	0	8.97259	0.011351
Calmodulin	13	19	FKEAFSL			6	4.8	841.445	CAM + H-helix	0.166	842.151	0.015754	0.253893	0.016699	8.98149	0.009191
Calmodulin	13	19	FKEAFSL			6	4.8	841.445	CAM + H-helix	0.5	842.4	0.002682	0.503231	0.006152	8.98737	0.011787
Calmodulin	13	19	FKEAFSL			6	4.8	841.445	CAM + H-helix	1	842.643	0.01239	0.746748	0.01357	8.98889	0.009932
Calmodulin	13	19	FKEAFSL			6	4.8	841.445	CAM + H-helix	5	843.248	0.011112	1.35124	0.012415	8.98067	0.005006
Calmodulin	13	19	FKEAFSL			6	4.8	841.445	CAM + H-helix	10	843.574	0.006444	1.67721	0.008496	8.98514	0.009577
Calmodulin	13	19	FKEAFSL			6	4.8	841.445	CAM + H-helix	30	843.953	0.007825	2.05654	0.009585	8.98472	0.012143
Calmodulin	13	19	FKEAFSL			6	4.8	841.445	CAM + H-helix	60	844.066	0.013854	2.16954	0.014919	8.98419	0.009344
Calmodulin	13	19	FKEAFSL			6	4.8	841.445	CAM + H-helix	120	844.198	0.018725	2.30085	0.019526	8.98301	0.01017
Calmodulin	20	37	FDKDGDGTITTKELGTVM			17	13.6	1927.93	CAM	0	1929.07	0.011183	0	0	8.13075	0.012478
Calmodulin	20	37	FDKDGDGTITTKELGTVM			17	13.6	1927.93	CAM	0.166	1932.03	0.069062	2.96469	0.069962	8.11976	0.008768
Calmodulin	20	37	FDKDGDGTITTKELGTVM			17	13.6	1927.93	CAM	0.5	1932.83	0.068144	3.76423	0.069056	8.12655	0.005479
Calmodulin	20	37	FDKDGDGTITTKELGTVM			17	13.6	1927.93	CAM	1	1933.23	0.056476	4.16106	0.057572	8.11612	0.044831
Calmodulin	20	37	FDKDGDGTITTKELGTVM			17	13.6	1927.93	CAM	5	1934.7	0.032178	5.62799	0.034066	8.09341	0.047686
Calmodulin	20	37	FDKDGDGTITTKELGTVM			17	13.6	1927.93	CAM	10	1935.28	0.04131	6.20703	0.042797	8.11205	0.050292
Calmodulin	20	37	FDKDGDGTITTKELGTVM			17	13.6	1927.93	CAM	30	1935.99	0.107938	6.92113	0.108516	8.11449	0.078954
Calmodulin	20	37	FDKDGDGTITTKELGTVM			17	13.6	1927.93	CAM	60	1936.49	0.059144	7.42391	0.060192	8.12525	0.080676
Calmodulin	20	37	FDKDGDGTITTKELGTVM			17	13.6	1927.93	CAM	120	1936.86	0.047318	7.79297	0.048622	8.16099	0.158642
Calmodulin	20	37	FDKDGDGTITTKELGTVM			17	13.6	1927.93	CAM + H-helix	0	1929.02	0.006396	0	0	8.00714	0.01257
Calmodulin	20	37	FDKDGDGTITTKELGTVM			17	13.6	1927.93	CAM + H-helix	0.166	1930.81	0.022347	1.79455	0.023244	8.00963	0.009351
Calmodulin	20	37	FDKDGDGTITTKELGTVM			17	13.6	1927.93	CAM + H-helix	0.5	1931.24	0.007145	2.22391	0.00959	8.01084	0.009049
Calmodulin	20	37	FDKDGDGTITTKELGTVM			17	13.6	1927.93	CAM + H-helix	1	1931.71	0.018764	2.69303	0.019824	8.01409	0.011756
Calmodulin	20	37	FDKDGDGTITTKELGTVM			17	13.6	1927.93	CAM + H-helix	5	1933.15	0.045764	4.13317	0.046209	8.0012	0.007605
Calmodulin	20	37	FDKDGDGTITTKELGTVM			17	13.6	1927.93	CAM + H-helix	10	1933.72	0.005177	4.69878	0.008228	8.00328	0.012115
Calmodulin	20	37	FDKDGDGTITTKELGTVM			17	13.6	1927.93	CAM + H-helix	30	1934.47	0.03168	5.45364	0.03232	7.99925	0.009484
Calmodulin	20	37	FDKDGDGTITTKELGTVM			17	13.6	1927.93	CAM + H-helix	60	1934.96	0.044952	5.94177	0.045405	7.99888	0.009928
Calmodulin	20	37	FDKDGDGTITTKELGTVM			17	13.6	1927.93	CAM + H-helix	120	1935.35	0.062299	6.33064	0.062626	7.99668	0.011341
Calmodulin	30	37	TKELGTVM			7	5.6	878.465	CAM	0	878.984	0.03485	0	0	6.83319	0.037192
Calmodulin	30	37	TKELGTVM			7	5.6	878.465	CAM	0.166	880.019	0.012823	1.03482	0.037134	6.82761	0.038572
Calmodulin	30	37	TKELGTVM			7	5.6	878.465	CAM	0.5	880.456	0.008735	1.47229	0.035928	6.83585	0.043176
Calmodulin	30	37	TKELGTVM			7	5.6	878.465	CAM	1	880.617	0.00693	1.6326	0.035533	6.78792	0.038278
Calmodulin	30	37	TKELGTVM			7	5.6	878.465	CAM	5	881.364	0.006452	2.37959	0.035443	6.77819	0.040561
Calmodulin	30	37	TKELGTVM			7	5.6	878.465	CAM	10	881.694	0.020287	2.70979	0.040325	6.78716	0.038924
Calmodulin	30	37	TKELGTVM			7	5.6	878.465	CAM	30	882.186	0.019797	3.20153	0.040081	6.78223	0.047437
Calmodulin	30	37	TKELGTVM			7	5.6	878.465	CAM	60	882.344	0.027108	3.35973	0.044152	6.78341	0.041591
Calmodulin	30	37	TKELGTVM			7	5.6	878.465	CAM	120	882.532	0.04887	3.54786	0.060023	6.78045	0.047862
Calmodulin	30	37	TKELGTVM			7	5.6	878.465	CAM + H-helix	0	879.009	0.00985	0	0	6.68505	0.013227
Calmodulin	30	37	TKELGTVM			7	5.6	878.465	CAM + H-helix	0.166	879.336	0.009033	0.327072	0.013365	6.6961	0.010827
Calmodulin	30	37	TKELGTVM			7	5.6	878.465	CAM + H-helix	0.5	879.61	0.03071	0.6017	0.032251	6.69369	0.009418
Calmodulin	30	37	TKELGTVM			7	5.6	878.465	CAM + H-helix	1	879.928	0.019416	0.919094	0.021772	6.7007	0.015332
Calmodulin	30	37	TKELGTVM			7	5.6	878.465	CAM + H-helix	5	880.709	0.002871	1.70005	0.01026	6.68715	0.006556
Calmodulin	30	37	TKELGTVM			7	5.6	878.465	CAM + H-helix	10	881.004	0.00623	1.99548	0.011655	6.69544	0.013579
Calmodulin	30	37	TKELGTVM			7	5.6	878.465	CAM + H-helix	30	881.391	0.017142	2.38218	0.01977	6.69179	0.009467
Calmodulin	30	37	TKELGTVM			7	5.6	878.465	CAM + H-helix	60	881.631	0.044086	2.62228	0.045173	6.69457	0.009796
Calmodulin	30	37	TKELGTVM			7	5.6	878.465	CAM + H-helix	120	881.804	0.038579	2.79479	0.039817	6.69127	0.010734
Calmodulin	36	46	VMRSLGQNPTE			9	7.2	1231.61	CAM	0	1232.35	0.032209	0	0	5.98614	0.02453
Calmodulin	36	46	VMRSLGQNPTE			9	7.2	1231.61	CAM	0.166	1235.35	0.052743	2.99852	0.0618	5.98138	0.022699
Calmodulin	36	46	VMRSLGQNPTE			9	7.2	1231.61	CAM	0.5	1236.33	0.01636	3.98169	0.036125	5.98674	0.027452
Calmodulin	36	46	VMRSLGQNPTE			9	7.2	1231.61	CAM	1	1236.76	0.024097	4.41136	0.040225	5.94703	0.042862
Calmodulin	36	46	VMRSLGQNPTE			9	7.2	1231.61	CAM	5	1237.46	0.03963	5.10952	0.051068	5.93768	0.044805
Calmodulin	36	46	VMRSLGQNPTE			9	7.2	1231.61	CAM	10	1237.54	0.005723	5.19388	0.032713	5.94598	0.04037
Calmodulin	36	46	VMRSLGQNPTE			9	7.2	1231.61	CAM	30	1237.52	0.02314	5.16961	0.039659	5.93971	0.045357
Calmodulin	36	46	VMRSLGQNPTE			9	7.2	1231.61	CAM	60	1237.53	0.029833	5.18692	0.043902	5.94182	0.043509
Calmodulin	36	46	VMRSLGQNPTE			9	7.2	1231.61	CAM	120	1237.46	0.023741	5.11708	0.040013	5.94117	0.048627
Calmodulin	36	46	VMRSLGQNPTE			9	7.2	1231.61	CAM + H-helix	0	1232.32	0.014421	0	0	5.85364	0.012714
Calmodulin	36	46	VMRSLGQNPTE			9	7.2	1231.61	CAM + H-helix	0.166	1234.58	0.04009	2.26479	0.042605	5.86282	0.009003
Calmodulin	36	46	VMRSLGQNPTE			9	7.2	1231.61	CAM + H-helix	0.5	1234.93	0.023955	2.61542	0.027961	5.8617	0.008995
Calmodulin	36	46	VMRSLGQNPTE			9	7.2	1231.61	CAM + H-helix	1	1235.3	0.060281	2.9788	0.061982	5.86924	0.016956
Calmodulin	36	46	VMRSLGQNPTE			9	7.2	1231.61	CAM + H-helix	5	1236.39	0.026582	4.07598	0.030242	5.85365	0.006496
Calmodulin	36	46	VMRSLGQNPTE			9	7.2	1231.61	CAM + H-helix	10	1236.84	0.034573	4.52714	0.03746	5.86386	0.01421
Calmodulin	36	46	VMRSLGQNPTE			9	7.2	1231.61	CAM + H-helix	30	1237.33	0.050629	5.0136	0.052643	5.86102	0.009619
Calmodulin	36	46	VMRSLGQNPTE			9	7.2	1231.61	CAM + H-helix	60	1237.47	0.059277	5.15578	0.061006	5.8626	0.009036
Calmodulin	36	46	VMRSLGQNPTE			9	7.2	1231.61	CAM + H-helix	120	1237.49	0.064981	5.17161	0.066562	5.86032	0.010529
Calmodulin	38	48	RSLGQNPTEAE			9	7.2	1201.58	CAM	0	1202.21	0.064491	0	0	5.3119	0.013394
Calmodulin	38	48	RSLGQNPTEAE			9	7.2	1201.58	CAM	0.166	1205.45	0.06908	3.24023	0.094504	5.31484	0.011495
Calmodulin	38	48	RSLGQNPTEAE			9	7.2	1201.58	CAM	0.5	1206.04	0.036359	3.82916	0.074034	5.31783	0.015578
Calmodulin	38	48	RSLGQNPTEAE			9	7.2	1201.58	CAM	1	1206.22	0.054284	4.00844	0.084296	5.28475	0.046039
Calmodulin	38	48	RSLGQNPTEAE			9	7.2	1201.58	CAM	5	1206.95	0.097034	4.73502	0.116511	5.27159	0.049603
Calmodulin	38	48	RSLGQNPTEAE			9	7.2	1201.58	CAM	10	1207.19	0.139205	4.97459	0.153418	5.28309	0.042814
Calmodulin	38	48	RSLGQNPTEAE			9	7.2	1201.58	CAM	30	1207.36	0.027371	5.14661	0.070059	5.25673	0.057406
Calmodulin	38	48	RSLGQNPTEAE			9	7.2	1201.58	CAM	60	1207.38	0.050339	5.17069	0.081811	5.27368	0.048122
Calmodulin	38	48	RSLGQNPTEAE			9	7.2	1201.58	CAM	120	1207.31	0.045908	5.09595	0.079162	5.27084	0.051465
Calmodulin	38	48	RSLGQNPTEAE			9	7.2	1201.58	CAM + H-helix	0	1202.24	0.007807	0	0	5.19546	0.013747
Calmodulin	38	48	RSLGQNPTEAE			9	7.2	1201.58	CAM + H-helix	0.166	1204.86	0.033953	2.62475	0.034839	5.20282	0.008932
Calmodulin	38	48	RSLGQNPTEAE			9	7.2	1201.58	CAM + H-helix	0.5	1205.06	0.014001	2.82164	0.01603	5.20364	0.008724
Calmodulin	38	48	RSLGQNPTEAE			9	7.2	1201.58	CAM + H-helix	1	1205.24	0.013017	3.00089	0.015178	5.21025	0.016524
Calmodulin	38	48	RSLGQNPTEAE			9	7.2	1201.58	CAM + H-helix	5	1206.03	0.009667	3.793	0.012425	5.1947	0.008524
Calmodulin	38	48	RSLGQNPTEAE			9	7.2	1201.58	CAM + H-helix	10	1206.43	0.020302	4.19512	0.021751	5.2058	0.013824
Calmodulin	38	48	RSLGQNPTEAE			9	7.2	1201.58	CAM + H-helix	30	1206.87	0.044742	4.6322	0.045418	5.19971	0.010236
Calmodulin	38	48	RSLGQNPTEAE			9	7.2	1201.58	CAM + H-helix	60	1207.06	0.062244	4.81765	0.062732	5.20144	0.009217
Calmodulin	38	48	RSLGQNPTEAE			9	7.2	1201.58	CAM + H-helix	120	1207.18	0.028711	4.94094	0.029754	5.19738	0.009991
Calmodulin	43	49	NPTEAEL			5	4	773.368	CAM	0	773.657	0.010868	0	0	5.18264	0.011745
Calmodulin	43	49	NPTEAEL			5	4	773.368	CAM	0.166	775.271	0.005451	1.61429	0.012158	5.1822	0.013784
Calmodulin	43	49	NPTEAEL			5	4	773.368	CAM	0.5	775.458	0.009233	1.80155	0.014261	5.18459	0.014938
Calmodulin	43	49	NPTEAEL			5	4	773.368	CAM	1	775.634	0.083493	1.97707	0.084197	5.15296	0.050964
Calmodulin	43	49	NPTEAEL			5	4	773.368	CAM	5	775.994	0.10806	2.33744	0.108605	5.13585	0.054865
Calmodulin	43	49	NPTEAEL			5	4	773.368	CAM	10	776.071	0.06937	2.41404	0.070216	5.14671	0.047929
Calmodulin	43	49	NPTEAEL			5	4	773.368	CAM	30	776.143	0.047023	2.48601	0.048263	5.11899	0.060472
Calmodulin	43	49	NPTEAEL			5	4	773.368	CAM	60	776.191	0.035302	2.53456	0.036937	5.13805	0.053809
Calmodulin	43	49	NPTEAEL			5	4	773.368	CAM	120	776.177	0.004167	2.52044	0.01164	5.11545	0.060095
Calmodulin	43	49	NPTEAEL			5	4	773.368	CAM + H-helix	0	773.784	0.007352	0	0	5.05152	0.013818
Calmodulin	43	49	NPTEAEL			5	4	773.368	CAM + H-helix	0.166	775.171	0.052996	1.38641	0.053503	5.06129	0.009306
Calmodulin	43	49	NPTEAEL			5	4	773.368	CAM + H-helix	0.5	775.258	0.030214	1.4733	0.031096	5.05941	0.009451
Calmodulin	43	49	NPTEAEL			5	4	773.368	CAM + H-helix	1	775.283	0.062559	1.49899	0.062989	5.06891	0.018403
Calmodulin	43	49	NPTEAEL			5	4	773.368	CAM + H-helix	5	775.425	0.08298	1.64128	0.083305	5.05198	0.009107
Calmodulin	43	49	NPTEAEL			5	4	773.368	CAM + H-helix	10	775.545	0.037042	1.76051	0.037765	5.0644	0.016005
Calmodulin	43	49	NPTEAEL			5	4	773.368	CAM + H-helix	30	775.736	0.06113	1.9518	0.061571	5.05739	0.010588
Calmodulin	43	49	NPTEAEL			5	4	773.368	CAM + H-helix	60	775.836	0.064468	2.0519	0.064886	5.05976	0.010353
Calmodulin	43	49	NPTEAEL			5	4	773.368	CAM + H-helix	120	775.912	0.062558	2.12777	0.062988	5.05516	0.011132
Calmodulin	56	66	VDADGNGTIDF			10	8	1123.49	CAM	0	1124.07	0.014175	0	0	8.83429	0.018803
Calmodulin	56	66	VDADGNGTIDF			10	8	1123.49	CAM	0.166	1125.31	0.054389	1.23161	0.056206	8.83882	0.016877
Calmodulin	56	66	VDADGNGTIDF			10	8	1123.49	CAM	0.5	1125.69	0.004908	1.61801	0.015	8.85351	0.020016
Calmodulin	56	66	VDADGNGTIDF			10	8	1123.49	CAM	1	1125.98	0.060304	1.90544	0.061947	8.85743	0.081817
Calmodulin	56	66	VDADGNGTIDF			10	8	1123.49	CAM	5	1126.59	0.042765	2.52003	0.045053	8.84306	0.094534
Calmodulin	56	66	VDADGNGTIDF			10	8	1123.49	CAM	10	1126.78	0.040568	2.70664	0.042973	8.89789	0.143188
Calmodulin	56	66	VDADGNGTIDF			10	8	1123.49	CAM	30	1127.07	0.004463	2.99835	0.014861	8.91413	0.192029
Calmodulin	56	66	VDADGNGTIDF			10	8	1123.49	CAM	60	1127.35	0.027819	3.27289	0.031222	8.93815	0.198981
Calmodulin	56	66	VDADGNGTIDF			10	8	1123.49	CAM	120	1127.51	0.017399	3.43157	0.022442	8.96698	0.279824
Calmodulin	56	66	VDADGNGTIDF			10	8	1123.49	CAM + H-helix	0	1124.1	0.028173	0	0	8.72074	0.010991
Calmodulin	56	66	VDADGNGTIDF			10	8	1123.49	CAM + H-helix	0.166	1125.01	0.034657	0.915657	0.044663	8.7283	0.007662
Calmodulin	56	66	VDADGNGTIDF			10	8	1123.49	CAM + H-helix	0.5	1125.32	0.005703	1.22507	0.028744	8.73253	0.009994
Calmodulin	56	66	VDADGNGTIDF			10	8	1123.49	CAM + H-helix	1	1125.49	0.022139	1.3938	0.035831	8.7366	0.013684
Calmodulin	56	66	VDADGNGTIDF			10	8	1123.49	CAM + H-helix	5	1125.87	0.009616	1.77047	0.029769	8.72732	0.008871
Calmodulin	56	66	VDADGNGTIDF			10	8	1123.49	CAM + H-helix	10	1126.12	0.007476	2.02321	0.029148	8.73439	0.010238
Calmodulin	56	66	VDADGNGTIDF			10	8	1123.49	CAM + H-helix	30	1126.6	0.029503	2.50166	0.040794	8.73392	0.01205
Calmodulin	56	66	VDADGNGTIDF			10	8	1123.49	CAM + H-helix	60	1126.85	0.022727	2.75057	0.036197	8.73231	0.01014
Calmodulin	56	66	VDADGNGTIDF			10	8	1123.49	CAM + H-helix	120	1127.01	0.057177	2.9089	0.063741	8.73206	0.011298
Calmodulin	74	85	ARKMKDTDSEEE			11	8.8	1438.65	CAM	0	1439.28	0.128533	0	0	3.40038	0.02666
Calmodulin	74	85	ARKMKDTDSEEE			11	8.8	1438.65	CAM	0.166	1443.79	0.106084	4.51141	0.166657	3.40758	0.002668
Calmodulin	74	85	ARKMKDTDSEEE			11	8.8	1438.65	CAM	0.5	1443.79	0.006361	4.50256	0.12869	3.43527	0.021822
Calmodulin	74	85	ARKMKDTDSEEE			11	8.8	1438.65	CAM	1	1443.66	0	4.37634	0.128533	3.41961	0
Calmodulin	74	85	ARKMKDTDSEEE			11	8.8	1438.65	CAM	5	1443.76	0	4.47739	0.128533	3.413	0
Calmodulin	74	85	ARKMKDTDSEEE			11	8.8	1438.65	CAM	10	1443.77	0	4.4855	0.128533	3.42559	0
Calmodulin	74	85	ARKMKDTDSEEE			11	8.8	1438.65	CAM	30	1443.8	0.017863	4.51507	0.129768	3.40793	0.00853
Calmodulin	74	85	ARKMKDTDSEEE			11	8.8	1438.65	CAM	60	1443.76	0.074701	4.47356	0.148664	3.41078	0.004651
Calmodulin	74	85	ARKMKDTDSEEE			11	8.8	1438.65	CAM	120	1443.91	0	4.62709	0.128533	3.4059	0
Calmodulin	74	85	ARKMKDTDSEEE			11	8.8	1438.65	CAM + H-helix	0	1441.04	0.894367	0	0	2.97145	0.002823
Calmodulin	74	85	ARKMKDTDSEEE			11	8.8	1438.65	CAM + H-helix	0.166	1445.98	0.164629	4.93929	0.909393	3.03262	0.163032
Calmodulin	74	85	ARKMKDTDSEEE			11	8.8	1438.65	CAM + H-helix	0.5	1445.57	0.297287	4.5311	0.942481	3.57157	0.01666
Calmodulin	74	85	ARKMKDTDSEEE			11	8.8	1438.65	CAM + H-helix	1	1445.49	0.316498	4.45451	0.948716	3.56251	0.012383
Calmodulin	74	85	ARKMKDTDSEEE			11	8.8	1438.65	CAM + H-helix	5	1445.62	0.208929	4.57557	0.918446	3.55924	0.014967
Calmodulin	74	85	ARKMKDTDSEEE			11	8.8	1438.65	CAM + H-helix	10	1445.38	0.174274	4.3374	0.911188	3.57529	0.001584
Calmodulin	74	85	ARKMKDTDSEEE			11	8.8	1438.65	CAM + H-helix	30	1445.36	0.192846	4.31769	0.914922	3.5749	0.005811
Calmodulin	74	85	ARKMKDTDSEEE			11	8.8	1438.65	CAM + H-helix	60	1445.46	0.202072	4.41776	0.916911	3.57351	0.016624
Calmodulin	74	85	ARKMKDTDSEEE			11	8.8	1438.65	CAM + H-helix	120	1445.41	0.23319	4.37014	0.924267	3.5688	0.017038
Calmodulin	84	90	EEIREAF			6	4.8	893.436	CAM	0	893.897	0.007913	0	0	7.74946	0.166786
Calmodulin	84	90	EEIREAF			6	4.8	893.436	CAM	0.166	894.975	0.039295	1.07807	0.040083	7.74237	0.188029
Calmodulin	84	90	EEIREAF			6	4.8	893.436	CAM	0.5	895.809	0.028599	1.91216	0.029674	7.80731	0.267613
Calmodulin	84	90	EEIREAF			6	4.8	893.436	CAM	1	896.329	0.065021	2.43153	0.065501	7.60446	0.040536
Calmodulin	84	90	EEIREAF			6	4.8	893.436	CAM	5	897.016	0.002505	3.11888	0.0083	7.59201	0.044846
Calmodulin	84	90	EEIREAF			6	4.8	893.436	CAM	10	897.069	0.02747	3.17161	0.028587	7.60276	0.046192
Calmodulin	84	90	EEIREAF			6	4.8	893.436	CAM	30	897.134	0.016346	3.23711	0.01816	7.57207	0.040608
Calmodulin	84	90	EEIREAF			6	4.8	893.436	CAM	60	897.107	0.024674	3.20951	0.025912	7.60334	0.051203
Calmodulin	84	90	EEIREAF			6	4.8	893.436	CAM	120	897.152	0.042794	3.25542	0.043519	7.60574	0.05753
Calmodulin	84	90	EEIREAF			6	4.8	893.436	CAM + H-helix	0	893.992	0.010066	0	0	7.48328	0.012978
Calmodulin	84	90	EEIREAF			6	4.8	893.436	CAM + H-helix	0.166	894.789	0.026703	0.796288	0.028537	7.4953	0.010865
Calmodulin	84	90	EEIREAF			6	4.8	893.436	CAM + H-helix	0.5	895.364	0.019574	1.37161	0.02201	7.49304	0.0087
Calmodulin	84	90	EEIREAF			6	4.8	893.436	CAM + H-helix	1	895.723	0.031283	1.73059	0.032862	7.49796	0.013197
Calmodulin	84	90	EEIREAF			6	4.8	893.436	CAM + H-helix	5	896.272	0.015924	2.28	0.018839	7.48805	0.008215
Calmodulin	84	90	EEIREAF			6	4.8	893.436	CAM + H-helix	10	896.468	0.018982	2.47517	0.021486	7.49404	0.013676
Calmodulin	84	90	EEIREAF			6	4.8	893.436	CAM + H-helix	30	896.696	0.007575	2.70322	0.012598	7.49039	0.009346
Calmodulin	84	90	EEIREAF			6	4.8	893.436	CAM + H-helix	60	896.838	0.018319	2.84531	0.020903	7.49244	0.01094
Calmodulin	84	90	EEIREAF			6	4.8	893.436	CAM + H-helix	120	896.974	0.017482	2.98164	0.020173	7.49113	0.010897
Calmodulin	89	99	AFRVFDKDGNG			10	8	1225.6	CAM	0	1226.25	0.021474	0	0	6.98445	0.038806
Calmodulin	89	99	AFRVFDKDGNG			10	8	1225.6	CAM	0.166	1226.57	0.015734	0.31955	0.026622	6.97813	0.040469
Calmodulin	89	99	AFRVFDKDGNG			10	8	1225.6	CAM	0.5	1226.64	0.015596	0.395037	0.02654	6.99865	0.064601
Calmodulin	89	99	AFRVFDKDGNG			10	8	1225.6	CAM	1	1226.75	0.012225	0.506394	0.02471	6.93869	0.036482
Calmodulin	89	99	AFRVFDKDGNG			10	8	1225.6	CAM	5	1227.51	0.012746	1.25969	0.024972	6.92846	0.037838
Calmodulin	89	99	AFRVFDKDGNG			10	8	1225.6	CAM	10	1228.15	0.076148	1.89713	0.079118	6.93962	0.033284
Calmodulin	89	99	AFRVFDKDGNG			10	8	1225.6	CAM	30	1229.18	0.098969	2.93145	0.101272	6.92746	0.043917
Calmodulin	89	99	AFRVFDKDGNG			10	8	1225.6	CAM	60	1229.73	0.067369	3.48526	0.070709	6.92927	0.039878
Calmodulin	89	99	AFRVFDKDGNG			10	8	1225.6	CAM	120	1230.01	0.109652	3.7639	0.111735	6.92761	0.046601
Calmodulin	89	99	AFRVFDKDGNG			10	8	1225.6	CAM + H-helix	0	1226.3	0.015836	0	0	6.81593	0.013489
Calmodulin	89	99	AFRVFDKDGNG			10	8	1225.6	CAM + H-helix	0.166	1226.44	0.0052	0.139725	0.016668	6.83078	0.011351
Calmodulin	89	99	AFRVFDKDGNG			10	8	1225.6	CAM + H-helix	0.5	1226.47	0.016469	0.170734	0.022847	6.82929	0.009674
Calmodulin	89	99	AFRVFDKDGNG			10	8	1225.6	CAM + H-helix	1	1226.49	0.011376	0.192651	0.019499	6.83737	0.015472
Calmodulin	89	99	AFRVFDKDGNG			10	8	1225.6	CAM + H-helix	5	1226.73	0.000505	0.43085	0.015844	6.82542	0.007067
Calmodulin	89	99	AFRVFDKDGNG			10	8	1225.6	CAM + H-helix	10	1226.91	0.014404	0.605737	0.021407	6.83322	0.014522
Calmodulin	89	99	AFRVFDKDGNG			10	8	1225.6	CAM + H-helix	30	1227.35	0.016778	1.05282	0.023072	6.82964	0.009101
Calmodulin	89	99	AFRVFDKDGNG			10	8	1225.6	CAM + H-helix	60	1227.65	0.035065	1.35321	0.038475	6.83409	0.010575
Calmodulin	89	99	AFRVFDKDGNG			10	8	1225.6	CAM + H-helix	120	1227.88	0.049576	1.58028	0.052044	6.83079	0.011095
Calmodulin	91	103	RVFDKDGNGYISA			12	9.6	1441.71	CAM	0	1442.51	0.007233	0	0	6.71496	0.033391
Calmodulin	91	103	RVFDKDGNGYISA			12	9.6	1441.71	CAM	0.166	1443.36	0.020242	0.850583	0.021495	6.71164	0.034641
Calmodulin	91	103	RVFDKDGNGYISA			12	9.6	1441.71	CAM	0.5	1443.51	0.025314	0.992722	0.026327	6.71859	0.039763
Calmodulin	91	103	RVFDKDGNGYISA			12	9.6	1441.71	CAM	1	1443.6	0.010097	1.09021	0.01242	6.67306	0.038782
Calmodulin	91	103	RVFDKDGNGYISA			12	9.6	1441.71	CAM	5	1444.11	0.0119	1.60147	0.013926	6.666	0.040574
Calmodulin	91	103	RVFDKDGNGYISA			12	9.6	1441.71	CAM	10	1444.58	0.034862	2.06935	0.035604	6.66838	0.042908
Calmodulin	91	103	RVFDKDGNGYISA			12	9.6	1441.71	CAM	30	1445.55	0.058835	3.03958	0.059278	6.66855	0.045383
Calmodulin	91	103	RVFDKDGNGYISA			12	9.6	1441.71	CAM	60	1446.09	0.056685	3.57281	0.057145	6.6677	0.040888
Calmodulin	91	103	RVFDKDGNGYISA			12	9.6	1441.71	CAM	120	1446.44	0.102468	3.92355	0.102723	6.66976	0.04723
Calmodulin	91	103	RVFDKDGNGYISA			12	9.6	1441.71	CAM + H-helix	0	1442.48	0.015922	0	0	6.56195	0.013212
Calmodulin	91	103	RVFDKDGNGYISA			12	9.6	1441.71	CAM + H-helix	0.166	1443.01	0.024714	0.525577	0.029399	6.57702	0.011281
Calmodulin	91	103	RVFDKDGNGYISA			12	9.6	1441.71	CAM + H-helix	0.5	1443.23	0.015534	0.744629	0.022244	6.576	0.009938
Calmodulin	91	103	RVFDKDGNGYISA			12	9.6	1441.71	CAM + H-helix	1	1443.32	0.004739	0.838234	0.016612	6.58406	0.016085
Calmodulin	91	103	RVFDKDGNGYISA			12	9.6	1441.71	CAM + H-helix	5	1443.43	0.009402	0.946926	0.01849	6.57078	0.006747
Calmodulin	91	103	RVFDKDGNGYISA			12	9.6	1441.71	CAM + H-helix	10	1443.51	0.002999	1.0303	0.016202	6.58044	0.014395
Calmodulin	91	103	RVFDKDGNGYISA			12	9.6	1441.71	CAM + H-helix	30	1443.77	0.002853	1.28256	0.016175	6.57634	0.010196
Calmodulin	91	103	RVFDKDGNGYISA			12	9.6	1441.71	CAM + H-helix	60	1443.98	0.013082	1.49904	0.020607	6.5815	0.010616
Calmodulin	91	103	RVFDKDGNGYISA			12	9.6	1441.71	CAM + H-helix	120	1444.19	0.026972	1.71005	0.031321	6.57796	0.011138
Calmodulin	99	106	GYISAAEL			7	5.6	823.42	CAM	0	823.862	0.065108	0	0	9.11598	0.035571
Calmodulin	99	106	GYISAAEL			7	5.6	823.42	CAM	0.166	824.233	0.002591	0.371393	0.06516	9.12202	0.032381
Calmodulin	99	106	GYISAAEL			7	5.6	823.42	CAM	0.5	824.572	0.010453	0.710048	0.065942	9.16118	0.052258
Calmodulin	99	106	GYISAAEL			7	5.6	823.42	CAM	1	824.75	0.041542	0.888067	0.077232	9.21391	0.129158
Calmodulin	99	106	GYISAAEL			7	5.6	823.42	CAM	5	825.506	0.094074	1.64427	0.114407	9.17848	0.140515
Calmodulin	99	106	GYISAAEL			7	5.6	823.42	CAM	10	825.786	0.072451	1.92358	0.097407	9.29107	0.222379
Calmodulin	99	106	GYISAAEL			7	5.6	823.42	CAM	30	826.099	0.048745	2.23723	0.081333	9.29899	0.292867
Calmodulin	99	106	GYISAAEL			7	5.6	823.42	CAM	60	826.382	0.017797	2.51971	0.067497	9.34365	0.311233
Calmodulin	99	106	GYISAAEL			7	5.6	823.42	CAM	120	826.575	0.04258	2.71277	0.077795	9.09031	0.043226
Calmodulin	99	106	GYISAAEL			7	5.6	823.42	CAM + H-helix	0	823.927	0.010699	0	0	8.973	0.012203
Calmodulin	99	106	GYISAAEL			7	5.6	823.42	CAM + H-helix	0.166	824.162	0.011462	0.234643	0.015679	8.98128	0.008898
Calmodulin	99	106	GYISAAEL			7	5.6	823.42	CAM + H-helix	0.5	824.378	0.013443	0.451041	0.017181	8.98759	0.011898
Calmodulin	99	106	GYISAAEL			7	5.6	823.42	CAM + H-helix	1	824.582	0.001167	0.654769	0.010762	8.98919	0.010124
Calmodulin	99	106	GYISAAEL			7	5.6	823.42	CAM + H-helix	5	825.088	0.00437	1.16058	0.011557	8.98053	0.005579
Calmodulin	99	106	GYISAAEL			7	5.6	823.42	CAM + H-helix	10	825.348	0.009165	1.421	0.014088	8.98541	0.009911
Calmodulin	99	106	GYISAAEL			7	5.6	823.42	CAM + H-helix	30	825.685	0.021452	1.75825	0.023972	8.98482	0.011928
Calmodulin	99	106	GYISAAEL			7	5.6	823.42	CAM + H-helix	60	825.774	0.037227	1.84677	0.038734	8.98398	0.009812
Calmodulin	99	106	GYISAAEL			7	5.6	823.42	CAM + H-helix	120	825.889	0.053489	1.96199	0.054548	8.98297	0.01018
Calmodulin	104	113	AELRHVMTNL			9	7.2	1183.63	CAM	0	1184.36	0.001748	0	0	7.29396	0.079862
Calmodulin	104	113	AELRHVMTNL			9	7.2	1183.63	CAM	0.166	1186.85	0.025002	2.49741	0.025063	7.28571	0.103813
Calmodulin	104	113	AELRHVMTNL			9	7.2	1183.63	CAM	0.5	1187.33	0.040805	2.97817	0.040842	7.33858	0.175426
Calmodulin	104	113	AELRHVMTNL			9	7.2	1183.63	CAM	1	1187.62	0.05867	3.26524	0.058696	7.20448	0.033112
Calmodulin	104	113	AELRHVMTNL			9	7.2	1183.63	CAM	5	1188.22	0.042806	3.86012	0.042841	7.1922	0.036013
Calmodulin	104	113	AELRHVMTNL			9	7.2	1183.63	CAM	10	1188.37	0.030442	4.01023	0.030492	7.20095	0.036104
Calmodulin	104	113	AELRHVMTNL			9	7.2	1183.63	CAM	30	1188.36	0.061791	4.00954	0.061815	7.19521	0.044
Calmodulin	104	113	AELRHVMTNL			9	7.2	1183.63	CAM	60	1188.41	0.017251	4.05256	0.01734	7.19778	0.040222
Calmodulin	104	113	AELRHVMTNL			9	7.2	1183.63	CAM	120	1188.41	0.034811	4.05331	0.034855	7.19739	0.0479
Calmodulin	104	113	AELRHVMTNL			9	7.2	1183.63	CAM + H-helix	0	1184.29	0.015284	0	0	7.09556	0.012943
Calmodulin	104	113	AELRHVMTNL			9	7.2	1183.63	CAM + H-helix	0.166	1184.94	0.039939	0.656303	0.042763	7.10977	0.011104
Calmodulin	104	113	AELRHVMTNL			9	7.2	1183.63	CAM + H-helix	0.5	1185.36	0.005377	1.07246	0.016202	7.10757	0.009266
Calmodulin	104	113	AELRHVMTNL			9	7.2	1183.63	CAM + H-helix	1	1185.66	0.013638	1.36945	0.020484	7.11404	0.013397
Calmodulin	104	113	AELRHVMTNL			9	7.2	1183.63	CAM + H-helix	5	1186.4	0.0169	2.10755	0.022786	7.10087	0.007277
Calmodulin	104	113	AELRHVMTNL			9	7.2	1183.63	CAM + H-helix	10	1186.66	0.008726	2.3735	0.017599	7.10335	0.013639
Calmodulin	104	113	AELRHVMTNL			9	7.2	1183.63	CAM + H-helix	30	1187.13	0.030717	2.84079	0.034309	7.09913	0.010038
Calmodulin	104	113	AELRHVMTNL			9	7.2	1183.63	CAM + H-helix	60	1187.46	0.038365	3.17617	0.041297	7.10129	0.010225
Calmodulin	104	113	AELRHVMTNL			9	7.2	1183.63	CAM + H-helix	120	1187.75	0.053368	3.45854	0.055513	7.09536	0.011223
Calmodulin	114	121	GEKLTDEE			7	5.6	920.421	CAM	0	920.907	0.004819	0	0	5.18018	0.011379
Calmodulin	114	121	GEKLTDEE			7	5.6	920.421	CAM	0.166	923.045	0.019632	2.13855	0.020215	5.18183	0.012406
Calmodulin	114	121	GEKLTDEE			7	5.6	920.421	CAM	0.5	923.345	0.0414	2.43814	0.041679	5.18538	0.014358
Calmodulin	114	121	GEKLTDEE			7	5.6	920.421	CAM	1	923.522	0.030824	2.6155	0.031198	5.14905	0.052487
Calmodulin	114	121	GEKLTDEE			7	5.6	920.421	CAM	5	923.987	0.023901	3.08056	0.024382	5.13567	0.055506
Calmodulin	114	121	GEKLTDEE			7	5.6	920.421	CAM	10	924.079	0.036851	3.17171	0.037164	5.14625	0.047641
Calmodulin	114	121	GEKLTDEE			7	5.6	920.421	CAM	30	924.196	0.04674	3.28923	0.046988	5.13596	0.056465
Calmodulin	114	121	GEKLTDEE			7	5.6	920.421	CAM	60	924.164	0.022194	3.25755	0.022711	5.13994	0.051918
Calmodulin	114	121	GEKLTDEE			7	5.6	920.421	CAM	120	924.12	0.06799	3.21336	0.068161	5.13624	0.055355
Calmodulin	114	121	GEKLTDEE			7	5.6	920.421	CAM + H-helix	0	920.866	0.014917	0	0	5.05333	0.013785
Calmodulin	114	121	GEKLTDEE			7	5.6	920.421	CAM + H-helix	0.166	922.883	0.035086	2.01665	0.038125	5.06126	0.00948
Calmodulin	114	121	GEKLTDEE			7	5.6	920.421	CAM + H-helix	0.5	923.032	0.013711	2.16571	0.020261	5.06101	0.009597
Calmodulin	114	121	GEKLTDEE			7	5.6	920.421	CAM + H-helix	1	923.068	0.039161	2.20117	0.041906	5.06926	0.017504
Calmodulin	114	121	GEKLTDEE			7	5.6	920.421	CAM + H-helix	5	923.282	0.014563	2.41559	0.020847	5.05332	0.008536
Calmodulin	114	121	GEKLTDEE			7	5.6	920.421	CAM + H-helix	10	923.439	0.005757	2.57242	0.015989	5.06505	0.015318
Calmodulin	114	121	GEKLTDEE			7	5.6	920.421	CAM + H-helix	30	923.721	0.027243	2.85481	0.03106	5.05768	0.011249
Calmodulin	114	121	GEKLTDEE			7	5.6	920.421	CAM + H-helix	60	923.88	0.042467	3.01349	0.045011	5.05957	0.010262
Calmodulin	114	121	GEKLTDEE			7	5.6	920.421	CAM + H-helix	120	923.987	0.04114	3.12077	0.043761	5.05441	0.011417
Calmodulin	121	125	EVDEM			4	3.2	622.239	CAM	0	622.626	0.004979	0	0	6.29478	0.028114
Calmodulin	121	125	EVDEM			4	3.2	622.239	CAM	0.166	622.689	0.005881	0.063777	0.007705	6.29498	0.028507
Calmodulin	121	125	EVDEM			4	3.2	622.239	CAM	0.5	622.724	0.005395	0.098678	0.007341	6.30399	0.0325
Calmodulin	121	125	EVDEM			4	3.2	622.239	CAM	1	622.772	0.014524	0.146532	0.015354	6.24975	0.059574
Calmodulin	121	125	EVDEM			4	3.2	622.239	CAM	5	623.046	0.012606	0.420692	0.013554	6.23894	0.060899
Calmodulin	121	125	EVDEM			4	3.2	622.239	CAM	10	623.273	0.019483	0.647671	0.020109	6.24794	0.058388
Calmodulin	121	125	EVDEM			4	3.2	622.239	CAM	30	623.719	0.011116	1.09307	0.01218	6.23811	0.06633
Calmodulin	121	125	EVDEM			4	3.2	622.239	CAM	60	623.97	0.01503	1.34471	0.015833	6.24462	0.060763
Calmodulin	121	125	EVDEM			4	3.2	622.239	CAM	120	624.072	0.019325	1.44667	0.019956	6.24028	0.067177
Calmodulin	121	125	EVDEM			4	3.2	622.239	CAM + H-helix	0	622.575	0.013498	0	0	6.14588	0.012679
Calmodulin	121	125	EVDEM			4	3.2	622.239	CAM + H-helix	0.166	622.611	0.008612	0.035652	0.016012	6.15715	0.010066
Calmodulin	121	125	EVDEM			4	3.2	622.239	CAM + H-helix	0.5	622.618	0.007257	0.042334	0.015325	6.15642	0.009534
Calmodulin	121	125	EVDEM			4	3.2	622.239	CAM + H-helix	1	622.628	0.000821	0.05257	0.013523	6.16523	0.016316
Calmodulin	121	125	EVDEM			4	3.2	622.239	CAM + H-helix	5	622.645	0.008218	0.069567	0.015803	6.15064	0.006993
Calmodulin	121	125	EVDEM			4	3.2	622.239	CAM + H-helix	10	622.647	0.008119	0.071933	0.015752	6.16251	0.015336
Calmodulin	121	125	EVDEM			4	3.2	622.239	CAM + H-helix	30	622.686	0.008784	0.111084	0.016105	6.15748	0.010833
Calmodulin	121	125	EVDEM			4	3.2	622.239	CAM + H-helix	60	622.746	0.007525	0.170209	0.015454	6.16026	0.009752
Calmodulin	121	125	EVDEM			4	3.2	622.239	CAM + H-helix	120	622.872	0.016775	0.296766	0.021531	6.15664	0.011325
Calmodulin	125	141	MIREADIDGDGQVNYEE			16	12.8	1953.85	CAM	0	1954.98	0.018806	0	0	7.504	0.142435
Calmodulin	125	141	MIREADIDGDGQVNYEE			16	12.8	1953.85	CAM	0.166	1955.73	0.057263	0.751014	0.060273	7.50181	0.171859
Calmodulin	125	141	MIREADIDGDGQVNYEE			16	12.8	1953.85	CAM	0.5	1956.13	0.039687	1.15526	0.043917	7.39856	0.002501
Calmodulin	125	141	MIREADIDGDGQVNYEE			16	12.8	1953.85	CAM	1	1956.66	0.111185	1.68453	0.112764	7.36156	0.080259
Calmodulin	125	141	MIREADIDGDGQVNYEE			16	12.8	1953.85	CAM	5	1957.79	0.106617	2.81502	0.108263	7.36762	0.049124
Calmodulin	125	141	MIREADIDGDGQVNYEE			16	12.8	1953.85	CAM	10	1958.42	0.108099	3.43951	0.109722	7.37484	0.048222
Calmodulin	125	141	MIREADIDGDGQVNYEE			16	12.8	1953.85	CAM	30	1959.86	0.086674	4.87819	0.088691	7.36567	0.055753
Calmodulin	125	141	MIREADIDGDGQVNYEE			16	12.8	1953.85	CAM	60	1960.73	0.085596	5.75053	0.087638	7.37206	0.050732
Calmodulin	125	141	MIREADIDGDGQVNYEE			16	12.8	1953.85	CAM	120	1961.62	0.0831	6.63875	0.085201	7.36658	0.05826
Calmodulin	125	141	MIREADIDGDGQVNYEE			16	12.8	1953.85	CAM + H-helix	0	1955	0.025694	0	0	7.27851	0.012837
Calmodulin	125	141	MIREADIDGDGQVNYEE			16	12.8	1953.85	CAM + H-helix	0.166	1955.36	0.004904	0.355233	0.026158	7.2886	0.010025
Calmodulin	125	141	MIREADIDGDGQVNYEE			16	12.8	1953.85	CAM + H-helix	0.5	1955.58	0.006589	0.577805	0.026526	7.28776	0.007911
Calmodulin	125	141	MIREADIDGDGQVNYEE			16	12.8	1953.85	CAM + H-helix	1	1955.85	0.021646	0.845357	0.033597	7.29784	0.015957
Calmodulin	125	141	MIREADIDGDGQVNYEE			16	12.8	1953.85	CAM + H-helix	5	1956.49	0.036038	1.48979	0.04426	7.28594	0.009489
Calmodulin	125	141	MIREADIDGDGQVNYEE			16	12.8	1953.85	CAM + H-helix	10	1956.8	0.01079	1.79689	0.027868	7.2934	0.014155
Calmodulin	125	141	MIREADIDGDGQVNYEE			16	12.8	1953.85	CAM + H-helix	30	1957.41	0.016328	2.40202	0.030443	7.28964	0.010461
Calmodulin	125	141	MIREADIDGDGQVNYEE			16	12.8	1953.85	CAM + H-helix	60	1957.99	0.021127	2.98386	0.033265	7.29014	0.011734
Calmodulin	125	141	MIREADIDGDGQVNYEE			16	12.8	1953.85	CAM + H-helix	120	1958.53	0.003671	3.52608	0.025955	7.2893	0.011487
Calmodulin	129	139	ADIDGDGQVNY			10	8	1166.5	CAM	0	1167.12	0.053741	0	0	7.27479	0.05986
Calmodulin	129	139	ADIDGDGQVNY			10	8	1166.5	CAM	0.166	1167.73	0.109331	0.612366	0.121825	7.27649	0.076344
Calmodulin	129	139	ADIDGDGQVNY			10	8	1166.5	CAM	0.5	1168.04	0.016596	0.920175	0.056245	7.31351	0.124449
Calmodulin	129	139	ADIDGDGQVNY			10	8	1166.5	CAM	1	1168.3	0.027398	1.1804	0.060322	7.19735	0.057663
Calmodulin	129	139	ADIDGDGQVNY			10	8	1166.5	CAM	5	1169.04	0.061477	1.92347	0.081655	7.19051	0.058921
Calmodulin	129	139	ADIDGDGQVNY			10	8	1166.5	CAM	10	1169.37	0.062683	2.24804	0.082567	7.1913	0.06313
Calmodulin	129	139	ADIDGDGQVNY			10	8	1166.5	CAM	30	1170.04	0.021114	2.91693	0.05774	7.1679	0.06303
Calmodulin	129	139	ADIDGDGQVNY			10	8	1166.5	CAM	60	1170.56	0.053398	3.4418	0.075759	7.19806	0.061396
Calmodulin	129	139	ADIDGDGQVNY			10	8	1166.5	CAM	120	1170.88	0.046164	3.76027	0.070846	7.19569	0.066675
Calmodulin	129	139	ADIDGDGQVNY			10	8	1166.5	CAM + H-helix	0	1167.15	0.004129	0	0	7.11777	0.013401
Calmodulin	129	139	ADIDGDGQVNY			10	8	1166.5	CAM + H-helix	0.166	1167.43	0.020992	0.281902	0.021394	7.12723	0.009756
Calmodulin	129	139	ADIDGDGQVNY			10	8	1166.5	CAM + H-helix	0.5	1167.63	0.01391	0.48151	0.01451	7.12415	0.007889
Calmodulin	129	139	ADIDGDGQVNY			10	8	1166.5	CAM + H-helix	1	1167.87	0.036812	0.720812	0.037042	7.13194	0.016835
Calmodulin	129	139	ADIDGDGQVNY			10	8	1166.5	CAM + H-helix	5	1168.43	0.009329	1.27668	0.010202	7.11906	0.009975
Calmodulin	129	139	ADIDGDGQVNY			10	8	1166.5	CAM + H-helix	10	1168.62	0.021511	1.46555	0.021904	7.12916	0.014935
Calmodulin	129	139	ADIDGDGQVNY			10	8	1166.5	CAM + H-helix	30	1168.87	0.011788	1.71622	0.01249	7.12599	0.010666
Calmodulin	129	139	ADIDGDGQVNY			10	8	1166.5	CAM + H-helix	60	1169.06	0.054383	1.90557	0.054539	7.12717	0.012086
Calmodulin	129	139	ADIDGDGQVNY			10	8	1166.5	CAM + H-helix	120	1169.3	0.046296	2.14651	0.04648	7.12517	0.011151
Calmodulin	143	149	VQMMTAK			6	4.8	808.406	CAM	0	808.968	0.009094	0	0	5.44779	0.015585
Calmodulin	143	149	VQMMTAK			6	4.8	808.406	CAM	0.166	810.522	0.020025	1.55402	0.021993	5.4494	0.016534
Calmodulin	143	149	VQMMTAK			6	4.8	808.406	CAM	0.5	811.132	0.006829	2.16355	0.011373	5.45369	0.019093
Calmodulin	143	149	VQMMTAK			6	4.8	808.406	CAM	1	811.451	0.032736	2.48274	0.033975	5.42151	0.042826
Calmodulin	143	149	VQMMTAK			6	4.8	808.406	CAM	5	811.892	0.00458	2.92348	0.010183	5.41016	0.045826
Calmodulin	143	149	VQMMTAK			6	4.8	808.406	CAM	10	811.963	0.003562	2.99447	0.009767	5.42277	0.036071
Calmodulin	143	149	VQMMTAK			6	4.8	808.406	CAM	30	812.175	0.028284	3.20719	0.02971	5.4063	0.049075
Calmodulin	143	149	VQMMTAK			6	4.8	808.406	CAM	60	812.36	0.01074	3.39216	0.014073	5.41169	0.04284
Calmodulin	143	149	VQMMTAK			6	4.8	808.406	CAM	120	812.442	0.033617	3.47356	0.034825	5.40639	0.047999
Calmodulin	143	149	VQMMTAK			6	4.8	808.406	CAM + H-helix	0	808.919	0.028828	0	0	5.32383	0.01366
Calmodulin	143	149	VQMMTAK			6	4.8	808.406	CAM + H-helix	0.166	810.401	0.03098	1.48148	0.042318	5.32972	0.009664
Calmodulin	143	149	VQMMTAK			6	4.8	808.406	CAM + H-helix	0.5	810.898	0.022971	1.97931	0.036861	5.32965	0.009747
Calmodulin	143	149	VQMMTAK			6	4.8	808.406	CAM + H-helix	1	811.127	0.038754	2.20824	0.048301	5.3384	0.016036
Calmodulin	143	149	VQMMTAK			6	4.8	808.406	CAM + H-helix	5	811.457	0.005988	2.53765	0.029444	5.32521	0.007951
Calmodulin	143	149	VQMMTAK			6	4.8	808.406	CAM + H-helix	10	811.611	0.025426	2.69144	0.038439	5.33281	0.013752
Calmodulin	143	149	VQMMTAK			6	4.8	808.406	CAM + H-helix	30	811.872	0.028351	2.95269	0.040433	5.32775	0.010182
Calmodulin	143	149	VQMMTAK			6	4.8	808.406	CAM + H-helix	60	811.998	0.026544	3.07883	0.039188	5.32985	0.009337
Calmodulin	143	149	VQMMTAK			6	4.8	808.406	CAM + H-helix	120	812.13	0.035829	3.2114	0.045987	5.32567	0.011115
