# Supplementary material for: Calmodulin fishing with a structurally disordered bait triggers CyaA catalysis
Source: PLoS Biol. 2017 Dec 29;15(12):e2004486. doi: 10.1371/journal.pbio.2004486 (PMC5764468; doi:10.1371/journal.pbio.2004486)
Supplement: S5 Data — (XLSX) [file pbio.2004486.s021.xlsx]

## Sheet: Dynamics Cluster Data
Data for Figures 4 and S5. Exported CLUSTER data from Dynamics HDX-MS Software of isolated CAM, and CAM in the presence of MLCK peptide
Protein	Start	End	Sequence	Modification	Fragment	MaxUptake	MHP	State	Exposure	Center	Center SD	Uptake	Uptake SD	RT	RT SD
Calmodulin	2	8	ADQLTEE			6	805.357	CAM	0	805.775	0.003665	0	0	5.38614	0.00842
Calmodulin	2	8	ADQLTEE			6	805.357	CAM	0.166	808.332	0.05737	2.55713	0.057487	5.36075	0.007998
Calmodulin	2	8	ADQLTEE			6	805.357	CAM	0.5	808.446	0.011637	2.671	0.0122	5.36541	0.001967
Calmodulin	2	8	ADQLTEE			6	805.357	CAM	1	808.46	0.048149	2.68493	0.048289	5.36583	0.010203
Calmodulin	2	8	ADQLTEE			6	805.357	CAM	5	808.446	0.028938	2.67057	0.02917	5.36317	0.005967
Calmodulin	2	8	ADQLTEE			6	805.357	CAM	10	808.49	0.015455	2.7148	0.015883	5.36633	0.008149
Calmodulin	2	8	ADQLTEE			6	805.357	CAM	30	808.452	0.027148	2.67747	0.027394	5.36389	0.006222
Calmodulin	2	8	ADQLTEE			6	805.357	CAM	60	808.439	0.033056	2.66356	0.033258	5.36065	0.005091
Calmodulin	2	8	ADQLTEE			6	805.357	CAM	120	808.499	0.055872	2.72351	0.055992	5.36546	0.000962
Calmodulin	2	8	ADQLTEE			6	805.357	CAM + MLCK	0	805.775	0.003665	0	0	5.38614	0.00842
Calmodulin	2	8	ADQLTEE			6	805.357	CAM + MLCK	0.166	808.333	0.049026	2.55775	0.049162	5.36278	0.005848
Calmodulin	2	8	ADQLTEE			6	805.357	CAM + MLCK	0.5	808.407	0.040837	2.63156	0.041001	5.36554	0.006364
Calmodulin	2	8	ADQLTEE			6	805.357	CAM + MLCK	1	808.505	0.026284	2.73018	0.026538	5.36678	0.010555
Calmodulin	2	8	ADQLTEE			6	805.357	CAM + MLCK	5	808.477	0.052153	2.70187	0.052282	5.36353	0.004429
Calmodulin	2	8	ADQLTEE			6	805.357	CAM + MLCK	10	808.444	0.029699	2.6694	0.029925	5.36253	0.002273
Calmodulin	2	8	ADQLTEE			6	805.357	CAM + MLCK	30	808.452	0.056016	2.67663	0.056136	5.36122	0.001242
Calmodulin	2	8	ADQLTEE			6	805.357	CAM + MLCK	60	808.45	0.035858	2.67478	0.036045	5.36276	0.005745
Calmodulin	2	8	ADQLTEE			6	805.357	CAM + MLCK	120	808.384	0.073018	2.60934	0.07311	5.36254	0.003295
Calmodulin	2	9	ADQLTEEQ			7	933.416	CAM	0	933.914	0.010191	0	0	5.20496	0.006235
Calmodulin	2	9	ADQLTEEQ			7	933.416	CAM	0.166	936.849	0.027535	2.93532	0.02936	5.17974	0.004757
Calmodulin	2	9	ADQLTEEQ			7	933.416	CAM	0.5	937.188	0.054574	3.274	0.055517	5.1864	0.001752
Calmodulin	2	9	ADQLTEEQ			7	933.416	CAM	1	937.298	0.070453	3.38415	0.071186	5.18685	0.008859
Calmodulin	2	9	ADQLTEEQ			7	933.416	CAM	5	937.391	0.085415	3.47717	0.086021	5.18525	0.003083
Calmodulin	2	9	ADQLTEEQ			7	933.416	CAM	10	937.402	0.089557	3.48748	0.090135	5.18447	0.007559
Calmodulin	2	9	ADQLTEEQ			7	933.416	CAM	30	937.304	0.026918	3.38991	0.028783	5.18596	0.003169
Calmodulin	2	9	ADQLTEEQ			7	933.416	CAM	60	937.35	0.011113	3.43633	0.015078	5.18488	0.004924
Calmodulin	2	9	ADQLTEEQ			7	933.416	CAM	120	937.27	0.092617	3.35566	0.093176	5.18533	0.001391
Calmodulin	2	9	ADQLTEEQ			7	933.416	CAM + MLCK	0	933.914	0.010191	0	0	5.20496	0.006235
Calmodulin	2	9	ADQLTEEQ			7	933.416	CAM + MLCK	0.166	936.855	0.024263	2.94141	0.026316	5.18143	0.002681
Calmodulin	2	9	ADQLTEEQ			7	933.416	CAM + MLCK	0.5	937.165	0.057023	3.2506	0.057926	5.18474	0.003547
Calmodulin	2	9	ADQLTEEQ			7	933.416	CAM + MLCK	1	937.316	0.098965	3.40197	0.099489	5.18583	0.008548
Calmodulin	2	9	ADQLTEEQ			7	933.416	CAM + MLCK	5	937.397	0.06337	3.48342	0.064184	5.18592	0.006876
Calmodulin	2	9	ADQLTEEQ			7	933.416	CAM + MLCK	10	937.381	0.079877	3.46668	0.080524	5.18148	0.002247
Calmodulin	2	9	ADQLTEEQ			7	933.416	CAM + MLCK	30	937.421	0.058754	3.50688	0.059631	5.18149	0.006069
Calmodulin	2	9	ADQLTEEQ			7	933.416	CAM + MLCK	60	937.316	0.019396	3.40215	0.02191	5.18259	0.003429
Calmodulin	2	9	ADQLTEEQ			7	933.416	CAM + MLCK	120	937.339	0.046174	3.42456	0.047285	5.18151	0.001782
Calmodulin	13	19	FKEAFSL			6	841.445	CAM	0	841.941	0.013164	0	0	7.58026	0.026416
Calmodulin	13	19	FKEAFSL			6	841.445	CAM	0.166	842.445	0.032621	0.503868	0.035177	7.57021	0.026584
Calmodulin	13	19	FKEAFSL			6	841.445	CAM	0.5	842.914	0.023163	0.9733	0.026643	7.57358	0.020798
Calmodulin	13	19	FKEAFSL			6	841.445	CAM	1	843.273	0.034215	1.33241	0.03666	7.56726	0.023952
Calmodulin	13	19	FKEAFSL			6	841.445	CAM	5	844.186	0.007901	2.24496	0.015353	7.55933	0.017628
Calmodulin	13	19	FKEAFSL			6	841.445	CAM	10	844.469	0.012894	2.52834	0.018427	7.56089	0.013616
Calmodulin	13	19	FKEAFSL			6	841.445	CAM	30	844.875	0.06516	2.93427	0.066477	7.56159	0.012787
Calmodulin	13	19	FKEAFSL			6	841.445	CAM	60	844.943	0.019493	3.00266	0.023522	7.54453	0.002387
Calmodulin	13	19	FKEAFSL			6	841.445	CAM	120	845.02	0.04972	3.07901	0.051433	7.54936	0.011464
Calmodulin	13	19	FKEAFSL			6	841.445	CAM + MLCK	0	841.941	0.013164	0	0	7.58026	0.026416
Calmodulin	13	19	FKEAFSL			6	841.445	CAM + MLCK	0.166	842.164	0.011288	0.222951	0.017341	7.57545	0.028906
Calmodulin	13	19	FKEAFSL			6	841.445	CAM + MLCK	0.5	842.393	0.017616	0.451717	0.021991	7.5693	0.019504
Calmodulin	13	19	FKEAFSL			6	841.445	CAM + MLCK	1	842.56	0.034611	0.61945	0.03703	7.57091	0.020512
Calmodulin	13	19	FKEAFSL			6	841.445	CAM + MLCK	5	842.962	0.036096	1.0208	0.038421	7.55949	0.016893
Calmodulin	13	19	FKEAFSL			6	841.445	CAM + MLCK	10	843.273	0.026934	1.33235	0.029979	7.55677	0.015136
Calmodulin	13	19	FKEAFSL			6	841.445	CAM + MLCK	30	843.602	0.016117	1.6616	0.02081	7.55545	0.012811
Calmodulin	13	19	FKEAFSL			6	841.445	CAM + MLCK	60	843.746	0.043704	1.8054	0.045643	7.55668	0.011495
Calmodulin	13	19	FKEAFSL			6	841.445	CAM + MLCK	120	843.769	0.031307	1.82812	0.033962	7.55191	0.01099
Calmodulin	20	30	FDKDGDGTITT			10	1169.53	CAM	0	1170.16	0.014302	0	0	5.15651	0.00517
Calmodulin	20	30	FDKDGDGTITT			10	1169.53	CAM	0.166	1171.44	0.148746	1.2845	0.149432	5.14347	0.006161
Calmodulin	20	30	FDKDGDGTITT			10	1169.53	CAM	0.5	1171.73	0.074861	1.57297	0.076215	5.14517	0.002198
Calmodulin	20	30	FDKDGDGTITT			10	1169.53	CAM	1	1171.93	0.142694	1.76975	0.143409	5.14498	0.006984
Calmodulin	20	30	FDKDGDGTITT			10	1169.53	CAM	5	1172.51	0.047182	2.35101	0.049302	5.14041	0.003462
Calmodulin	20	30	FDKDGDGTITT			10	1169.53	CAM	10	1172.64	0.093793	2.47898	0.094877	5.14316	0.008042
Calmodulin	20	30	FDKDGDGTITT			10	1169.53	CAM	30	1172.85	0.066291	2.69659	0.067816	5.14136	0.00315
Calmodulin	20	30	FDKDGDGTITT			10	1169.53	CAM	60	1172.89	0.162235	2.73485	0.162864	5.1373	0.001573
Calmodulin	20	30	FDKDGDGTITT			10	1169.53	CAM	120	1173.17	0.03236	3.01381	0.035379	5.13893	0.00425
Calmodulin	20	30	FDKDGDGTITT			10	1169.53	CAM + MLCK	0	1170.16	0.014302	0	0	5.15651	0.00517
Calmodulin	20	30	FDKDGDGTITT			10	1169.53	CAM + MLCK	0.166	1170.9	0.086867	0.73825	0.088036	5.14236	0.002356
Calmodulin	20	30	FDKDGDGTITT			10	1169.53	CAM + MLCK	0.5	1170.93	0.047206	0.775564	0.049325	5.14624	0.00447
Calmodulin	20	30	FDKDGDGTITT			10	1169.53	CAM + MLCK	1	1171	0.047188	0.841812	0.049308	5.14691	0.009624
Calmodulin	20	30	FDKDGDGTITT			10	1169.53	CAM + MLCK	5	1171.26	0.011103	1.10279	0.018106	5.1409	0.004581
Calmodulin	20	30	FDKDGDGTITT			10	1169.53	CAM + MLCK	10	1171.42	0.039058	1.26568	0.041594	5.14389	0.003116
Calmodulin	20	30	FDKDGDGTITT			10	1169.53	CAM + MLCK	30	1171.49	0.051741	1.33814	0.053681	5.1407	0.003566
Calmodulin	20	30	FDKDGDGTITT			10	1169.53	CAM + MLCK	60	1171.65	0.063004	1.49117	0.064607	5.14316	0.004875
Calmodulin	20	30	FDKDGDGTITT			10	1169.53	CAM + MLCK	120	1171.78	0.044995	1.6264	0.047214	5.14231	0.003632
Calmodulin	20	37	FDKDGDGTITTKELGTVM			17	1927.93	CAM	0	1929.1	0.048867	0	0	7.1967	0.013571
Calmodulin	20	37	FDKDGDGTITTKELGTVM			17	1927.93	CAM	0.166	1932.09	0.277861	2.99512	0.282126	7.17659	0.011092
Calmodulin	20	37	FDKDGDGTITTKELGTVM			17	1927.93	CAM	0.5	1932.81	0.18322	3.70891	0.189625	7.17971	0.011205
Calmodulin	20	37	FDKDGDGTITTKELGTVM			17	1927.93	CAM	1	1933.6	0.116189	4.49589	0.126047	7.17231	0.013585
Calmodulin	20	37	FDKDGDGTITTKELGTVM			17	1927.93	CAM	5	1935.4	0.147783	6.29633	0.155652	7.15908	0.01211
Calmodulin	20	37	FDKDGDGTITTKELGTVM			17	1927.93	CAM	10	1936.02	0.017014	6.9185	0.051744	7.15707	0.007421
Calmodulin	20	37	FDKDGDGTITTKELGTVM			17	1927.93	CAM	30	1936.59	0.090013	7.48676	0.102422	7.15756	0.009188
Calmodulin	20	37	FDKDGDGTITTKELGTVM			17	1927.93	CAM	60	1936.73	0.158569	7.62924	0.165928	7.14821	0.001962
Calmodulin	20	37	FDKDGDGTITTKELGTVM			17	1927.93	CAM	120	1936.99	0.067008	7.89351	0.082934	7.14897	0.00624
Calmodulin	20	37	FDKDGDGTITTKELGTVM			17	1927.93	CAM + MLCK	0	1929.1	0.048867	0	0	7.1967	0.013571
Calmodulin	20	37	FDKDGDGTITTKELGTVM			17	1927.93	CAM + MLCK	0.166	1930.49	0.037537	1.38917	0.06162	7.18804	0.012964
Calmodulin	20	37	FDKDGDGTITTKELGTVM			17	1927.93	CAM + MLCK	0.5	1930.69	0.06261	1.59032	0.079423	7.18584	0.013355
Calmodulin	20	37	FDKDGDGTITTKELGTVM			17	1927.93	CAM + MLCK	1	1930.95	0.064465	1.84782	0.080893	7.18247	0.013996
Calmodulin	20	37	FDKDGDGTITTKELGTVM			17	1927.93	CAM + MLCK	5	1931.9	0.023535	2.80238	0.054239	7.17308	0.01007
Calmodulin	20	37	FDKDGDGTITTKELGTVM			17	1927.93	CAM + MLCK	10	1932.42	0.077628	3.31558	0.091728	7.16887	0.007203
Calmodulin	20	37	FDKDGDGTITTKELGTVM			17	1927.93	CAM + MLCK	30	1932.64	0.033653	3.54081	0.059334	7.16956	0.007111
Calmodulin	20	37	FDKDGDGTITTKELGTVM			17	1927.93	CAM + MLCK	60	1932.84	0.03764	3.73813	0.061683	7.16977	0.0072
Calmodulin	20	37	FDKDGDGTITTKELGTVM			17	1927.93	CAM + MLCK	120	1933.03	0.100603	3.92963	0.111843	7.16564	0.009064
Calmodulin	36	46	VMRSLGQNPTE			9	1231.61	CAM	0	1232.31	0.006011	0	0	4.9275	0.022758
Calmodulin	36	46	VMRSLGQNPTE			9	1231.61	CAM	0.166	1235.61	0.094612	3.30275	0.094803	4.90482	0.020414
Calmodulin	36	46	VMRSLGQNPTE			9	1231.61	CAM	0.5	1236.51	0.01206	4.19849	0.013475	4.90733	0.01373
Calmodulin	36	46	VMRSLGQNPTE			9	1231.61	CAM	1	1236.91	0.025785	4.60161	0.026477	4.90572	0.015742
Calmodulin	36	46	VMRSLGQNPTE			9	1231.61	CAM	5	1237.28	0.025336	4.97023	0.02604	4.89956	0.012154
Calmodulin	36	46	VMRSLGQNPTE			9	1231.61	CAM	10	1237.32	0.048491	5.01076	0.048862	4.90106	0.014155
Calmodulin	36	46	VMRSLGQNPTE			9	1231.61	CAM	30	1237.28	0.012693	4.97215	0.014045	4.90189	0.009584
Calmodulin	36	46	VMRSLGQNPTE			9	1231.61	CAM	60	1237.28	0.009086	4.96985	0.010895	4.89016	0.000898
Calmodulin	36	46	VMRSLGQNPTE			9	1231.61	CAM	120	1237.29	0.014085	4.98113	0.015314	4.89388	0.006674
Calmodulin	36	46	VMRSLGQNPTE			9	1231.61	CAM + MLCK	0	1232.31	0.006011	0	0	4.9275	0.022758
Calmodulin	36	46	VMRSLGQNPTE			9	1231.61	CAM + MLCK	0.166	1234.38	0.009984	2.07315	0.011654	4.9059	0.016781
Calmodulin	36	46	VMRSLGQNPTE			9	1231.61	CAM + MLCK	0.5	1234.83	0.027459	2.52382	0.028109	4.90512	0.014955
Calmodulin	36	46	VMRSLGQNPTE			9	1231.61	CAM + MLCK	1	1235.27	0.072061	2.96666	0.072311	4.90567	0.016455
Calmodulin	36	46	VMRSLGQNPTE			9	1231.61	CAM + MLCK	5	1236.4	0.062834	4.09359	0.063121	4.89686	0.01394
Calmodulin	36	46	VMRSLGQNPTE			9	1231.61	CAM + MLCK	10	1236.82	0.061195	4.51393	0.06149	4.896	0.0097
Calmodulin	36	46	VMRSLGQNPTE			9	1231.61	CAM + MLCK	30	1237.09	0.029504	4.78379	0.030111	4.89194	0.00539
Calmodulin	36	46	VMRSLGQNPTE			9	1231.61	CAM + MLCK	60	1237.18	0.033541	4.87109	0.034075	4.89412	0.010301
Calmodulin	36	46	VMRSLGQNPTE			9	1231.61	CAM + MLCK	120	1237.24	0.036537	4.93058	0.037028	4.89174	0.007051
Calmodulin	38	49	RSLGQNPTEAEL			10	1314.66	CAM	0	1315.37	0.00654	0	0	5.87597	0.023575
Calmodulin	38	49	RSLGQNPTEAEL			10	1314.66	CAM	0.166	1318.57	0.062115	3.20119	0.062459	5.85592	0.01909
Calmodulin	38	49	RSLGQNPTEAEL			10	1314.66	CAM	0.5	1319.23	0.032625	3.85943	0.033274	5.85955	0.013991
Calmodulin	38	49	RSLGQNPTEAEL			10	1314.66	CAM	1	1319.62	0.029104	4.24564	0.02983	5.85634	0.016931
Calmodulin	38	49	RSLGQNPTEAEL			10	1314.66	CAM	5	1320.36	0.033725	4.99198	0.034353	5.84997	0.01442
Calmodulin	38	49	RSLGQNPTEAEL			10	1314.66	CAM	10	1320.66	0.073818	5.28948	0.074107	5.84928	0.014975
Calmodulin	38	49	RSLGQNPTEAEL			10	1314.66	CAM	30	1320.95	0.018068	5.57538	0.019215	5.84981	0.010176
Calmodulin	38	49	RSLGQNPTEAEL			10	1314.66	CAM	60	1320.98	0.031614	5.60871	0.032283	5.83841	0.001731
Calmodulin	38	49	RSLGQNPTEAEL			10	1314.66	CAM	120	1321.03	0.026535	5.65625	0.027329	5.84353	0.008653
Calmodulin	38	49	RSLGQNPTEAEL			10	1314.66	CAM + MLCK	0	1315.37	0.00654	0	0	5.87597	0.023575
Calmodulin	38	49	RSLGQNPTEAEL			10	1314.66	CAM + MLCK	0.166	1317.8	0.026267	2.4275	0.027069	5.86132	0.018443
Calmodulin	38	49	RSLGQNPTEAEL			10	1314.66	CAM + MLCK	0.5	1318.11	0.043366	2.7438	0.043857	5.85931	0.013955
Calmodulin	38	49	RSLGQNPTEAEL			10	1314.66	CAM + MLCK	1	1318.37	0.07043	2.99801	0.070733	5.85806	0.01728
Calmodulin	38	49	RSLGQNPTEAEL			10	1314.66	CAM + MLCK	5	1319.35	0.043377	3.97745	0.043867	5.85018	0.015256
Calmodulin	38	49	RSLGQNPTEAEL			10	1314.66	CAM + MLCK	10	1319.82	0.029189	4.45136	0.029913	5.8468	0.010622
Calmodulin	38	49	RSLGQNPTEAEL			10	1314.66	CAM + MLCK	30	1320.3	0.012743	4.92572	0.014323	5.84432	0.008964
Calmodulin	38	49	RSLGQNPTEAEL			10	1314.66	CAM + MLCK	60	1320.49	0.023467	5.11739	0.024361	5.84388	0.010669
Calmodulin	38	49	RSLGQNPTEAEL			10	1314.66	CAM + MLCK	120	1320.64	0.029853	5.27294	0.030561	5.84333	0.00939
Calmodulin	73	85	MARKMKDTDSEEE			12	1569.69	CAM	0	1570.62	0.004433	0	0	2.83827	0.001529
Calmodulin	73	85	MARKMKDTDSEEE			12	1569.69	CAM	0.166	1575.47	0.014853	4.84804	0.015501	2.83005	0.000215
Calmodulin	73	85	MARKMKDTDSEEE			12	1569.69	CAM	0.5	1575.56	0.065299	4.93625	0.06545	2.83353	0.001589
Calmodulin	73	85	MARKMKDTDSEEE			12	1569.69	CAM	1	1575.58	0.046274	4.95883	0.046486	2.83485	0.002119
Calmodulin	73	85	MARKMKDTDSEEE			12	1569.69	CAM	5	1575.55	0.05239	4.92839	0.052577	2.83112	0.001885
Calmodulin	73	85	MARKMKDTDSEEE			12	1569.69	CAM	10	1575.6	0.092963	4.97297	0.093069	2.83252	0.002221
Calmodulin	73	85	MARKMKDTDSEEE			12	1569.69	CAM	30	1575.54	0.010553	4.91538	0.011446	2.83096	0.001504
Calmodulin	73	85	MARKMKDTDSEEE			12	1569.69	CAM	60	1575.56	0.051862	4.94107	0.052052	2.83137	0.001473
Calmodulin	73	85	MARKMKDTDSEEE			12	1569.69	CAM	120	1575.54	0.047894	4.91879	0.048099	2.8322	0.001137
Calmodulin	73	85	MARKMKDTDSEEE			12	1569.69	CAM + MLCK	0	1570.62	0.004433	0	0	2.83827	0.001529
Calmodulin	73	85	MARKMKDTDSEEE			12	1569.69	CAM + MLCK	0.166	1575.2	0.024701	4.57471	0.025095	2.83139	0.001638
Calmodulin	73	85	MARKMKDTDSEEE			12	1569.69	CAM + MLCK	0.5	1575.51	0.035004	4.88668	0.035284	2.83258	0.001325
Calmodulin	73	85	MARKMKDTDSEEE			12	1569.69	CAM + MLCK	1	1575.51	0.05043	4.88904	0.050625	2.83326	0.002895
Calmodulin	73	85	MARKMKDTDSEEE			12	1569.69	CAM + MLCK	5	1575.6	0.112822	4.97309	0.112909	2.83202	0.001451
Calmodulin	73	85	MARKMKDTDSEEE			12	1569.69	CAM + MLCK	10	1575.52	0.111689	4.89712	0.111777	2.83013	0.001012
Calmodulin	73	85	MARKMKDTDSEEE			12	1569.69	CAM + MLCK	30	1575.54	0.05947	4.91882	0.059635	2.83039	0.001917
Calmodulin	73	85	MARKMKDTDSEEE			12	1569.69	CAM + MLCK	60	1575.54	0.032423	4.91329	0.032724	2.83177	0.00012
Calmodulin	73	85	MARKMKDTDSEEE			12	1569.69	CAM + MLCK	120	1575.48	0.06217	4.85941	0.062328	2.83324	0.001096
Calmodulin	86	103	IREAFRVFDKDGNGYISA			17	2058.04	CAM	0	2059.22	0.011976	0	0	6.84621	0.031928
Calmodulin	86	103	IREAFRVFDKDGNGYISA			17	2058.04	CAM	0.166	2060.37	0.061083	1.14593	0.062246	6.83666	0.027356
Calmodulin	86	103	IREAFRVFDKDGNGYISA			17	2058.04	CAM	0.5	2060.99	0.078474	1.76646	0.079382	6.83767	0.023332
Calmodulin	86	103	IREAFRVFDKDGNGYISA			17	2058.04	CAM	1	2061.49	0.052336	2.26604	0.053689	6.82821	0.025822
Calmodulin	86	103	IREAFRVFDKDGNGYISA			17	2058.04	CAM	5	2063.24	0.042527	4.01221	0.044181	6.82112	0.022269
Calmodulin	86	103	IREAFRVFDKDGNGYISA			17	2058.04	CAM	10	2064.2	0.019416	4.97957	0.022813	6.81669	0.020104
Calmodulin	86	103	IREAFRVFDKDGNGYISA			17	2058.04	CAM	30	2065.37	0.302307	6.14414	0.302544	6.81715	0.015956
Calmodulin	86	103	IREAFRVFDKDGNGYISA			17	2058.04	CAM	60	2065.45	0.224045	6.23169	0.224365	6.80047	0.0033
Calmodulin	86	103	IREAFRVFDKDGNGYISA			17	2058.04	CAM	120	2065.92	0.030889	6.69323	0.033129	6.80681	0.012337
Calmodulin	86	103	IREAFRVFDKDGNGYISA			17	2058.04	CAM + MLCK	0	2059.22	0.011976	0	0	6.84621	0.031928
Calmodulin	86	103	IREAFRVFDKDGNGYISA			17	2058.04	CAM + MLCK	0.166	2059.91	0.012804	0.687122	0.017532	6.84278	0.029163
Calmodulin	86	103	IREAFRVFDKDGNGYISA			17	2058.04	CAM + MLCK	0.5	2059.96	0.006636	0.73948	0.013692	6.83596	0.021207
Calmodulin	86	103	IREAFRVFDKDGNGYISA			17	2058.04	CAM + MLCK	1	2060.03	0.017458	0.80261	0.021171	6.83797	0.029508
Calmodulin	86	103	IREAFRVFDKDGNGYISA			17	2058.04	CAM + MLCK	5	2060.17	0.039052	0.949659	0.040847	6.82531	0.019315
Calmodulin	86	103	IREAFRVFDKDGNGYISA			17	2058.04	CAM + MLCK	10	2060.45	0.087675	1.22574	0.088489	6.8215	0.016923
Calmodulin	86	103	IREAFRVFDKDGNGYISA			17	2058.04	CAM + MLCK	30	2060.77	0.039784	1.55184	0.041547	6.81799	0.015088
Calmodulin	86	103	IREAFRVFDKDGNGYISA			17	2058.04	CAM + MLCK	60	2061.21	0.046917	1.99045	0.048421	6.81838	0.016121
Calmodulin	86	103	IREAFRVFDKDGNGYISA			17	2058.04	CAM + MLCK	120	2061.61	0.058193	2.38647	0.059412	6.81337	0.014359
Calmodulin	89	99	AFRVFDKDGNG			10	1225.6	CAM	0	1226.27	0.021106	0	0	5.40504	0.030052
Calmodulin	89	99	AFRVFDKDGNG			10	1225.6	CAM	0.166	1226.45	0.023292	0.177941	0.031432	5.38985	0.020987
Calmodulin	89	99	AFRVFDKDGNG			10	1225.6	CAM	0.5	1226.65	0.050849	0.377556	0.055055	5.39231	0.015765
Calmodulin	89	99	AFRVFDKDGNG			10	1225.6	CAM	1	1226.79	0.017272	0.523385	0.027272	5.38716	0.020135
Calmodulin	89	99	AFRVFDKDGNG			10	1225.6	CAM	5	1227.83	0.043155	1.56159	0.04804	5.38061	0.018978
Calmodulin	89	99	AFRVFDKDGNG			10	1225.6	CAM	10	1228.45	0.099491	2.18124	0.101705	5.37957	0.019515
Calmodulin	89	99	AFRVFDKDGNG			10	1225.6	CAM	30	1229.32	0.055115	3.05118	0.059018	5.38162	0.015612
Calmodulin	89	99	AFRVFDKDGNG			10	1225.6	CAM	60	1229.47	0.13537	3.19794	0.137005	5.36794	0.003407
Calmodulin	89	99	AFRVFDKDGNG			10	1225.6	CAM	120	1229.63	0.189605	3.36024	0.190776	5.37209	0.011862
Calmodulin	89	99	AFRVFDKDGNG			10	1225.6	CAM + MLCK	0	1226.27	0.021106	0	0	5.40504	0.030052
Calmodulin	89	99	AFRVFDKDGNG			10	1225.6	CAM + MLCK	0.166	1226.4	0.005894	0.12732	0.021914	5.39075	0.016865
Calmodulin	89	99	AFRVFDKDGNG			10	1225.6	CAM + MLCK	0.5	1226.35	0.007393	0.080166	0.022363	5.38929	0.018919
Calmodulin	89	99	AFRVFDKDGNG			10	1225.6	CAM + MLCK	1	1226.39	0.072417	0.117625	0.07543	5.38875	0.021373
Calmodulin	89	99	AFRVFDKDGNG			10	1225.6	CAM + MLCK	5	1226.48	0.049266	0.209178	0.053596	5.381	0.015788
Calmodulin	89	99	AFRVFDKDGNG			10	1225.6	CAM + MLCK	10	1226.64	0.042802	0.367971	0.047723	5.37917	0.013673
Calmodulin	89	99	AFRVFDKDGNG			10	1225.6	CAM + MLCK	30	1226.78	0.046825	0.510975	0.051362	5.37461	0.011344
Calmodulin	89	99	AFRVFDKDGNG			10	1225.6	CAM + MLCK	60	1227.06	0.013568	0.792402	0.025091	5.37373	0.01359
Calmodulin	89	99	AFRVFDKDGNG			10	1225.6	CAM + MLCK	120	1227.4	0.143744	1.13294	0.145285	5.37144	0.011332
Calmodulin	89	105	AFRVFDKDGNGYISAAE			16	1859.89	CAM	0	1861.04	0.040509	0	0	7.0551	0.026933
Calmodulin	89	105	AFRVFDKDGNGYISAAE			16	1859.89	CAM	0.166	1862.51	0.085486	1.46806	0.094598	7.04494	0.019709
Calmodulin	89	105	AFRVFDKDGNGYISAAE			16	1859.89	CAM	0.5	1862.73	0.109724	1.68945	0.116963	7.04535	0.015063
Calmodulin	89	105	AFRVFDKDGNGYISAAE			16	1859.89	CAM	1	1862.9	0.051416	1.85774	0.065457	7.04546	0.020994
Calmodulin	89	105	AFRVFDKDGNGYISAAE			16	1859.89	CAM	5	1864.36	0.036993	3.31992	0.054859	7.03259	0.015559
Calmodulin	89	105	AFRVFDKDGNGYISAAE			16	1859.89	CAM	10	1865.69	0.172903	4.64979	0.177585	7.03327	0.013878
Calmodulin	89	105	AFRVFDKDGNGYISAAE			16	1859.89	CAM	30	1867.28	0.279561	6.2452	0.282481	7.03194	0.012876
Calmodulin	89	105	AFRVFDKDGNGYISAAE			16	1859.89	CAM	60	1867.3	0.287485	6.26567	0.290325	7.01735	0.001952
Calmodulin	89	105	AFRVFDKDGNGYISAAE			16	1859.89	CAM	120	1868.01	0.184277	6.96735	0.188677	7.0205	0.014095
Calmodulin	89	105	AFRVFDKDGNGYISAAE			16	1859.89	CAM + MLCK	0	1861.04	0.040509	0	0	7.0551	0.026933
Calmodulin	89	105	AFRVFDKDGNGYISAAE			16	1859.89	CAM + MLCK	0.166	1862.27	0.050786	1.23355	0.064963	7.05415	0.023515
Calmodulin	89	105	AFRVFDKDGNGYISAAE			16	1859.89	CAM + MLCK	0.5	1862.29	0.068095	1.25105	0.079234	7.04444	0.020507
Calmodulin	89	105	AFRVFDKDGNGYISAAE			16	1859.89	CAM + MLCK	1	1862.45	0.055846	1.41649	0.068991	7.04352	0.01873
Calmodulin	89	105	AFRVFDKDGNGYISAAE			16	1859.89	CAM + MLCK	5	1862.75	0.057744	1.70871	0.070536	7.03551	0.01601
Calmodulin	89	105	AFRVFDKDGNGYISAAE			16	1859.89	CAM + MLCK	10	1863.05	0.030411	2.01055	0.050654	7.03348	0.013878
Calmodulin	89	105	AFRVFDKDGNGYISAAE			16	1859.89	CAM + MLCK	30	1863.43	0.055186	2.3951	0.068458	7.03098	0.013062
Calmodulin	89	105	AFRVFDKDGNGYISAAE			16	1859.89	CAM + MLCK	60	1863.79	0.017999	2.75381	0.044328	7.03205	0.009045
Calmodulin	89	105	AFRVFDKDGNGYISAAE			16	1859.89	CAM + MLCK	120	1864.09	0.085129	3.05687	0.094276	7.03053	0.012311
Calmodulin	91	105	RVFDKDGNGYISAAE			14	1641.79	CAM	0	1642.74	0.020521	0	0	5.86985	0.028961
Calmodulin	91	105	RVFDKDGNGYISAAE			14	1641.79	CAM	0.166	1644.14	0.059389	1.40194	0.062834	5.84968	0.025827
Calmodulin	91	105	RVFDKDGNGYISAAE			14	1641.79	CAM	0.5	1644.31	0.022123	1.57644	0.030175	5.85046	0.018884
Calmodulin	91	105	RVFDKDGNGYISAAE			14	1641.79	CAM	1	1644.53	0.073092	1.7963	0.075918	5.84721	0.022272
Calmodulin	91	105	RVFDKDGNGYISAAE			14	1641.79	CAM	5	1645.75	0.038316	3.01192	0.043465	5.83642	0.013634
Calmodulin	91	105	RVFDKDGNGYISAAE			14	1641.79	CAM	10	1646.39	0.046191	3.65504	0.050544	5.83904	0.01845
Calmodulin	91	105	RVFDKDGNGYISAAE			14	1641.79	CAM	30	1647.48	0.273513	4.74543	0.274282	5.8372	0.01585
Calmodulin	91	105	RVFDKDGNGYISAAE			14	1641.79	CAM	60	1647.64	0.306009	4.90232	0.306696	5.82189	0.003815
Calmodulin	91	105	RVFDKDGNGYISAAE			14	1641.79	CAM	120	1648.04	0.104954	5.30748	0.106942	5.82424	0.012064
Calmodulin	91	105	RVFDKDGNGYISAAE			14	1641.79	CAM + MLCK	0	1642.74	0.020521	0	0	5.86985	0.028961
Calmodulin	91	105	RVFDKDGNGYISAAE			14	1641.79	CAM + MLCK	0.166	1644.1	0.053756	1.3656	0.05754	5.85331	0.024432
Calmodulin	91	105	RVFDKDGNGYISAAE			14	1641.79	CAM + MLCK	0.5	1644.16	0.06511	1.42174	0.068267	5.84863	0.018643
Calmodulin	91	105	RVFDKDGNGYISAAE			14	1641.79	CAM + MLCK	1	1644.28	0.124706	1.54415	0.126383	5.84975	0.020542
Calmodulin	91	105	RVFDKDGNGYISAAE			14	1641.79	CAM + MLCK	5	1644.44	0.009511	1.70676	0.022618	5.83846	0.01631
Calmodulin	91	105	RVFDKDGNGYISAAE			14	1641.79	CAM + MLCK	10	1644.79	0.039012	2.05268	0.04408	5.83667	0.015008
Calmodulin	91	105	RVFDKDGNGYISAAE			14	1641.79	CAM + MLCK	30	1644.98	0.02748	2.24045	0.034296	5.83408	0.01379
Calmodulin	91	105	RVFDKDGNGYISAAE			14	1641.79	CAM + MLCK	60	1645.34	0.087275	2.60518	0.089655	5.83148	0.015148
Calmodulin	91	105	RVFDKDGNGYISAAE			14	1641.79	CAM + MLCK	120	1645.52	0.062322	2.78682	0.065614	5.82822	0.012918
Calmodulin	104	113	AELRHVMTNL			9	1183.63	CAM	0	1184.29	0.004079	0	0	5.7753	0.055983
Calmodulin	104	113	AELRHVMTNL			9	1183.63	CAM	0.166	1186.83	0.057079	2.54486	0.057224	5.74349	0.044089
Calmodulin	104	113	AELRHVMTNL			9	1183.63	CAM	0.5	1187.31	0.008403	3.02496	0.009341	5.74102	0.038016
Calmodulin	104	113	AELRHVMTNL			9	1183.63	CAM	1	1187.62	0.025163	3.33761	0.025491	5.72943	0.038358
Calmodulin	104	113	AELRHVMTNL			9	1183.63	CAM	5	1188.14	0.02432	3.85797	0.02466	5.71631	0.031105
Calmodulin	104	113	AELRHVMTNL			9	1183.63	CAM	10	1188.24	0.037088	3.95515	0.037311	5.71326	0.033962
Calmodulin	104	113	AELRHVMTNL			9	1183.63	CAM	30	1188.26	0.021414	3.97706	0.021799	5.71839	0.029581
Calmodulin	104	113	AELRHVMTNL			9	1183.63	CAM	60	1188.28	0.017799	3.99215	0.018261	5.68775	0.004998
Calmodulin	104	113	AELRHVMTNL			9	1183.63	CAM	120	1188.3	0.023327	4.01119	0.023681	5.69762	0.023356
Calmodulin	104	113	AELRHVMTNL			9	1183.63	CAM + MLCK	0	1184.29	0.004079	0	0	5.7753	0.055983
Calmodulin	104	113	AELRHVMTNL			9	1183.63	CAM + MLCK	0.166	1184.43	0.009162	0.14618	0.010029	5.75916	0.04384
Calmodulin	104	113	AELRHVMTNL			9	1183.63	CAM + MLCK	0.5	1184.56	0.013819	0.277544	0.014409	5.74964	0.036996
Calmodulin	104	113	AELRHVMTNL			9	1183.63	CAM + MLCK	1	1184.71	0.02859	0.419959	0.028879	5.74593	0.037183
Calmodulin	104	113	AELRHVMTNL			9	1183.63	CAM + MLCK	5	1185.28	0.022268	0.998376	0.022639	5.73151	0.033375
Calmodulin	104	113	AELRHVMTNL			9	1183.63	CAM + MLCK	10	1185.66	0.028604	1.37027	0.028894	5.72681	0.027843
Calmodulin	104	113	AELRHVMTNL			9	1183.63	CAM + MLCK	30	1186.17	0.009096	1.88169	0.009969	5.7173	0.02534
Calmodulin	104	113	AELRHVMTNL			9	1183.63	CAM + MLCK	60	1186.55	0.018271	2.26838	0.018721	5.71547	0.024251
Calmodulin	104	113	AELRHVMTNL			9	1183.63	CAM + MLCK	120	1186.87	0.008939	2.58159	0.009826	5.70726	0.022293
Calmodulin	104	120	AELRHVMTNLGEKLTDE			16	1955.99	CAM	0	1957.16	0.030062	0	0	6.94635	0.057029
Calmodulin	104	120	AELRHVMTNLGEKLTDE			16	1955.99	CAM	0.166	1962.56	0.057659	5.39704	0.065025	6.88992	0.043647
Calmodulin	104	120	AELRHVMTNLGEKLTDE			16	1955.99	CAM	0.5	1963.2	0.059449	6.04374	0.066618	6.89002	0.040478
Calmodulin	104	120	AELRHVMTNLGEKLTDE			16	1955.99	CAM	1	1963.72	0.126103	6.55634	0.129637	6.87354	0.038671
Calmodulin	104	120	AELRHVMTNLGEKLTDE			16	1955.99	CAM	5	1964.32	0.096927	7.1591	0.101482	6.86128	0.03421
Calmodulin	104	120	AELRHVMTNLGEKLTDE			16	1955.99	CAM	10	1964.5	0.014492	7.33499	0.033373	6.85717	0.030354
Calmodulin	104	120	AELRHVMTNLGEKLTDE			16	1955.99	CAM	30	1964.47	0.092861	7.3061	0.097606	6.8606	0.028824
Calmodulin	104	120	AELRHVMTNLGEKLTDE			16	1955.99	CAM	60	1964.42	0.051659	7.25629	0.05977	6.83229	0.007357
Calmodulin	104	120	AELRHVMTNLGEKLTDE			16	1955.99	CAM	120	1964.48	0.062813	7.31573	0.069636	6.84252	0.022843
Calmodulin	104	120	AELRHVMTNLGEKLTDE			16	1955.99	CAM + MLCK	0	1957.16	0.030062	0	0	6.94635	0.057029
Calmodulin	104	120	AELRHVMTNLGEKLTDE			16	1955.99	CAM + MLCK	0.166	1959.77	0.016001	2.60932	0.034056	6.92305	0.04541
Calmodulin	104	120	AELRHVMTNLGEKLTDE			16	1955.99	CAM + MLCK	0.5	1960.23	0.028486	3.07449	0.041415	6.91169	0.039891
Calmodulin	104	120	AELRHVMTNLGEKLTDE			16	1955.99	CAM + MLCK	1	1960.72	0.078463	3.56233	0.084025	6.90515	0.040411
Calmodulin	104	120	AELRHVMTNLGEKLTDE			16	1955.99	CAM + MLCK	5	1961.63	0.034648	4.47009	0.045872	6.88696	0.033741
Calmodulin	104	120	AELRHVMTNLGEKLTDE			16	1955.99	CAM + MLCK	10	1962	0.036772	4.84156	0.047496	6.87756	0.027596
Calmodulin	104	120	AELRHVMTNLGEKLTDE			16	1955.99	CAM + MLCK	30	1962.41	0.02493	5.24708	0.039055	6.86762	0.026479
Calmodulin	104	120	AELRHVMTNLGEKLTDE			16	1955.99	CAM + MLCK	60	1962.8	0.029008	5.63836	0.041776	6.86287	0.024691
Calmodulin	104	120	AELRHVMTNLGEKLTDE			16	1955.99	CAM + MLCK	120	1963.11	0.086196	5.94695	0.091288	6.85527	0.02525
Calmodulin	114	121	GEKLTDEE			7	920.421	CAM	0	920.866	0.018668	0	0	4.33206	0.015513
Calmodulin	114	121	GEKLTDEE			7	920.421	CAM	0.166	922.952	0.015415	2.08545	0.02421	4.3118	0.012017
Calmodulin	114	121	GEKLTDEE			7	920.421	CAM	0.5	923.199	0.019106	2.33281	0.026712	4.30566	0.013239
Calmodulin	114	121	GEKLTDEE			7	920.421	CAM	1	923.45	0.010788	2.58337	0.021561	4.31005	0.014854
Calmodulin	114	121	GEKLTDEE			7	920.421	CAM	5	923.855	0.024482	2.98858	0.030788	4.30133	0.007485
Calmodulin	114	121	GEKLTDEE			7	920.421	CAM	10	923.957	0.028767	3.09109	0.034293	4.30427	0.014979
Calmodulin	114	121	GEKLTDEE			7	920.421	CAM	30	923.945	0.020876	3.07894	0.028005	4.30313	0.008386
Calmodulin	114	121	GEKLTDEE			7	920.421	CAM	60	923.94	0.046274	3.07388	0.049898	4.29348	0.003028
Calmodulin	114	121	GEKLTDEE			7	920.421	CAM	120	923.927	0.013482	3.06075	0.023027	4.29886	0.006691
Calmodulin	114	121	GEKLTDEE			7	920.421	CAM + MLCK	0	920.86	0.025494	0	0	4.3319	0.015739
Calmodulin	114	121	GEKLTDEE			7	920.421	CAM + MLCK	0.166	922.877	0.077982	2.01699	0.082043	4.30587	0.013986
Calmodulin	114	121	GEKLTDEE			7	920.421	CAM + MLCK	0.5	923.17	0.030992	2.31003	0.040131	4.31471	0.007772
Calmodulin	114	121	GEKLTDEE			7	920.421	CAM + MLCK	1	923.383	0.032341	2.52324	0.041182	4.3118	0.016429
Calmodulin	114	121	GEKLTDEE			7	920.421	CAM + MLCK	5	923.828	0.057854	2.96839	0.063222	4.30361	0.011037
Calmodulin	114	121	GEKLTDEE			7	920.421	CAM + MLCK	10	923.939	0.056969	3.07888	0.062413	4.29961	0.005515
Calmodulin	114	121	GEKLTDEE			7	920.421	CAM + MLCK	30	923.919	0.036161	3.0594	0.044245	4.29795	0.005974
Calmodulin	114	121	GEKLTDEE			7	920.421	CAM + MLCK	60	923.907	0.028175	3.04679	0.037998	4.29691	0.005972
Calmodulin	114	121	GEKLTDEE			7	920.421	CAM + MLCK	120	923.899	0.045791	3.03888	0.05241	4.30036	0.008294
Calmodulin	125	139	MIREADIDGDGQVNY			14	1695.76	CAM	0	1696.81	0.035613	0	0	7.01113	0.012183
Calmodulin	125	139	MIREADIDGDGQVNY			14	1695.76	CAM	0.166	1697.42	0.018011	0.611797	0.039909	6.99907	0.013378
Calmodulin	125	139	MIREADIDGDGQVNY			14	1695.76	CAM	0.5	1697.93	0.037751	1.12529	0.051898	7.00664	0.009695
Calmodulin	125	139	MIREADIDGDGQVNY			14	1695.76	CAM	1	1698.51	0.078775	1.69825	0.086451	7.00113	0.013851
Calmodulin	125	139	MIREADIDGDGQVNY			14	1695.76	CAM	5	1700.55	0.066548	3.7445	0.075478	6.99532	0.010037
Calmodulin	125	139	MIREADIDGDGQVNY			14	1695.76	CAM	10	1701.68	0.018231	4.87028	0.040008	6.99463	0.009888
Calmodulin	125	139	MIREADIDGDGQVNY			14	1695.76	CAM	30	1702.74	0.115478	5.93516	0.120844	6.99171	0.007768
Calmodulin	125	139	MIREADIDGDGQVNY			14	1695.76	CAM	60	1702.85	0.133996	6.03738	0.138648	6.98622	0.001367
Calmodulin	125	139	MIREADIDGDGQVNY			14	1695.76	CAM	120	1703.04	0.052652	6.23569	0.063565	6.98836	0.005468
Calmodulin	125	139	MIREADIDGDGQVNY			14	1695.76	CAM + MLCK	0	1696.81	0.035613	0	0	7.01113	0.012183
Calmodulin	125	139	MIREADIDGDGQVNY			14	1695.76	CAM + MLCK	0.166	1697.13	0.030115	0.32118	0.046639	7.00822	0.014813
Calmodulin	125	139	MIREADIDGDGQVNY			14	1695.76	CAM + MLCK	0.5	1697.32	0.035201	0.51536	0.050074	7.00261	0.008276
Calmodulin	125	139	MIREADIDGDGQVNY			14	1695.76	CAM + MLCK	1	1697.58	0.042103	0.767306	0.055145	7.00408	0.011967
Calmodulin	125	139	MIREADIDGDGQVNY			14	1695.76	CAM + MLCK	5	1698.04	0.007555	1.2286	0.036406	6.99793	0.009572
Calmodulin	125	139	MIREADIDGDGQVNY			14	1695.76	CAM + MLCK	10	1698.29	0.042432	1.4832	0.055396	6.9964	0.00643
Calmodulin	125	139	MIREADIDGDGQVNY			14	1695.76	CAM + MLCK	30	1698.56	0.030896	1.7559	0.047147	6.9964	0.007263
Calmodulin	125	139	MIREADIDGDGQVNY			14	1695.76	CAM + MLCK	60	1698.83	0.029419	2.02279	0.046193	6.99629	0.006365
Calmodulin	125	139	MIREADIDGDGQVNY			14	1695.76	CAM + MLCK	120	1699.26	0.141336	2.45503	0.145754	6.99517	0.006928
Calmodulin	126	141	IREADIDGDGQVNYEE			15	1822.81	CAM	0	1823.85	0.009032	0	0	6.61495	0.006408
Calmodulin	126	141	IREADIDGDGQVNYEE			15	1822.81	CAM	0.166	1824.5	0.021146	0.659373	0.022994	6.59875	0.008046
Calmodulin	126	141	IREADIDGDGQVNYEE			15	1822.81	CAM	0.5	1825.07	0.042354	1.21991	0.043306	6.60405	0.005702
Calmodulin	126	141	IREADIDGDGQVNYEE			15	1822.81	CAM	1	1825.61	0.03354	1.76672	0.034735	6.60295	0.009872
Calmodulin	126	141	IREADIDGDGQVNYEE			15	1822.81	CAM	5	1827.95	0.077679	4.10025	0.078202	6.59872	0.007428
Calmodulin	126	141	IREADIDGDGQVNYEE			15	1822.81	CAM	10	1829.08	0.030711	5.23279	0.032012	6.59679	0.00699
Calmodulin	126	141	IREADIDGDGQVNYEE			15	1822.81	CAM	30	1830.22	0.086331	6.37612	0.086802	6.59386	0.005613
Calmodulin	126	141	IREADIDGDGQVNYEE			15	1822.81	CAM	60	1830.43	0.08018	6.58001	0.080687	6.59303	0.003947
Calmodulin	126	141	IREADIDGDGQVNYEE			15	1822.81	CAM	120	1830.52	0.033836	6.67006	0.035021	6.59338	0.002978
Calmodulin	126	141	IREADIDGDGQVNYEE			15	1822.81	CAM + MLCK	0	1823.85	0.009032	0	0	6.61495	0.006408
Calmodulin	126	141	IREADIDGDGQVNYEE			15	1822.81	CAM + MLCK	0.166	1824.19	0.039536	0.341536	0.040555	6.6058	0.010897
Calmodulin	126	141	IREADIDGDGQVNYEE			15	1822.81	CAM + MLCK	0.5	1824.42	0.02651	0.579051	0.028006	6.60438	0.005691
Calmodulin	126	141	IREADIDGDGQVNYEE			15	1822.81	CAM + MLCK	1	1824.67	0.06631	0.822736	0.066922	6.60441	0.008449
Calmodulin	126	141	IREADIDGDGQVNYEE			15	1822.81	CAM + MLCK	5	1825.21	0.008162	1.36702	0.012173	6.60111	0.00604
Calmodulin	126	141	IREADIDGDGQVNYEE			15	1822.81	CAM + MLCK	10	1825.51	0.104806	1.6597	0.105194	6.60105	0.003447
Calmodulin	126	141	IREADIDGDGQVNYEE			15	1822.81	CAM + MLCK	30	1825.95	0.076098	2.09941	0.076632	6.59769	0.004647
Calmodulin	126	141	IREADIDGDGQVNYEE			15	1822.81	CAM + MLCK	60	1826.24	0.046727	2.39059	0.047591	6.60091	0.00528
Calmodulin	126	141	IREADIDGDGQVNYEE			15	1822.81	CAM + MLCK	120	1826.73	0.089462	2.88846	0.089917	6.59735	0.0034
Calmodulin	143	149	VQMMTAK			6	808.406	CAM	0	808.918	0.007098	0	0	3.96365	0.051005
Calmodulin	143	149	VQMMTAK			6	808.406	CAM	0.166	810.662	0.031089	1.74334	0.031889	3.97782	0.035947
Calmodulin	143	149	VQMMTAK			6	808.406	CAM	0.5	811.357	0.039825	2.4389	0.040453	3.95637	0.022705
Calmodulin	143	149	VQMMTAK			6	808.406	CAM	1	811.742	0.011168	2.82326	0.013233	3.96733	0.035973
Calmodulin	143	149	VQMMTAK			6	808.406	CAM	5	812.268	0.041289	3.34949	0.041895	3.94854	0.0206
Calmodulin	143	149	VQMMTAK			6	808.406	CAM	10	812.393	0.029324	3.47512	0.030171	3.93205	0.039115
Calmodulin	143	149	VQMMTAK			6	808.406	CAM	30	812.402	0.015967	3.48412	0.017474	3.92687	0.037532
Calmodulin	143	149	VQMMTAK			6	808.406	CAM	60	812.473	0.038161	3.55468	0.038815	3.91534	0.014283
Calmodulin	143	149	VQMMTAK			6	808.406	CAM	120	812.459	0.027333	3.54118	0.028239	3.92462	0.032224
Calmodulin	143	149	VQMMTAK			6	808.406	CAM + MLCK	0	808.918	0.007098	0	0	3.96365	0.051005
Calmodulin	143	149	VQMMTAK			6	808.406	CAM + MLCK	0.166	810.308	0.02485	1.38962	0.025844	3.94994	0.043613
Calmodulin	143	149	VQMMTAK			6	808.406	CAM + MLCK	0.5	810.689	0.050578	1.77059	0.051074	3.94726	0.032777
Calmodulin	143	149	VQMMTAK			6	808.406	CAM + MLCK	1	811.002	0.0966	2.08375	0.096861	3.98346	0.038047
Calmodulin	143	149	VQMMTAK			6	808.406	CAM + MLCK	5	811.147	0.020901	2.22859	0.022073	3.96609	0.035939
Calmodulin	143	149	VQMMTAK			6	808.406	CAM + MLCK	10	811.158	0.108185	2.23994	0.108418	3.93912	0.038509
Calmodulin	143	149	VQMMTAK			6	808.406	CAM + MLCK	30	811.206	0.042901	2.28738	0.043484	3.91769	0.023008
Calmodulin	143	149	VQMMTAK			6	808.406	CAM + MLCK	60	811.26	0.069458	2.34166	0.06982	3.93284	0.039851
Calmodulin	143	149	VQMMTAK			6	808.406	CAM + MLCK	120	811.475	0.062193	2.55661	0.062597	3.90986	0.0231

## Sheet: Dynamics State Data
Data for Figures 4 and S5. Exported STATE data from Dynamics HDX-MS Software of isolated CAM, and CAM in the presence of MLCK peptide
Protein	Start	End	Sequence	Modification	Fragment	MaxUptake	Uptake (80% D2O)	MHP	State	Exposure	Center	Center SD	Uptake	Uptake SD	RT	RT SD
Calmodulin	2	8	ADQLTEE			6	4.8	805.357	CAM	0	805.775	0.003665	0	0	5.38614	0.00842
Calmodulin	2	8	ADQLTEE			6	4.8	805.357	CAM	0.166	808.332	0.05737	2.55713	0.057487	5.36075	0.007998
Calmodulin	2	8	ADQLTEE			6	4.8	805.357	CAM	0.5	808.446	0.011637	2.671	0.0122	5.36541	0.001967
Calmodulin	2	8	ADQLTEE			6	4.8	805.357	CAM	1	808.46	0.048149	2.68493	0.048289	5.36583	0.010203
Calmodulin	2	8	ADQLTEE			6	4.8	805.357	CAM	5	808.446	0.028938	2.67057	0.02917	5.36317	0.005967
Calmodulin	2	8	ADQLTEE			6	4.8	805.357	CAM	10	808.49	0.015455	2.7148	0.015883	5.36633	0.008149
Calmodulin	2	8	ADQLTEE			6	4.8	805.357	CAM	30	808.452	0.027148	2.67747	0.027394	5.36389	0.006222
Calmodulin	2	8	ADQLTEE			6	4.8	805.357	CAM	60	808.439	0.033056	2.66356	0.033258	5.36065	0.005091
Calmodulin	2	8	ADQLTEE			6	4.8	805.357	CAM	120	808.499	0.055872	2.72351	0.055992	5.36546	0.000962
Calmodulin	2	8	ADQLTEE			6	4.8	805.357	CAM + MLCK	0	805.775	0.003665	0	0	5.38614	0.00842
Calmodulin	2	8	ADQLTEE			6	4.8	805.357	CAM + MLCK	0.166	808.333	0.049026	2.55775	0.049162	5.36278	0.005848
Calmodulin	2	8	ADQLTEE			6	4.8	805.357	CAM + MLCK	0.5	808.407	0.040837	2.63156	0.041001	5.36554	0.006364
Calmodulin	2	8	ADQLTEE			6	4.8	805.357	CAM + MLCK	1	808.505	0.026284	2.73018	0.026538	5.36678	0.010555
Calmodulin	2	8	ADQLTEE			6	4.8	805.357	CAM + MLCK	5	808.477	0.052153	2.70187	0.052282	5.36353	0.004429
Calmodulin	2	8	ADQLTEE			6	4.8	805.357	CAM + MLCK	10	808.444	0.029699	2.6694	0.029925	5.36253	0.002273
Calmodulin	2	8	ADQLTEE			6	4.8	805.357	CAM + MLCK	30	808.452	0.056016	2.67663	0.056136	5.36122	0.001242
Calmodulin	2	8	ADQLTEE			6	4.8	805.357	CAM + MLCK	60	808.45	0.035858	2.67478	0.036045	5.36276	0.005745
Calmodulin	2	8	ADQLTEE			6	4.8	805.357	CAM + MLCK	120	808.384	0.073018	2.60934	0.07311	5.36254	0.003295
Calmodulin	2	9	ADQLTEEQ			7	5.6	933.416	CAM	0	933.914	0.010191	0	0	5.20496	0.006235
Calmodulin	2	9	ADQLTEEQ			7	5.6	933.416	CAM	0.166	936.849	0.027535	2.93532	0.02936	5.17974	0.004757
Calmodulin	2	9	ADQLTEEQ			7	5.6	933.416	CAM	0.5	937.188	0.054574	3.274	0.055517	5.1864	0.001752
Calmodulin	2	9	ADQLTEEQ			7	5.6	933.416	CAM	1	937.298	0.070453	3.38415	0.071186	5.18685	0.008859
Calmodulin	2	9	ADQLTEEQ			7	5.6	933.416	CAM	5	937.391	0.085415	3.47717	0.086021	5.18525	0.003083
Calmodulin	2	9	ADQLTEEQ			7	5.6	933.416	CAM	10	937.402	0.089557	3.48748	0.090135	5.18447	0.007559
Calmodulin	2	9	ADQLTEEQ			7	5.6	933.416	CAM	30	937.304	0.026918	3.38991	0.028783	5.18596	0.003169
Calmodulin	2	9	ADQLTEEQ			7	5.6	933.416	CAM	60	937.35	0.011113	3.43633	0.015078	5.18488	0.004924
Calmodulin	2	9	ADQLTEEQ			7	5.6	933.416	CAM	120	937.27	0.092617	3.35566	0.093176	5.18533	0.001391
Calmodulin	2	9	ADQLTEEQ			7	5.6	933.416	CAM + MLCK	0	933.914	0.010191	0	0	5.20496	0.006235
Calmodulin	2	9	ADQLTEEQ			7	5.6	933.416	CAM + MLCK	0.166	936.855	0.024263	2.94141	0.026316	5.18143	0.002681
Calmodulin	2	9	ADQLTEEQ			7	5.6	933.416	CAM + MLCK	0.5	937.165	0.057023	3.2506	0.057926	5.18474	0.003547
Calmodulin	2	9	ADQLTEEQ			7	5.6	933.416	CAM + MLCK	1	937.316	0.098965	3.40197	0.099489	5.18583	0.008548
Calmodulin	2	9	ADQLTEEQ			7	5.6	933.416	CAM + MLCK	5	937.397	0.06337	3.48342	0.064184	5.18592	0.006876
Calmodulin	2	9	ADQLTEEQ			7	5.6	933.416	CAM + MLCK	10	937.381	0.079877	3.46668	0.080524	5.18148	0.002247
Calmodulin	2	9	ADQLTEEQ			7	5.6	933.416	CAM + MLCK	30	937.421	0.058754	3.50688	0.059631	5.18149	0.006069
Calmodulin	2	9	ADQLTEEQ			7	5.6	933.416	CAM + MLCK	60	937.316	0.019396	3.40215	0.02191	5.18259	0.003429
Calmodulin	2	9	ADQLTEEQ			7	5.6	933.416	CAM + MLCK	120	937.339	0.046174	3.42456	0.047285	5.18151	0.001782
Calmodulin	13	19	FKEAFSL			6	4.8	841.445	CAM	0	841.941	0.013164	0	0	7.58026	0.026416
Calmodulin	13	19	FKEAFSL			6	4.8	841.445	CAM	0.166	842.445	0.032621	0.503868	0.035177	7.57021	0.026584
Calmodulin	13	19	FKEAFSL			6	4.8	841.445	CAM	0.5	842.914	0.023163	0.9733	0.026643	7.57358	0.020798
Calmodulin	13	19	FKEAFSL			6	4.8	841.445	CAM	1	843.273	0.034215	1.33241	0.03666	7.56726	0.023952
Calmodulin	13	19	FKEAFSL			6	4.8	841.445	CAM	5	844.186	0.007901	2.24496	0.015353	7.55933	0.017628
Calmodulin	13	19	FKEAFSL			6	4.8	841.445	CAM	10	844.469	0.012894	2.52834	0.018427	7.56089	0.013616
Calmodulin	13	19	FKEAFSL			6	4.8	841.445	CAM	30	844.875	0.06516	2.93427	0.066477	7.56159	0.012787
Calmodulin	13	19	FKEAFSL			6	4.8	841.445	CAM	60	844.943	0.019493	3.00266	0.023522	7.54453	0.002387
Calmodulin	13	19	FKEAFSL			6	4.8	841.445	CAM	120	845.02	0.04972	3.07901	0.051433	7.54936	0.011464
Calmodulin	13	19	FKEAFSL			6	4.8	841.445	CAM + MLCK	0	841.941	0.013164	0	0	7.58026	0.026416
Calmodulin	13	19	FKEAFSL			6	4.8	841.445	CAM + MLCK	0.166	842.164	0.011288	0.222951	0.017341	7.57545	0.028906
Calmodulin	13	19	FKEAFSL			6	4.8	841.445	CAM + MLCK	0.5	842.393	0.017616	0.451717	0.021991	7.5693	0.019504
Calmodulin	13	19	FKEAFSL			6	4.8	841.445	CAM + MLCK	1	842.56	0.034611	0.61945	0.03703	7.57091	0.020512
Calmodulin	13	19	FKEAFSL			6	4.8	841.445	CAM + MLCK	5	842.962	0.036096	1.0208	0.038421	7.55949	0.016893
Calmodulin	13	19	FKEAFSL			6	4.8	841.445	CAM + MLCK	10	843.273	0.026934	1.33235	0.029979	7.55677	0.015136
Calmodulin	13	19	FKEAFSL			6	4.8	841.445	CAM + MLCK	30	843.602	0.016117	1.6616	0.02081	7.55545	0.012811
Calmodulin	13	19	FKEAFSL			6	4.8	841.445	CAM + MLCK	60	843.746	0.043704	1.8054	0.045643	7.55668	0.011495
Calmodulin	13	19	FKEAFSL			6	4.8	841.445	CAM + MLCK	120	843.769	0.031307	1.82812	0.033962	7.55191	0.01099
Calmodulin	20	30	FDKDGDGTITT			10	8	1169.53	CAM	0	1170.16	0.014302	0	0	5.15651	0.00517
Calmodulin	20	30	FDKDGDGTITT			10	8	1169.53	CAM	0.166	1171.44	0.148746	1.2845	0.149432	5.14347	0.006161
Calmodulin	20	30	FDKDGDGTITT			10	8	1169.53	CAM	0.5	1171.73	0.074861	1.57297	0.076215	5.14517	0.002198
Calmodulin	20	30	FDKDGDGTITT			10	8	1169.53	CAM	1	1171.93	0.142694	1.76975	0.143409	5.14498	0.006984
Calmodulin	20	30	FDKDGDGTITT			10	8	1169.53	CAM	5	1172.51	0.047182	2.35101	0.049302	5.14041	0.003462
Calmodulin	20	30	FDKDGDGTITT			10	8	1169.53	CAM	10	1172.64	0.093793	2.47898	0.094877	5.14316	0.008042
Calmodulin	20	30	FDKDGDGTITT			10	8	1169.53	CAM	30	1172.85	0.066291	2.69659	0.067816	5.14136	0.00315
Calmodulin	20	30	FDKDGDGTITT			10	8	1169.53	CAM	60	1172.89	0.162235	2.73485	0.162864	5.1373	0.001573
Calmodulin	20	30	FDKDGDGTITT			10	8	1169.53	CAM	120	1173.17	0.03236	3.01381	0.035379	5.13893	0.00425
Calmodulin	20	30	FDKDGDGTITT			10	8	1169.53	CAM + MLCK	0	1170.16	0.014302	0	0	5.15651	0.00517
Calmodulin	20	30	FDKDGDGTITT			10	8	1169.53	CAM + MLCK	0.166	1170.9	0.086867	0.73825	0.088036	5.14236	0.002356
Calmodulin	20	30	FDKDGDGTITT			10	8	1169.53	CAM + MLCK	0.5	1170.93	0.047206	0.775564	0.049325	5.14624	0.00447
Calmodulin	20	30	FDKDGDGTITT			10	8	1169.53	CAM + MLCK	1	1171	0.047188	0.841812	0.049308	5.14691	0.009624
Calmodulin	20	30	FDKDGDGTITT			10	8	1169.53	CAM + MLCK	5	1171.26	0.011103	1.10279	0.018106	5.1409	0.004581
Calmodulin	20	30	FDKDGDGTITT			10	8	1169.53	CAM + MLCK	10	1171.42	0.039058	1.26568	0.041594	5.14389	0.003116
Calmodulin	20	30	FDKDGDGTITT			10	8	1169.53	CAM + MLCK	30	1171.49	0.051741	1.33814	0.053681	5.1407	0.003566
Calmodulin	20	30	FDKDGDGTITT			10	8	1169.53	CAM + MLCK	60	1171.65	0.063004	1.49117	0.064607	5.14316	0.004875
Calmodulin	20	30	FDKDGDGTITT			10	8	1169.53	CAM + MLCK	120	1171.78	0.044995	1.6264	0.047214	5.14231	0.003632
Calmodulin	20	37	FDKDGDGTITTKELGTVM			17	13.6	1927.93	CAM	0	1929.1	0.048867	0	0	7.1967	0.013571
Calmodulin	20	37	FDKDGDGTITTKELGTVM			17	13.6	1927.93	CAM	0.166	1932.09	0.277861	2.99512	0.282126	7.17659	0.011092
Calmodulin	20	37	FDKDGDGTITTKELGTVM			17	13.6	1927.93	CAM	0.5	1932.81	0.18322	3.70891	0.189625	7.17971	0.011205
Calmodulin	20	37	FDKDGDGTITTKELGTVM			17	13.6	1927.93	CAM	1	1933.6	0.116189	4.49589	0.126047	7.17231	0.013585
Calmodulin	20	37	FDKDGDGTITTKELGTVM			17	13.6	1927.93	CAM	5	1935.4	0.147783	6.29633	0.155652	7.15908	0.01211
Calmodulin	20	37	FDKDGDGTITTKELGTVM			17	13.6	1927.93	CAM	10	1936.02	0.017014	6.9185	0.051744	7.15707	0.007421
Calmodulin	20	37	FDKDGDGTITTKELGTVM			17	13.6	1927.93	CAM	30	1936.59	0.090013	7.48676	0.102422	7.15756	0.009188
Calmodulin	20	37	FDKDGDGTITTKELGTVM			17	13.6	1927.93	CAM	60	1936.73	0.158569	7.62924	0.165928	7.14821	0.001962
Calmodulin	20	37	FDKDGDGTITTKELGTVM			17	13.6	1927.93	CAM	120	1936.99	0.067008	7.89351	0.082934	7.14897	0.00624
Calmodulin	20	37	FDKDGDGTITTKELGTVM			17	13.6	1927.93	CAM + MLCK	0	1929.1	0.048867	0	0	7.1967	0.013571
Calmodulin	20	37	FDKDGDGTITTKELGTVM			17	13.6	1927.93	CAM + MLCK	0.166	1930.49	0.037537	1.38917	0.06162	7.18804	0.012964
Calmodulin	20	37	FDKDGDGTITTKELGTVM			17	13.6	1927.93	CAM + MLCK	0.5	1930.69	0.06261	1.59032	0.079423	7.18584	0.013355
Calmodulin	20	37	FDKDGDGTITTKELGTVM			17	13.6	1927.93	CAM + MLCK	1	1930.95	0.064465	1.84782	0.080893	7.18247	0.013996
Calmodulin	20	37	FDKDGDGTITTKELGTVM			17	13.6	1927.93	CAM + MLCK	5	1931.9	0.023535	2.80238	0.054239	7.17308	0.01007
Calmodulin	20	37	FDKDGDGTITTKELGTVM			17	13.6	1927.93	CAM + MLCK	10	1932.42	0.077628	3.31558	0.091728	7.16887	0.007203
Calmodulin	20	37	FDKDGDGTITTKELGTVM			17	13.6	1927.93	CAM + MLCK	30	1932.64	0.033653	3.54081	0.059334	7.16956	0.007111
Calmodulin	20	37	FDKDGDGTITTKELGTVM			17	13.6	1927.93	CAM + MLCK	60	1932.84	0.03764	3.73813	0.061683	7.16977	0.0072
Calmodulin	20	37	FDKDGDGTITTKELGTVM			17	13.6	1927.93	CAM + MLCK	120	1933.03	0.100603	3.92963	0.111843	7.16564	0.009064
Calmodulin	36	46	VMRSLGQNPTE			9	7.2	1231.61	CAM	0	1232.31	0.006011	0	0	4.9275	0.022758
Calmodulin	36	46	VMRSLGQNPTE			9	7.2	1231.61	CAM	0.166	1235.61	0.094612	3.30275	0.094803	4.90482	0.020414
Calmodulin	36	46	VMRSLGQNPTE			9	7.2	1231.61	CAM	0.5	1236.51	0.01206	4.19849	0.013475	4.90733	0.01373
Calmodulin	36	46	VMRSLGQNPTE			9	7.2	1231.61	CAM	1	1236.91	0.025785	4.60161	0.026477	4.90572	0.015742
Calmodulin	36	46	VMRSLGQNPTE			9	7.2	1231.61	CAM	5	1237.28	0.025336	4.97023	0.02604	4.89956	0.012154
Calmodulin	36	46	VMRSLGQNPTE			9	7.2	1231.61	CAM	10	1237.32	0.048491	5.01076	0.048862	4.90106	0.014155
Calmodulin	36	46	VMRSLGQNPTE			9	7.2	1231.61	CAM	30	1237.28	0.012693	4.97215	0.014045	4.90189	0.009584
Calmodulin	36	46	VMRSLGQNPTE			9	7.2	1231.61	CAM	60	1237.28	0.009086	4.96985	0.010895	4.89016	0.000898
Calmodulin	36	46	VMRSLGQNPTE			9	7.2	1231.61	CAM	120	1237.29	0.014085	4.98113	0.015314	4.89388	0.006674
Calmodulin	36	46	VMRSLGQNPTE			9	7.2	1231.61	CAM + MLCK	0	1232.31	0.006011	0	0	4.9275	0.022758
Calmodulin	36	46	VMRSLGQNPTE			9	7.2	1231.61	CAM + MLCK	0.166	1234.38	0.009984	2.07315	0.011654	4.9059	0.016781
Calmodulin	36	46	VMRSLGQNPTE			9	7.2	1231.61	CAM + MLCK	0.5	1234.83	0.027459	2.52382	0.028109	4.90512	0.014955
Calmodulin	36	46	VMRSLGQNPTE			9	7.2	1231.61	CAM + MLCK	1	1235.27	0.072061	2.96666	0.072311	4.90567	0.016455
Calmodulin	36	46	VMRSLGQNPTE			9	7.2	1231.61	CAM + MLCK	5	1236.4	0.062834	4.09359	0.063121	4.89686	0.01394
Calmodulin	36	46	VMRSLGQNPTE			9	7.2	1231.61	CAM + MLCK	10	1236.82	0.061195	4.51393	0.06149	4.896	0.0097
Calmodulin	36	46	VMRSLGQNPTE			9	7.2	1231.61	CAM + MLCK	30	1237.09	0.029504	4.78379	0.030111	4.89194	0.00539
Calmodulin	36	46	VMRSLGQNPTE			9	7.2	1231.61	CAM + MLCK	60	1237.18	0.033541	4.87109	0.034075	4.89412	0.010301
Calmodulin	36	46	VMRSLGQNPTE			9	7.2	1231.61	CAM + MLCK	120	1237.24	0.036537	4.93058	0.037028	4.89174	0.007051
Calmodulin	38	49	RSLGQNPTEAEL			10	8	1314.66	CAM	0	1315.37	0.00654	0	0	5.87597	0.023575
Calmodulin	38	49	RSLGQNPTEAEL			10	8	1314.66	CAM	0.166	1318.57	0.062115	3.20119	0.062459	5.85592	0.01909
Calmodulin	38	49	RSLGQNPTEAEL			10	8	1314.66	CAM	0.5	1319.23	0.032625	3.85943	0.033274	5.85955	0.013991
Calmodulin	38	49	RSLGQNPTEAEL			10	8	1314.66	CAM	1	1319.62	0.029104	4.24564	0.02983	5.85634	0.016931
Calmodulin	38	49	RSLGQNPTEAEL			10	8	1314.66	CAM	5	1320.36	0.033725	4.99198	0.034353	5.84997	0.01442
Calmodulin	38	49	RSLGQNPTEAEL			10	8	1314.66	CAM	10	1320.66	0.073818	5.28948	0.074107	5.84928	0.014975
Calmodulin	38	49	RSLGQNPTEAEL			10	8	1314.66	CAM	30	1320.95	0.018068	5.57538	0.019215	5.84981	0.010176
Calmodulin	38	49	RSLGQNPTEAEL			10	8	1314.66	CAM	60	1320.98	0.031614	5.60871	0.032283	5.83841	0.001731
Calmodulin	38	49	RSLGQNPTEAEL			10	8	1314.66	CAM	120	1321.03	0.026535	5.65625	0.027329	5.84353	0.008653
Calmodulin	38	49	RSLGQNPTEAEL			10	8	1314.66	CAM + MLCK	0	1315.37	0.00654	0	0	5.87597	0.023575
Calmodulin	38	49	RSLGQNPTEAEL			10	8	1314.66	CAM + MLCK	0.166	1317.8	0.026267	2.4275	0.027069	5.86132	0.018443
Calmodulin	38	49	RSLGQNPTEAEL			10	8	1314.66	CAM + MLCK	0.5	1318.11	0.043366	2.7438	0.043857	5.85931	0.013955
Calmodulin	38	49	RSLGQNPTEAEL			10	8	1314.66	CAM + MLCK	1	1318.37	0.07043	2.99801	0.070733	5.85806	0.01728
Calmodulin	38	49	RSLGQNPTEAEL			10	8	1314.66	CAM + MLCK	5	1319.35	0.043377	3.97745	0.043867	5.85018	0.015256
Calmodulin	38	49	RSLGQNPTEAEL			10	8	1314.66	CAM + MLCK	10	1319.82	0.029189	4.45136	0.029913	5.8468	0.010622
Calmodulin	38	49	RSLGQNPTEAEL			10	8	1314.66	CAM + MLCK	30	1320.3	0.012743	4.92572	0.014323	5.84432	0.008964
Calmodulin	38	49	RSLGQNPTEAEL			10	8	1314.66	CAM + MLCK	60	1320.49	0.023467	5.11739	0.024361	5.84388	0.010669
Calmodulin	38	49	RSLGQNPTEAEL			10	8	1314.66	CAM + MLCK	120	1320.64	0.029853	5.27294	0.030561	5.84333	0.00939
Calmodulin	73	85	MARKMKDTDSEEE			12	9.6	1569.69	CAM	0	1570.62	0.004433	0	0	2.83827	0.001529
Calmodulin	73	85	MARKMKDTDSEEE			12	9.6	1569.69	CAM	0.166	1575.47	0.014853	4.84804	0.015501	2.83005	0.000215
Calmodulin	73	85	MARKMKDTDSEEE			12	9.6	1569.69	CAM	0.5	1575.56	0.065299	4.93625	0.06545	2.83353	0.001589
Calmodulin	73	85	MARKMKDTDSEEE			12	9.6	1569.69	CAM	1	1575.58	0.046274	4.95883	0.046486	2.83485	0.002119
Calmodulin	73	85	MARKMKDTDSEEE			12	9.6	1569.69	CAM	5	1575.55	0.05239	4.92839	0.052577	2.83112	0.001885
Calmodulin	73	85	MARKMKDTDSEEE			12	9.6	1569.69	CAM	10	1575.6	0.092963	4.97297	0.093069	2.83252	0.002221
Calmodulin	73	85	MARKMKDTDSEEE			12	9.6	1569.69	CAM	30	1575.54	0.010553	4.91538	0.011446	2.83096	0.001504
Calmodulin	73	85	MARKMKDTDSEEE			12	9.6	1569.69	CAM	60	1575.56	0.051862	4.94107	0.052052	2.83137	0.001473
Calmodulin	73	85	MARKMKDTDSEEE			12	9.6	1569.69	CAM	120	1575.54	0.047894	4.91879	0.048099	2.8322	0.001137
Calmodulin	73	85	MARKMKDTDSEEE			12	9.6	1569.69	CAM + MLCK	0	1570.62	0.004433	0	0	2.83827	0.001529
Calmodulin	73	85	MARKMKDTDSEEE			12	9.6	1569.69	CAM + MLCK	0.166	1575.2	0.024701	4.57471	0.025095	2.83139	0.001638
Calmodulin	73	85	MARKMKDTDSEEE			12	9.6	1569.69	CAM + MLCK	0.5	1575.51	0.035004	4.88668	0.035284	2.83258	0.001325
Calmodulin	73	85	MARKMKDTDSEEE			12	9.6	1569.69	CAM + MLCK	1	1575.51	0.05043	4.88904	0.050625	2.83326	0.002895
Calmodulin	73	85	MARKMKDTDSEEE			12	9.6	1569.69	CAM + MLCK	5	1575.6	0.112822	4.97309	0.112909	2.83202	0.001451
Calmodulin	73	85	MARKMKDTDSEEE			12	9.6	1569.69	CAM + MLCK	10	1575.52	0.111689	4.89712	0.111777	2.83013	0.001012
Calmodulin	73	85	MARKMKDTDSEEE			12	9.6	1569.69	CAM + MLCK	30	1575.54	0.05947	4.91882	0.059635	2.83039	0.001917
Calmodulin	73	85	MARKMKDTDSEEE			12	9.6	1569.69	CAM + MLCK	60	1575.54	0.032423	4.91329	0.032724	2.83177	0.00012
Calmodulin	73	85	MARKMKDTDSEEE			12	9.6	1569.69	CAM + MLCK	120	1575.48	0.06217	4.85941	0.062328	2.83324	0.001096
Calmodulin	86	103	IREAFRVFDKDGNGYISA			17	13.6	2058.04	CAM	0	2059.22	0.011976	0	0	6.84621	0.031928
Calmodulin	86	103	IREAFRVFDKDGNGYISA			17	13.6	2058.04	CAM	0.166	2060.37	0.061083	1.14593	0.062246	6.83666	0.027356
Calmodulin	86	103	IREAFRVFDKDGNGYISA			17	13.6	2058.04	CAM	0.5	2060.99	0.078474	1.76646	0.079382	6.83767	0.023332
Calmodulin	86	103	IREAFRVFDKDGNGYISA			17	13.6	2058.04	CAM	1	2061.49	0.052336	2.26604	0.053689	6.82821	0.025822
Calmodulin	86	103	IREAFRVFDKDGNGYISA			17	13.6	2058.04	CAM	5	2063.24	0.042527	4.01221	0.044181	6.82112	0.022269
Calmodulin	86	103	IREAFRVFDKDGNGYISA			17	13.6	2058.04	CAM	10	2064.2	0.019416	4.97957	0.022813	6.81669	0.020104
Calmodulin	86	103	IREAFRVFDKDGNGYISA			17	13.6	2058.04	CAM	30	2065.37	0.302307	6.14414	0.302544	6.81715	0.015956
Calmodulin	86	103	IREAFRVFDKDGNGYISA			17	13.6	2058.04	CAM	60	2065.45	0.224045	6.23169	0.224365	6.80047	0.0033
Calmodulin	86	103	IREAFRVFDKDGNGYISA			17	13.6	2058.04	CAM	120	2065.92	0.030889	6.69323	0.033129	6.80681	0.012337
Calmodulin	86	103	IREAFRVFDKDGNGYISA			17	13.6	2058.04	CAM + MLCK	0	2059.22	0.011976	0	0	6.84621	0.031928
Calmodulin	86	103	IREAFRVFDKDGNGYISA			17	13.6	2058.04	CAM + MLCK	0.166	2059.91	0.012804	0.687122	0.017532	6.84278	0.029163
Calmodulin	86	103	IREAFRVFDKDGNGYISA			17	13.6	2058.04	CAM + MLCK	0.5	2059.96	0.006636	0.73948	0.013692	6.83596	0.021207
Calmodulin	86	103	IREAFRVFDKDGNGYISA			17	13.6	2058.04	CAM + MLCK	1	2060.03	0.017458	0.80261	0.021171	6.83797	0.029508
Calmodulin	86	103	IREAFRVFDKDGNGYISA			17	13.6	2058.04	CAM + MLCK	5	2060.17	0.039052	0.949659	0.040847	6.82531	0.019315
Calmodulin	86	103	IREAFRVFDKDGNGYISA			17	13.6	2058.04	CAM + MLCK	10	2060.45	0.087675	1.22574	0.088489	6.8215	0.016923
Calmodulin	86	103	IREAFRVFDKDGNGYISA			17	13.6	2058.04	CAM + MLCK	30	2060.77	0.039784	1.55184	0.041547	6.81799	0.015088
Calmodulin	86	103	IREAFRVFDKDGNGYISA			17	13.6	2058.04	CAM + MLCK	60	2061.21	0.046917	1.99045	0.048421	6.81838	0.016121
Calmodulin	86	103	IREAFRVFDKDGNGYISA			17	13.6	2058.04	CAM + MLCK	120	2061.61	0.058193	2.38647	0.059412	6.81337	0.014359
Calmodulin	89	99	AFRVFDKDGNG			10	8	1225.6	CAM	0	1226.27	0.021106	0	0	5.40504	0.030052
Calmodulin	89	99	AFRVFDKDGNG			10	8	1225.6	CAM	0.166	1226.45	0.023292	0.177941	0.031432	5.38985	0.020987
Calmodulin	89	99	AFRVFDKDGNG			10	8	1225.6	CAM	0.5	1226.65	0.050849	0.377556	0.055055	5.39231	0.015765
Calmodulin	89	99	AFRVFDKDGNG			10	8	1225.6	CAM	1	1226.79	0.017272	0.523385	0.027272	5.38716	0.020135
Calmodulin	89	99	AFRVFDKDGNG			10	8	1225.6	CAM	5	1227.83	0.043155	1.56159	0.04804	5.38061	0.018978
Calmodulin	89	99	AFRVFDKDGNG			10	8	1225.6	CAM	10	1228.45	0.099491	2.18124	0.101705	5.37957	0.019515
Calmodulin	89	99	AFRVFDKDGNG			10	8	1225.6	CAM	30	1229.32	0.055115	3.05118	0.059018	5.38162	0.015612
Calmodulin	89	99	AFRVFDKDGNG			10	8	1225.6	CAM	60	1229.47	0.13537	3.19794	0.137005	5.36794	0.003407
Calmodulin	89	99	AFRVFDKDGNG			10	8	1225.6	CAM	120	1229.63	0.189605	3.36024	0.190776	5.37209	0.011862
Calmodulin	89	99	AFRVFDKDGNG			10	8	1225.6	CAM + MLCK	0	1226.27	0.021106	0	0	5.40504	0.030052
Calmodulin	89	99	AFRVFDKDGNG			10	8	1225.6	CAM + MLCK	0.166	1226.4	0.005894	0.12732	0.021914	5.39075	0.016865
Calmodulin	89	99	AFRVFDKDGNG			10	8	1225.6	CAM + MLCK	0.5	1226.35	0.007393	0.080166	0.022363	5.38929	0.018919
Calmodulin	89	99	AFRVFDKDGNG			10	8	1225.6	CAM + MLCK	1	1226.39	0.072417	0.117625	0.07543	5.38875	0.021373
Calmodulin	89	99	AFRVFDKDGNG			10	8	1225.6	CAM + MLCK	5	1226.48	0.049266	0.209178	0.053596	5.381	0.015788
Calmodulin	89	99	AFRVFDKDGNG			10	8	1225.6	CAM + MLCK	10	1226.64	0.042802	0.367971	0.047723	5.37917	0.013673
Calmodulin	89	99	AFRVFDKDGNG			10	8	1225.6	CAM + MLCK	30	1226.78	0.046825	0.510975	0.051362	5.37461	0.011344
Calmodulin	89	99	AFRVFDKDGNG			10	8	1225.6	CAM + MLCK	60	1227.06	0.013568	0.792402	0.025091	5.37373	0.01359
Calmodulin	89	99	AFRVFDKDGNG			10	8	1225.6	CAM + MLCK	120	1227.4	0.143744	1.13294	0.145285	5.37144	0.011332
Calmodulin	89	105	AFRVFDKDGNGYISAAE			16	12.8	1859.89	CAM	0	1861.04	0.040509	0	0	7.0551	0.026933
Calmodulin	89	105	AFRVFDKDGNGYISAAE			16	12.8	1859.89	CAM	0.166	1862.51	0.085486	1.46806	0.094598	7.04494	0.019709
Calmodulin	89	105	AFRVFDKDGNGYISAAE			16	12.8	1859.89	CAM	0.5	1862.73	0.109724	1.68945	0.116963	7.04535	0.015063
Calmodulin	89	105	AFRVFDKDGNGYISAAE			16	12.8	1859.89	CAM	1	1862.9	0.051416	1.85774	0.065457	7.04546	0.020994
Calmodulin	89	105	AFRVFDKDGNGYISAAE			16	12.8	1859.89	CAM	5	1864.36	0.036993	3.31992	0.054859	7.03259	0.015559
Calmodulin	89	105	AFRVFDKDGNGYISAAE			16	12.8	1859.89	CAM	10	1865.69	0.172903	4.64979	0.177585	7.03327	0.013878
Calmodulin	89	105	AFRVFDKDGNGYISAAE			16	12.8	1859.89	CAM	30	1867.28	0.279561	6.2452	0.282481	7.03194	0.012876
Calmodulin	89	105	AFRVFDKDGNGYISAAE			16	12.8	1859.89	CAM	60	1867.3	0.287485	6.26567	0.290325	7.01735	0.001952
Calmodulin	89	105	AFRVFDKDGNGYISAAE			16	12.8	1859.89	CAM	120	1868.01	0.184277	6.96735	0.188677	7.0205	0.014095
Calmodulin	89	105	AFRVFDKDGNGYISAAE			16	12.8	1859.89	CAM + MLCK	0	1861.04	0.040509	0	0	7.0551	0.026933
Calmodulin	89	105	AFRVFDKDGNGYISAAE			16	12.8	1859.89	CAM + MLCK	0.166	1862.27	0.050786	1.23355	0.064963	7.05415	0.023515
Calmodulin	89	105	AFRVFDKDGNGYISAAE			16	12.8	1859.89	CAM + MLCK	0.5	1862.29	0.068095	1.25105	0.079234	7.04444	0.020507
Calmodulin	89	105	AFRVFDKDGNGYISAAE			16	12.8	1859.89	CAM + MLCK	1	1862.45	0.055846	1.41649	0.068991	7.04352	0.01873
Calmodulin	89	105	AFRVFDKDGNGYISAAE			16	12.8	1859.89	CAM + MLCK	5	1862.75	0.057744	1.70871	0.070536	7.03551	0.01601
Calmodulin	89	105	AFRVFDKDGNGYISAAE			16	12.8	1859.89	CAM + MLCK	10	1863.05	0.030411	2.01055	0.050654	7.03348	0.013878
Calmodulin	89	105	AFRVFDKDGNGYISAAE			16	12.8	1859.89	CAM + MLCK	30	1863.43	0.055186	2.3951	0.068458	7.03098	0.013062
Calmodulin	89	105	AFRVFDKDGNGYISAAE			16	12.8	1859.89	CAM + MLCK	60	1863.79	0.017999	2.75381	0.044328	7.03205	0.009045
Calmodulin	89	105	AFRVFDKDGNGYISAAE			16	12.8	1859.89	CAM + MLCK	120	1864.09	0.085129	3.05687	0.094276	7.03053	0.012311
Calmodulin	91	105	RVFDKDGNGYISAAE			14	11.2	1641.79	CAM	0	1642.74	0.020521	0	0	5.86985	0.028961
Calmodulin	91	105	RVFDKDGNGYISAAE			14	11.2	1641.79	CAM	0.166	1644.14	0.059389	1.40194	0.062834	5.84968	0.025827
Calmodulin	91	105	RVFDKDGNGYISAAE			14	11.2	1641.79	CAM	0.5	1644.31	0.022123	1.57644	0.030175	5.85046	0.018884
Calmodulin	91	105	RVFDKDGNGYISAAE			14	11.2	1641.79	CAM	1	1644.53	0.073092	1.7963	0.075918	5.84721	0.022272
Calmodulin	91	105	RVFDKDGNGYISAAE			14	11.2	1641.79	CAM	5	1645.75	0.038316	3.01192	0.043465	5.83642	0.013634
Calmodulin	91	105	RVFDKDGNGYISAAE			14	11.2	1641.79	CAM	10	1646.39	0.046191	3.65504	0.050544	5.83904	0.01845
Calmodulin	91	105	RVFDKDGNGYISAAE			14	11.2	1641.79	CAM	30	1647.48	0.273513	4.74543	0.274282	5.8372	0.01585
Calmodulin	91	105	RVFDKDGNGYISAAE			14	11.2	1641.79	CAM	60	1647.64	0.306009	4.90232	0.306696	5.82189	0.003815
Calmodulin	91	105	RVFDKDGNGYISAAE			14	11.2	1641.79	CAM	120	1648.04	0.104954	5.30748	0.106942	5.82424	0.012064
Calmodulin	91	105	RVFDKDGNGYISAAE			14	11.2	1641.79	CAM + MLCK	0	1642.74	0.020521	0	0	5.86985	0.028961
Calmodulin	91	105	RVFDKDGNGYISAAE			14	11.2	1641.79	CAM + MLCK	0.166	1644.1	0.053756	1.3656	0.05754	5.85331	0.024432
Calmodulin	91	105	RVFDKDGNGYISAAE			14	11.2	1641.79	CAM + MLCK	0.5	1644.16	0.06511	1.42174	0.068267	5.84863	0.018643
Calmodulin	91	105	RVFDKDGNGYISAAE			14	11.2	1641.79	CAM + MLCK	1	1644.28	0.124706	1.54415	0.126383	5.84975	0.020542
Calmodulin	91	105	RVFDKDGNGYISAAE			14	11.2	1641.79	CAM + MLCK	5	1644.44	0.009511	1.70676	0.022618	5.83846	0.01631
Calmodulin	91	105	RVFDKDGNGYISAAE			14	11.2	1641.79	CAM + MLCK	10	1644.79	0.039012	2.05268	0.04408	5.83667	0.015008
Calmodulin	91	105	RVFDKDGNGYISAAE			14	11.2	1641.79	CAM + MLCK	30	1644.98	0.02748	2.24045	0.034296	5.83408	0.01379
Calmodulin	91	105	RVFDKDGNGYISAAE			14	11.2	1641.79	CAM + MLCK	60	1645.34	0.087275	2.60518	0.089655	5.83148	0.015148
Calmodulin	91	105	RVFDKDGNGYISAAE			14	11.2	1641.79	CAM + MLCK	120	1645.52	0.062322	2.78682	0.065614	5.82822	0.012918
Calmodulin	104	113	AELRHVMTNL			9	7.2	1183.63	CAM	0	1184.29	0.004079	0	0	5.7753	0.055983
Calmodulin	104	113	AELRHVMTNL			9	7.2	1183.63	CAM	0.166	1186.83	0.057079	2.54486	0.057224	5.74349	0.044089
Calmodulin	104	113	AELRHVMTNL			9	7.2	1183.63	CAM	0.5	1187.31	0.008403	3.02496	0.009341	5.74102	0.038016
Calmodulin	104	113	AELRHVMTNL			9	7.2	1183.63	CAM	1	1187.62	0.025163	3.33761	0.025491	5.72943	0.038358
Calmodulin	104	113	AELRHVMTNL			9	7.2	1183.63	CAM	5	1188.14	0.02432	3.85797	0.02466	5.71631	0.031105
Calmodulin	104	113	AELRHVMTNL			9	7.2	1183.63	CAM	10	1188.24	0.037088	3.95515	0.037311	5.71326	0.033962
Calmodulin	104	113	AELRHVMTNL			9	7.2	1183.63	CAM	30	1188.26	0.021414	3.97706	0.021799	5.71839	0.029581
Calmodulin	104	113	AELRHVMTNL			9	7.2	1183.63	CAM	60	1188.28	0.017799	3.99215	0.018261	5.68775	0.004998
Calmodulin	104	113	AELRHVMTNL			9	7.2	1183.63	CAM	120	1188.3	0.023327	4.01119	0.023681	5.69762	0.023356
Calmodulin	104	113	AELRHVMTNL			9	7.2	1183.63	CAM + MLCK	0	1184.29	0.004079	0	0	5.7753	0.055983
Calmodulin	104	113	AELRHVMTNL			9	7.2	1183.63	CAM + MLCK	0.166	1184.43	0.009162	0.14618	0.010029	5.75916	0.04384
Calmodulin	104	113	AELRHVMTNL			9	7.2	1183.63	CAM + MLCK	0.5	1184.56	0.013819	0.277544	0.014409	5.74964	0.036996
Calmodulin	104	113	AELRHVMTNL			9	7.2	1183.63	CAM + MLCK	1	1184.71	0.02859	0.419959	0.028879	5.74593	0.037183
Calmodulin	104	113	AELRHVMTNL			9	7.2	1183.63	CAM + MLCK	5	1185.28	0.022268	0.998376	0.022639	5.73151	0.033375
Calmodulin	104	113	AELRHVMTNL			9	7.2	1183.63	CAM + MLCK	10	1185.66	0.028604	1.37027	0.028894	5.72681	0.027843
Calmodulin	104	113	AELRHVMTNL			9	7.2	1183.63	CAM + MLCK	30	1186.17	0.009096	1.88169	0.009969	5.7173	0.02534
Calmodulin	104	113	AELRHVMTNL			9	7.2	1183.63	CAM + MLCK	60	1186.55	0.018271	2.26838	0.018721	5.71547	0.024251
Calmodulin	104	113	AELRHVMTNL			9	7.2	1183.63	CAM + MLCK	120	1186.87	0.008939	2.58159	0.009826	5.70726	0.022293
Calmodulin	104	120	AELRHVMTNLGEKLTDE			16	12.8	1955.99	CAM	0	1957.16	0.030062	0	0	6.94635	0.057029
Calmodulin	104	120	AELRHVMTNLGEKLTDE			16	12.8	1955.99	CAM	0.166	1962.56	0.057659	5.39704	0.065025	6.88992	0.043647
Calmodulin	104	120	AELRHVMTNLGEKLTDE			16	12.8	1955.99	CAM	0.5	1963.2	0.059449	6.04374	0.066618	6.89002	0.040478
Calmodulin	104	120	AELRHVMTNLGEKLTDE			16	12.8	1955.99	CAM	1	1963.72	0.126103	6.55634	0.129637	6.87354	0.038671
Calmodulin	104	120	AELRHVMTNLGEKLTDE			16	12.8	1955.99	CAM	5	1964.32	0.096927	7.1591	0.101482	6.86128	0.03421
Calmodulin	104	120	AELRHVMTNLGEKLTDE			16	12.8	1955.99	CAM	10	1964.5	0.014492	7.33499	0.033373	6.85717	0.030354
Calmodulin	104	120	AELRHVMTNLGEKLTDE			16	12.8	1955.99	CAM	30	1964.47	0.092861	7.3061	0.097606	6.8606	0.028824
Calmodulin	104	120	AELRHVMTNLGEKLTDE			16	12.8	1955.99	CAM	60	1964.42	0.051659	7.25629	0.05977	6.83229	0.007357
Calmodulin	104	120	AELRHVMTNLGEKLTDE			16	12.8	1955.99	CAM	120	1964.48	0.062813	7.31573	0.069636	6.84252	0.022843
Calmodulin	104	120	AELRHVMTNLGEKLTDE			16	12.8	1955.99	CAM + MLCK	0	1957.16	0.030062	0	0	6.94635	0.057029
Calmodulin	104	120	AELRHVMTNLGEKLTDE			16	12.8	1955.99	CAM + MLCK	0.166	1959.77	0.016001	2.60932	0.034056	6.92305	0.04541
Calmodulin	104	120	AELRHVMTNLGEKLTDE			16	12.8	1955.99	CAM + MLCK	0.5	1960.23	0.028486	3.07449	0.041415	6.91169	0.039891
Calmodulin	104	120	AELRHVMTNLGEKLTDE			16	12.8	1955.99	CAM + MLCK	1	1960.72	0.078463	3.56233	0.084025	6.90515	0.040411
Calmodulin	104	120	AELRHVMTNLGEKLTDE			16	12.8	1955.99	CAM + MLCK	5	1961.63	0.034648	4.47009	0.045872	6.88696	0.033741
Calmodulin	104	120	AELRHVMTNLGEKLTDE			16	12.8	1955.99	CAM + MLCK	10	1962	0.036772	4.84156	0.047496	6.87756	0.027596
Calmodulin	104	120	AELRHVMTNLGEKLTDE			16	12.8	1955.99	CAM + MLCK	30	1962.41	0.02493	5.24708	0.039055	6.86762	0.026479
Calmodulin	104	120	AELRHVMTNLGEKLTDE			16	12.8	1955.99	CAM + MLCK	60	1962.8	0.029008	5.63836	0.041776	6.86287	0.024691
Calmodulin	104	120	AELRHVMTNLGEKLTDE			16	12.8	1955.99	CAM + MLCK	120	1963.11	0.086196	5.94695	0.091288	6.85527	0.02525
Calmodulin	114	121	GEKLTDEE			7	5.6	920.421	CAM	0	920.866	0.018668	0	0	4.33206	0.015513
Calmodulin	114	121	GEKLTDEE			7	5.6	920.421	CAM	0.166	922.952	0.015415	2.08545	0.02421	4.3118	0.012017
Calmodulin	114	121	GEKLTDEE			7	5.6	920.421	CAM	0.5	923.199	0.019106	2.33281	0.026712	4.30566	0.013239
Calmodulin	114	121	GEKLTDEE			7	5.6	920.421	CAM	1	923.45	0.010788	2.58337	0.021561	4.31005	0.014854
Calmodulin	114	121	GEKLTDEE			7	5.6	920.421	CAM	5	923.855	0.024482	2.98858	0.030788	4.30133	0.007485
Calmodulin	114	121	GEKLTDEE			7	5.6	920.421	CAM	10	923.957	0.028767	3.09109	0.034293	4.30427	0.014979
Calmodulin	114	121	GEKLTDEE			7	5.6	920.421	CAM	30	923.945	0.020876	3.07894	0.028005	4.30313	0.008386
Calmodulin	114	121	GEKLTDEE			7	5.6	920.421	CAM	60	923.94	0.046274	3.07388	0.049898	4.29348	0.003028
Calmodulin	114	121	GEKLTDEE			7	5.6	920.421	CAM	120	923.927	0.013482	3.06075	0.023027	4.29886	0.006691
Calmodulin	114	121	GEKLTDEE			7	5.6	920.421	CAM + MLCK	0	920.86	0.025494	0	0	4.3319	0.015739
Calmodulin	114	121	GEKLTDEE			7	5.6	920.421	CAM + MLCK	0.166	922.877	0.077982	2.01699	0.082043	4.30587	0.013986
Calmodulin	114	121	GEKLTDEE			7	5.6	920.421	CAM + MLCK	0.5	923.17	0.030992	2.31003	0.040131	4.31471	0.007772
Calmodulin	114	121	GEKLTDEE			7	5.6	920.421	CAM + MLCK	1	923.383	0.032341	2.52324	0.041182	4.3118	0.016429
Calmodulin	114	121	GEKLTDEE			7	5.6	920.421	CAM + MLCK	5	923.828	0.057854	2.96839	0.063222	4.30361	0.011037
Calmodulin	114	121	GEKLTDEE			7	5.6	920.421	CAM + MLCK	10	923.939	0.056969	3.07888	0.062413	4.29961	0.005515
Calmodulin	114	121	GEKLTDEE			7	5.6	920.421	CAM + MLCK	30	923.919	0.036161	3.0594	0.044245	4.29795	0.005974
Calmodulin	114	121	GEKLTDEE			7	5.6	920.421	CAM + MLCK	60	923.907	0.028175	3.04679	0.037998	4.29691	0.005972
Calmodulin	114	121	GEKLTDEE			7	5.6	920.421	CAM + MLCK	120	923.899	0.045791	3.03888	0.05241	4.30036	0.008294
Calmodulin	125	139	MIREADIDGDGQVNY			14	11.2	1695.76	CAM	0	1696.81	0.035613	0	0	7.01113	0.012183
Calmodulin	125	139	MIREADIDGDGQVNY			14	11.2	1695.76	CAM	0.166	1697.42	0.018011	0.611797	0.039909	6.99907	0.013378
Calmodulin	125	139	MIREADIDGDGQVNY			14	11.2	1695.76	CAM	0.5	1697.93	0.037751	1.12529	0.051898	7.00664	0.009695
Calmodulin	125	139	MIREADIDGDGQVNY			14	11.2	1695.76	CAM	1	1698.51	0.078775	1.69825	0.086451	7.00113	0.013851
Calmodulin	125	139	MIREADIDGDGQVNY			14	11.2	1695.76	CAM	5	1700.55	0.066548	3.7445	0.075478	6.99532	0.010037
Calmodulin	125	139	MIREADIDGDGQVNY			14	11.2	1695.76	CAM	10	1701.68	0.018231	4.87028	0.040008	6.99463	0.009888
Calmodulin	125	139	MIREADIDGDGQVNY			14	11.2	1695.76	CAM	30	1702.74	0.115478	5.93516	0.120844	6.99171	0.007768
Calmodulin	125	139	MIREADIDGDGQVNY			14	11.2	1695.76	CAM	60	1702.85	0.133996	6.03738	0.138648	6.98622	0.001367
Calmodulin	125	139	MIREADIDGDGQVNY			14	11.2	1695.76	CAM	120	1703.04	0.052652	6.23569	0.063565	6.98836	0.005468
Calmodulin	125	139	MIREADIDGDGQVNY			14	11.2	1695.76	CAM + MLCK	0	1696.81	0.035613	0	0	7.01113	0.012183
Calmodulin	125	139	MIREADIDGDGQVNY			14	11.2	1695.76	CAM + MLCK	0.166	1697.13	0.030115	0.32118	0.046639	7.00822	0.014813
Calmodulin	125	139	MIREADIDGDGQVNY			14	11.2	1695.76	CAM + MLCK	0.5	1697.32	0.035201	0.51536	0.050074	7.00261	0.008276
Calmodulin	125	139	MIREADIDGDGQVNY			14	11.2	1695.76	CAM + MLCK	1	1697.58	0.042103	0.767306	0.055145	7.00408	0.011967
Calmodulin	125	139	MIREADIDGDGQVNY			14	11.2	1695.76	CAM + MLCK	5	1698.04	0.007555	1.2286	0.036406	6.99793	0.009572
Calmodulin	125	139	MIREADIDGDGQVNY			14	11.2	1695.76	CAM + MLCK	10	1698.29	0.042432	1.4832	0.055396	6.9964	0.00643
Calmodulin	125	139	MIREADIDGDGQVNY			14	11.2	1695.76	CAM + MLCK	30	1698.56	0.030896	1.7559	0.047147	6.9964	0.007263
Calmodulin	125	139	MIREADIDGDGQVNY			14	11.2	1695.76	CAM + MLCK	60	1698.83	0.029419	2.02279	0.046193	6.99629	0.006365
Calmodulin	125	139	MIREADIDGDGQVNY			14	11.2	1695.76	CAM + MLCK	120	1699.26	0.141336	2.45503	0.145754	6.99517	0.006928
Calmodulin	126	141	IREADIDGDGQVNYEE			15	12	1822.81	CAM	0	1823.85	0.009032	0	0	6.61495	0.006408
Calmodulin	126	141	IREADIDGDGQVNYEE			15	12	1822.81	CAM	0.166	1824.5	0.021146	0.659373	0.022994	6.59875	0.008046
Calmodulin	126	141	IREADIDGDGQVNYEE			15	12	1822.81	CAM	0.5	1825.07	0.042354	1.21991	0.043306	6.60405	0.005702
Calmodulin	126	141	IREADIDGDGQVNYEE			15	12	1822.81	CAM	1	1825.61	0.03354	1.76672	0.034735	6.60295	0.009872
Calmodulin	126	141	IREADIDGDGQVNYEE			15	12	1822.81	CAM	5	1827.95	0.077679	4.10025	0.078202	6.59872	0.007428
Calmodulin	126	141	IREADIDGDGQVNYEE			15	12	1822.81	CAM	10	1829.08	0.030711	5.23279	0.032012	6.59679	0.00699
Calmodulin	126	141	IREADIDGDGQVNYEE			15	12	1822.81	CAM	30	1830.22	0.086331	6.37612	0.086802	6.59386	0.005613
Calmodulin	126	141	IREADIDGDGQVNYEE			15	12	1822.81	CAM	60	1830.43	0.08018	6.58001	0.080687	6.59303	0.003947
Calmodulin	126	141	IREADIDGDGQVNYEE			15	12	1822.81	CAM	120	1830.52	0.033836	6.67006	0.035021	6.59338	0.002978
Calmodulin	126	141	IREADIDGDGQVNYEE			15	12	1822.81	CAM + MLCK	0	1823.85	0.009032	0	0	6.61495	0.006408
Calmodulin	126	141	IREADIDGDGQVNYEE			15	12	1822.81	CAM + MLCK	0.166	1824.19	0.039536	0.341536	0.040555	6.6058	0.010897
Calmodulin	126	141	IREADIDGDGQVNYEE			15	12	1822.81	CAM + MLCK	0.5	1824.42	0.02651	0.579051	0.028006	6.60438	0.005691
Calmodulin	126	141	IREADIDGDGQVNYEE			15	12	1822.81	CAM + MLCK	1	1824.67	0.06631	0.822736	0.066922	6.60441	0.008449
Calmodulin	126	141	IREADIDGDGQVNYEE			15	12	1822.81	CAM + MLCK	5	1825.21	0.008162	1.36702	0.012173	6.60111	0.00604
Calmodulin	126	141	IREADIDGDGQVNYEE			15	12	1822.81	CAM + MLCK	10	1825.51	0.104806	1.6597	0.105194	6.60105	0.003447
Calmodulin	126	141	IREADIDGDGQVNYEE			15	12	1822.81	CAM + MLCK	30	1825.95	0.076098	2.09941	0.076632	6.59769	0.004647
Calmodulin	126	141	IREADIDGDGQVNYEE			15	12	1822.81	CAM + MLCK	60	1826.24	0.046727	2.39059	0.047591	6.60091	0.00528
Calmodulin	126	141	IREADIDGDGQVNYEE			15	12	1822.81	CAM + MLCK	120	1826.73	0.089462	2.88846	0.089917	6.59735	0.0034
Calmodulin	143	149	VQMMTAK			6	4.8	808.406	CAM	0	808.918	0.007098	0	0	3.96365	0.051005
Calmodulin	143	149	VQMMTAK			6	4.8	808.406	CAM	0.166	810.662	0.031089	1.74334	0.031889	3.97782	0.035947
Calmodulin	143	149	VQMMTAK			6	4.8	808.406	CAM	0.5	811.357	0.039825	2.4389	0.040453	3.95637	0.022705
Calmodulin	143	149	VQMMTAK			6	4.8	808.406	CAM	1	811.742	0.011168	2.82326	0.013233	3.96733	0.035973
Calmodulin	143	149	VQMMTAK			6	4.8	808.406	CAM	5	812.268	0.041289	3.34949	0.041895	3.94854	0.0206
Calmodulin	143	149	VQMMTAK			6	4.8	808.406	CAM	10	812.393	0.029324	3.47512	0.030171	3.93205	0.039115
Calmodulin	143	149	VQMMTAK			6	4.8	808.406	CAM	30	812.402	0.015967	3.48412	0.017474	3.92687	0.037532
Calmodulin	143	149	VQMMTAK			6	4.8	808.406	CAM	60	812.473	0.038161	3.55468	0.038815	3.91534	0.014283
Calmodulin	143	149	VQMMTAK			6	4.8	808.406	CAM	120	812.459	0.027333	3.54118	0.028239	3.92462	0.032224
Calmodulin	143	149	VQMMTAK			6	4.8	808.406	CAM + MLCK	0	808.918	0.007098	0	0	3.96365	0.051005
Calmodulin	143	149	VQMMTAK			6	4.8	808.406	CAM + MLCK	0.166	810.308	0.02485	1.38962	0.025844	3.94994	0.043613
Calmodulin	143	149	VQMMTAK			6	4.8	808.406	CAM + MLCK	0.5	810.689	0.050578	1.77059	0.051074	3.94726	0.032777
Calmodulin	143	149	VQMMTAK			6	4.8	808.406	CAM + MLCK	1	811.002	0.0966	2.08375	0.096861	3.98346	0.038047
Calmodulin	143	149	VQMMTAK			6	4.8	808.406	CAM + MLCK	5	811.147	0.020901	2.22859	0.022073	3.96609	0.035939
Calmodulin	143	149	VQMMTAK			6	4.8	808.406	CAM + MLCK	10	811.158	0.108185	2.23994	0.108418	3.93912	0.038509
Calmodulin	143	149	VQMMTAK			6	4.8	808.406	CAM + MLCK	30	811.206	0.042901	2.28738	0.043484	3.91769	0.023008
Calmodulin	143	149	VQMMTAK			6	4.8	808.406	CAM + MLCK	60	811.26	0.069458	2.34166	0.06982	3.93284	0.039851
Calmodulin	143	149	VQMMTAK			6	4.8	808.406	CAM + MLCK	120	811.475	0.062193	2.55661	0.062597	3.90986	0.0231
